# Supplementary material for: Dissecting the multi-omics landscape of TEAD1 in hepatocellular carcinoma: cycle regulation and metastatic potential
Source: Front Immunol. 2025 Jun 5;16:1567969. doi: 10.3389/fimmu.2025.1567969 (PMC12177558; doi:10.3389/fimmu.2025.1567969)
Supplement: Supplementary file 11 [file DataSheet10.zip]

Archive with 2 entries (2 files):
- cell cycle_flow cytometry data-Huh-7-siRNA1-1.fcs
- cell cycle_flow cytometry data-Huh-7-siRNA1-2.fcs
