# Supplementary material for: Dissecting the multi-omics landscape of TEAD1 in hepatocellular carcinoma: cycle regulation and metastatic potential
Source: Front Immunol. 2025 Jun 5;16:1567969. doi: 10.3389/fimmu.2025.1567969 (PMC12177558; doi:10.3389/fimmu.2025.1567969)
Supplement: Supplementary file 15 [file Table1.xlsx]

## Sheet: Sheet1
Cancer	Type	Source	Samples	PMID or Link
BRCA
	BRCA1	GEO Dataset	GSE210616-GSM6433590	36283023
	BRCA2	GEO Dataset	GSE210616-GSM6433591	36283023
	BRCA3	GEO Dataset	GSE210616-GSM6433592	36283023
	BRCA4	GEO Dataset	GSE210616-GSM6433593	36283023
	BRCA5	GEO Dataset	GSE210616-GSM6433608	36283023
	BRCA6	GEO Dataset	GSE210616-GSM6433609	36283023
	BRCA7	GEO Dataset	GSE210616-GSM6433610	36283023
	BRCA8	GEO Dataset	GSE210616-GSM6433612	36283023
	BRCA9	GEO Dataset	GSE210616-GSM6433613	36283023
	BRCA10	GEO Dataset	GSE210616-GSM6433615	36283023
	BRCA11	GEO Dataset	GSE210616-GSM6433616	36283023
	BRCA12	GEO Dataset	GSE210616-GSM6433617	36283023
	BRCA13	GEO Dataset	GSE210616-GSM6433624	36283023
CRC
	CRC1	10x Genomics	Human Colorectal Cancer: Whole Transcriptome Analysis	https://www.10xgenomics.com/cn/datasets/human-colorectal-cancer-whole-transcriptome-analysis-1-standard-1-2-0
	CRC2	10x Genomics	Human Intestine Cancer	https://www.10xgenomics.com/cn/datasets/human-intestine-cancer-1-standard
	CRC3	Wu Y. et al. (Cancer Discov. 2022)	ST-colon3	34417225
	CRC4	Wu Y. et al. (Cancer Discov. 2022)	ST-colon4	34417225
	CRC5	Wu Y. et al. (Cancer Discov. 2022)	ST-liver1	34417225
	CRC6	Wu Y. et al. (Cancer Discov. 2022)	ST-liver2	34417225
GBM
	GBM1	Ravi VM. et al. (Cancer Cell. 2022)	UKF265-T-ST	35700707
	GBM2	Ravi VM. et al. (Cancer Cell. 2022)	UKF266-T-ST	35700707
	GBM3	Ravi VM. et al. (Cancer Cell. 2022)	UKF269-T-ST	35700707
	GBM4	Ravi VM. et al. (Cancer Cell. 2022)	UKF304-T-ST	35700707
	GBM5	Ravi VM. et al. (Cancer Cell. 2022)	UKF334-T-ST	35700707
	GBM6	Ravi VM. et al. (Cancer Cell. 2022)	UKF243-T-ST	35700707
	GBM7	Ravi VM. et al. (Cancer Cell. 2022)	UKF255-T-ST	35700707
KIRC
	KIRC1	GEO Dataset	GSE179572-GSM5420752	35584630
	KIRC2	GEO Dataset	GSE175540-GSM5924038	35231421
	KIRC3	GEO Dataset	GSE175540-GSM5924030	35231421
	KIRC4	GEO Dataset	GSE175540-GSM5924049	35231421
	KIRC5	GEO Dataset	GSE175540-GSM5924032	35231421
	KIRC6	GEO Dataset	GSE175540-GSM5924035	35231421
	KIRC7	GEO Dataset	GSE175540-GSM5924037	35231421
LIHC
	LIHC1	GEO Dataset	GSE203612-GSM6177612	35931863
	LIHC2	Liu Y. et al. (J Hepatol. 2023)	P8T	36708811
LUAD
	LUAD1	GEO Dataset	GSE179572-GSM5420754	35584630
	LUAD2	GEO Dataset	GSE179572-GSM5420751	35584630
	LUAD3	GEO Dataset	GSE179572-GSM5420749	35584630
LUSC
	LUSC	10x Genomics	Human Lung Cancer (FFPE)	https://www.10xgenomics.com/cn/datasets/human-lung-cancer-ffpe-2-standard
OV
	OV1	10x Genomics	Human Ovarian Cancer: Whole Transcriptome Analysis. Stains: DAPI, Anti-PanCK, Anti-CD45	https://www.10xgenomics.com/cn/datasets/human-ovarian-cancer-whole-transcriptome-analysis-stains-dapi-anti-pan-ck-anti-cd-45-1-standard-1-2-0
	OV2	10x Genomics	Human Ovarian Cancer, 11 mm Capture Area (FFPE)	https://www.10xgenomics.com/cn/datasets/human-ovarian-cancer-11-mm-capture-area-ffpe-2-standard
	OV3	GEO Dataset	GSE213699-GSM6592131-A-955	36249907
	OV4	10x Genomics	Human Ovarian Cancer (FFPE)	https://www.10xgenomics.com/cn/datasets/human-ovarian-cancer-1-standard
	OV5	GEO Dataset	GSE203612-GSM6177617	35931863
	OV6	GEO Dataset	GSE211956-GSM6506111-SP2	38570491
	OV7	GEO Dataset	GSE211956-GSM6506114-SP5	38570491
	OV8	GEO Dataset	GSE211956-GSM6506115-SP6	38570491
PAAD
	PAAD1	GEO Dataset	GSE211895-GSM6505133	36452860
	PAAD2	GEO Dataset	GSE211895-GSM6505134	36452860
	PAAD3	GEO Dataset	GSE211895-GSM6505135	36452860
PRAD
	PRAD1	10x Genomics	Human Prostate Cancer, Acinar Cell Carcinoma (FFPE)	https://www.10xgenomics.com/cn/datasets/human-prostate-cancer-acinar-cell-carcinoma-ffpe-1-standard
	PRAD2	Erickson A. et al. (Nature. 2022)	Patient1-H2-2	35948708
	PRAD3	Erickson A. et al. (Nature. 2022)	Patient2-H2-2	35948708
	PRAD4	Erickson A. et al. (Nature. 2022)	Patient2-H3-1	35948708
SKCM
	SKCM1	10x Genomics	Human Melanoma, IF Stained (FFPE)	https://www.10xgenomics.com/cn/datasets/human-melanoma-if-stained-ffpe-2-standard
	SKCM2	GEO Dataset	GSE179572-GSM5420750	35584630
UCEC
	UCEC	GEO Dataset	GSE203612-GSM6177623	35931863
