# Supplementary material for: Dissecting the multi-omics landscape of TEAD1 in hepatocellular carcinoma: cycle regulation and metastatic potential
Source: Front Immunol. 2025 Jun 5;16:1567969. doi: 10.3389/fimmu.2025.1567969 (PMC12177558; doi:10.3389/fimmu.2025.1567969)
Supplement: Supplementary file 16 [file Table2.xlsx]

## Sheet: Sheet1
Table 1-TEAD1 mRNA expression levels in human normal tissues from GTEx database
Tissue	nTPM
Skeletal muscle	59.1
Colon	34.9
Urinary bladder	32.7
Adipose tissue	23
Heart muscle	21.4
Endometrium	20.4
Ovary	18.1
Breast	17.2
Cervix	16.4
Fallopian tube	16.3
Stomach	15.9
Esophagus	15.1
Vagina	14.2
Pituitary gland	14
Lung	13.7
Skin	12.7
Small intestine	11.5
Prostate	11.5
Thyroid gland	10.9
Liver	10.8
Retina	10.2
Salivary gland	9.9
Kidney	9.6
Pancreas	9
Basal ganglia	7.4
Hypothalamus	7.2
Amygdala	7.1
Adrenal gland	6.7
Hippocampal formation	6.3
Cerebral cortex	6.1
Midbrain	6.1
Spinal cord	6.1
Testis	4.8
Cerebellum	4.3
Spleen	3.8

## Sheet: Sheet2
Table 2-TEAD1 mRNA expression levels in human normal tissues from HPA database
Tissue	nTPM
Tongue	69.8
Skeletal muscle	65.1
Placenta	32.2
Heart muscle	30.3
Esophagus	28.8
Adipose tissue	28.5
Parathyroid gland	26.2
Smooth muscle	26.2
Endometrium	25.6
Cervix	22.6
Ovary	20.2
Seminal vesicle	19.5
Fallopian tube	18.5
Prostate	18.2
Gallbladder	17.9
Urinary bladder	17.5
Thyroid gland	17.2
Kidney	16.6
Lung	15.4
Pancreas	14.7
Liver	13.2
Rectum	12.6
Choroid plexus	12.4
Colon	12.1
Adrenal gland	11.7
Breast	11.4
Skin	11.2
Cerebral cortex	9.8
Stomach	9.3
Testis	8.4
Appendix	8
Duodenum	7.4
Small intestine	7.2
Spleen	7.1
Epididymis	6.9
Salivary gland	6.5
Tonsil	5.4
Lymph node	4.1
Thymus	4.1
Bone marrow	0

## Sheet: Sheet3
Table 3-TEAD1 mRNA expression levels in cancer cell lines from CCLE database
Depmap ID	Expression Public 23Q4	Cell Line Name	Primary Disease	Lineage	Lineage Subtype
ACH-000001	5.41684	NIHOVCAR3	Ovarian Epithelial Tumor	Ovary/Fallopian Tube	Ovarian Epithelial Tumor
ACH-000002	0.238787	HL60	Acute Myeloid Leukemia	Myeloid	Acute Myeloid Leukemia
ACH-000003	4.8802	CACO2	Colorectal Adenocarcinoma	Bowel	Colorectal Adenocarcinoma
ACH-000004	0.0976108	HEL	Acute Myeloid Leukemia	Myeloid	Acute Myeloid Leukemia
ACH-000005	0.263034	HEL9217	Acute Myeloid Leukemia	Myeloid	Acute Myeloid Leukemia
ACH-000006	0.0840643	MONOMAC6	Acute Myeloid Leukemia	Myeloid	Acute Myeloid Leukemia
ACH-000007	4.01614	LS513	Colorectal Adenocarcinoma	Bowel	Colorectal Adenocarcinoma
ACH-000008	4.86344	A101D	Melanoma	Skin	Melanoma
ACH-000009	5.75729	C2BBE1	Colorectal Adenocarcinoma	Bowel	Colorectal Adenocarcinoma
ACH-000011	4.56071	253J	Bladder Urothelial Carcinoma	Bladder/Urinary Tract	Bladder Urothelial Carcinoma
ACH-000012	4.46205	HCC827	Non-Small Cell Lung Cancer	Lung	Non-Small Cell Lung Cancer
ACH-000013	5.1469	ONCODG1	Ovarian Epithelial Tumor	Ovary/Fallopian Tube	Ovarian Epithelial Tumor
ACH-000014	5.12102	HS294T	Melanoma	Skin	Melanoma
ACH-000015	3.28096	NCIH1581	Non-Small Cell Lung Cancer	Lung	Non-Small Cell Lung Cancer
ACH-000016	4.42895	SLR21	Renal Cell Carcinoma	Kidney	Renal Cell Carcinoma
ACH-000017	4.3978	SKBR3	Invasive Breast Carcinoma	Breast	Invasive Breast Carcinoma
ACH-000018	6.19239	T24	Bladder Urothelial Carcinoma	Bladder/Urinary Tract	Bladder Urothelial Carcinoma
ACH-000019	3.64847	MCF7	Invasive Breast Carcinoma	Breast	Invasive Breast Carcinoma
ACH-000020	0.0840643	MHHCALL2	B-Lymphoblastic Leukemia/Lymphoma	Lymphoid	B-Lymphoblastic Leukemia/Lymphoma
ACH-000021	4.83744	NCIH1693	Non-Small Cell Lung Cancer	Lung	Non-Small Cell Lung Cancer
ACH-000022	3.65535	PATU8988S	Pancreatic Adenocarcinoma	Pancreas	Pancreatic Adenocarcinoma
ACH-000023	6.52356	PATU8988T	Pancreatic Adenocarcinoma	Pancreas	Pancreatic Adenocarcinoma
ACH-000024	3.6311	OPM2	Non-Hodgkin Lymphoma	Lymphoid	Non-Hodgkin Lymphoma
ACH-000025	5.31179	CH157MN	Meningothelial Tumor	CNS/Brain	Meningothelial Tumor
ACH-000026	4.46532	253JBV	Bladder Urothelial Carcinoma	Bladder/Urinary Tract	Bladder Urothelial Carcinoma
ACH-000027	5.02813	GOS3	Diffuse Glioma	CNS/Brain	Diffuse Glioma
ACH-000028	3.51602	KPL1	Invasive Breast Carcinoma	Breast	Invasive Breast Carcinoma
ACH-000029	4.6427	HCC827GR5	Non-Small Cell Lung Cancer	Lung	Non-Small Cell Lung Cancer
ACH-000030	4.41346	PC14	Non-Small Cell Lung Cancer	Lung	Non-Small Cell Lung Cancer
ACH-000031	4.17632	PANC0213	Pancreatic Adenocarcinoma	Pancreas	Pancreatic Adenocarcinoma
ACH-000032	1.13093	MHHCALL3	B-Lymphoblastic Leukemia/Lymphoma	Lymphoid	B-Lymphoblastic Leukemia/Lymphoma
ACH-000033	5.17193	NCIH1819	Non-Small Cell Lung Cancer	Lung	Non-Small Cell Lung Cancer
ACH-000034	0.0703893	PLB985	Acute Myeloid Leukemia	Myeloid	Acute Myeloid Leukemia
ACH-000035	4.61058	NCIH1650	Non-Small Cell Lung Cancer	Lung	Non-Small Cell Lung Cancer
ACH-000036	5.12887	U343	Diffuse Glioma	CNS/Brain	Diffuse Glioma
ACH-000037	5.20867	S117	Sarcoma, NOS	Soft Tissue	Sarcoma, NOS
ACH-000038	3.12928	EHEB	B-Lymphoblastic Leukemia/Lymphoma	Lymphoid	B-Lymphoblastic Leukemia/Lymphoma
ACH-000039	5.29352	SKNMC	Ewing Sarcoma	Bone	Ewing Sarcoma
ACH-000040	5.80245	U118MG	Diffuse Glioma	CNS/Brain	Diffuse Glioma
ACH-000041	5.21451	RDES	Ewing Sarcoma	Bone	Ewing Sarcoma
ACH-000042	5.08534	PANC0203	Pancreatic Adenocarcinoma	Pancreas	Pancreatic Adenocarcinoma
ACH-000043	5.87455	HS895T	Non-Cancerous	Fibroblast	Non-Cancerous
ACH-000044	3.98368	MDAMB134VI	Invasive Breast Carcinoma	Breast	Invasive Breast Carcinoma
ACH-000045	0.0426443	MV411	Acute Myeloid Leukemia	Myeloid	Acute Myeloid Leukemia
ACH-000046	4.69877	ACHN	Renal Cell Carcinoma	Kidney	Renal Cell Carcinoma
ACH-000048	4.41007	TOV112D	Ovarian Epithelial Tumor	Ovary/Fallopian Tube	Ovarian Epithelial Tumor
ACH-000049	4.62176	HEKTE	Non-Cancerous	Kidney	Non-Cancerous
ACH-000050	2.69822	NCIH929	Non-Hodgkin Lymphoma	Lymphoid	Non-Hodgkin Lymphoma
ACH-000051	4.93687	TE617T	Rhabdomyosarcoma	Soft Tissue	Rhabdomyosarcoma
ACH-000052	4.75275	A673	Ewing Sarcoma	Bone	Ewing Sarcoma
ACH-000053	1.774	KARPAS299	Non-Hodgkin Lymphoma	Lymphoid	Non-Hodgkin Lymphoma
ACH-000054	4.87283	HT1080	Fibrosarcoma	Soft Tissue	Fibrosarcoma
ACH-000055	5.59783	D283MED	Embryonal Tumor	CNS/Brain	Embryonal Tumor
ACH-000056	0.214125	DOHH2	Non-Hodgkin Lymphoma	Lymphoid	Non-Hodgkin Lymphoma
ACH-000057	3.32481	OPM1	Non-Hodgkin Lymphoma	Lymphoid	Non-Hodgkin Lymphoma
ACH-000058	5.00495	ML1	Well-Differentiated Thyroid Cancer	Thyroid	Well-Differentiated Thyroid Cancer
ACH-000059	0.344828	SUPB15	B-Lymphoblastic Leukemia/Lymphoma	Lymphoid	B-Lymphoblastic Leukemia/Lymphoma
ACH-000060	5.4266	PANC1005	Pancreatic Adenocarcinoma	Pancreas	Pancreatic Adenocarcinoma
ACH-000061	0.15056	HH	Non-Hodgkin Lymphoma	Lymphoid	Non-Hodgkin Lymphoma
ACH-000062	5.29609	RERFLCMS	Non-Small Cell Lung Cancer	Lung	Non-Small Cell Lung Cancer
ACH-000063	5.91695	HS616T	Non-Cancerous	Fibroblast	Non-Cancerous
ACH-000064	4.61648	SALE	Non-Cancerous	Lung	Non-Cancerous
ACH-000065	0.214125	OCIAML5	Acute Myeloid Leukemia	Myeloid	Acute Myeloid Leukemia
ACH-000066	5.30049	HCC4006	Non-Small Cell Lung Cancer	Lung	Non-Small Cell Lung Cancer
ACH-000067	5.84624	HS683	Diffuse Glioma	CNS/Brain	Diffuse Glioma
ACH-000068	0.275007	REC1	Non-Hodgkin Lymphoma	Lymphoid	Non-Hodgkin Lymphoma
ACH-000069	0.321928	HS611T	Hodgkin Lymphoma	Lymphoid	Hodgkin Lymphoma
ACH-000070	0.0976108	697	B-Lymphoblastic Leukemia/Lymphoma	Lymphoid	B-Lymphoblastic Leukemia/Lymphoma
ACH-000071	5.75862	HS706T	Non-Cancerous	Fibroblast	Non-Cancerous
ACH-000072	0.0703893	MEG01	Myeloproliferative Neoplasms	Myeloid	Myeloproliferative Neoplasms
ACH-000073	0.124328	GRANTA519	Non-Hodgkin Lymphoma	Lymphoid	Non-Hodgkin Lymphoma
ACH-000074	0.0703893	KU812	Myeloproliferative Neoplasms	Myeloid	Myeloproliferative Neoplasms
ACH-000075	5.05615	U87MG	Diffuse Glioma	CNS/Brain	Diffuse Glioma
ACH-000076	2.86394	NCO2	Myeloproliferative Neoplasms	Myeloid	Myeloproliferative Neoplasms
ACH-000077	0.879706	MJ	Non-Hodgkin Lymphoma	Lymphoid	Non-Hodgkin Lymphoma
ACH-000078	5.25852	MHHNB11	Neuroblastoma	Peripheral Nervous System	Neuroblastoma
ACH-000079	6.2116	TE125T	Non-Cancerous	Fibroblast	Non-Cancerous
ACH-000080	0.124328	BDCM	Acute Myeloid Leukemia	Myeloid	Acute Myeloid Leukemia
ACH-000081	0.238787	GDM1	Acute Myeloid Leukemia	Myeloid	Acute Myeloid Leukemia
ACH-000082	6.08895	G292CLONEA141B1	Osteosarcoma	Bone	Osteosarcoma
ACH-000083	5.76924	HS281T	Non-Cancerous	Fibroblast	Non-Cancerous
ACH-000084	0.263034	MUTZ3	Acute Myeloid Leukemia	Myeloid	Acute Myeloid Leukemia
ACH-000085	3.48027	T3M4	Pancreatic Adenocarcinoma	Pancreas	Pancreatic Adenocarcinoma
ACH-000086	4.62644	ACCMESO1	Pleural Mesothelioma	Pleura	Pleural Mesothelioma
ACH-000087	5.00809	SKES1	Ewing Sarcoma	Bone	Ewing Sarcoma
ACH-000088	6.51696	HS172T	Non-Cancerous	Fibroblast	Non-Cancerous
ACH-000089	3.63459	NCIH684	Colorectal Adenocarcinoma	Bowel	Colorectal Adenocarcinoma
ACH-000090	3.852	PC3	Prostate Adenocarcinoma	Prostate	Prostate Adenocarcinoma
ACH-000091	4.09508	OV56	Ovarian Epithelial Tumor	Ovary/Fallopian Tube	Ovarian Epithelial Tumor
ACH-000092	5.92481	NCIH2452	Pleural Mesothelioma	Pleura	Pleural Mesothelioma
ACH-000093	4.51665	PANC0504	Pancreatic Adenocarcinoma	Pancreas	Pancreatic Adenocarcinoma
ACH-000094	4.14405	HPAFII	Pancreatic Adenocarcinoma	Pancreas	Pancreatic Adenocarcinoma
ACH-000095	4.62936	D341Med	Embryonal Tumor	CNS/Brain	Embryonal Tumor
ACH-000096	5.04352	G401	Rhabdoid Cancer	Kidney	Rhabdoid Cancer
ACH-000097	3.28096	ZR751	Invasive Breast Carcinoma	Breast	Invasive Breast Carcinoma
ACH-000098	5.09212	GAMG	Diffuse Glioma	CNS/Brain	Diffuse Glioma
ACH-000099	4.22342	SIMA	Neuroblastoma	Peripheral Nervous System	Neuroblastoma
ACH-000100	5.0072	RH41	Rhabdomyosarcoma	Soft Tissue	Rhabdomyosarcoma
ACH-000101	0.0703893	KE37	Non-Hodgkin Lymphoma	Lymphoid	Non-Hodgkin Lymphoma
ACH-000102	6.10056	GMS10	Diffuse Glioma	CNS/Brain	Diffuse Glioma
ACH-000103	4.73064	CAOV4	Ovarian Epithelial Tumor	Ovary/Fallopian Tube	Ovarian Epithelial Tumor
ACH-000104	0.0840643	LOUCY	Non-Hodgkin Lymphoma	Lymphoid	Non-Hodgkin Lymphoma
ACH-000105	0.15056	ALLSIL	T-Lymphoblastic Leukemia/Lymphoma	Lymphoid	T-Lymphoblastic Leukemia/Lymphoma
ACH-000106	0.137504	JVM2	Non-Hodgkin Lymphoma	Lymphoid	Non-Hodgkin Lymphoma
ACH-000107	5.47703	CAPAN2	Pancreatic Adenocarcinoma	Pancreas	Pancreatic Adenocarcinoma
ACH-000108	4.94392	KP3	Adenosquamous Carcinoma of the Pancreas	Pancreas	Adenosquamous Carcinoma of the Pancreas
ACH-000109	5.32265	NCIH3255	Non-Small Cell Lung Cancer	Lung	Non-Small Cell Lung Cancer
ACH-000110	3.65076	NCCSTCK140	Esophagogastric Adenocarcinoma	Esophagus/Stomach	Esophagogastric Adenocarcinoma
ACH-000111	5.92624	HCC1187	Invasive Breast Carcinoma	Breast	Invasive Breast Carcinoma
ACH-000112	0.748461	SIGM5	Acute Myeloid Leukemia	Myeloid	Acute Myeloid Leukemia
ACH-000113	0.111031	OCIAML2	Acute Myeloid Leukemia	Myeloid	Acute Myeloid Leukemia
ACH-000114	4.16269	SU8686	Pancreatic Adenocarcinoma	Pancreas	Pancreatic Adenocarcinoma
ACH-000115	4.853	VCAP	Prostate Adenocarcinoma	Prostate	Prostate Adenocarcinoma
ACH-000116	4.97177	OAW28	Ovarian Epithelial Tumor	Ovary/Fallopian Tube	Ovarian Epithelial Tumor
ACH-000117	3.24031	EFM192A	Invasive Breast Carcinoma	Breast	Invasive Breast Carcinoma
ACH-000118	4.67243	HUPT3	Pancreatic Adenocarcinoma	Pancreas	Pancreatic Adenocarcinoma
ACH-000119	5.99571	HS863T	Non-Cancerous	Fibroblast	Non-Cancerous
ACH-000120	5.9472	CHP212	Neuroblastoma	Peripheral Nervous System	Neuroblastoma
ACH-000121	4.52544	NCIH2405	Non-Small Cell Lung Cancer	Lung	Non-Small Cell Lung Cancer
ACH-000122	0.226509	SUPT11	Non-Hodgkin Lymphoma	Lymphoid	Non-Hodgkin Lymphoma
ACH-000123	4.49057	COV434	Ovarian Epithelial Tumor	Ovary/Fallopian Tube	Ovarian Epithelial Tumor
ACH-000124	0.0426443	OCILY19	Non-Hodgkin Lymphoma	Lymphoid	Non-Hodgkin Lymphoma
ACH-000125	6.57107	TO175T	Non-Cancerous	Fibroblast	Non-Cancerous
ACH-000126	5.22997	KG1C	Diffuse Glioma	CNS/Brain	Diffuse Glioma
ACH-000127	4.72901	SLR20	Bladder Urothelial Carcinoma	Bladder/Urinary Tract	Bladder Urothelial Carcinoma
ACH-000128	5.99232	LN319	Diffuse Glioma	CNS/Brain	Diffuse Glioma
ACH-000129	4.98641	NCIH1341	Lung Neuroendocrine Tumor	Lung	Lung Neuroendocrine Tumor
ACH-000130	0.189034	NALM19	B-Lymphoblastic Leukemia/Lymphoma	Lymphoid	B-Lymphoblastic Leukemia/Lymphoma
ACH-000131	6.23362	HS229T	Non-Cancerous	Fibroblast	Non-Cancerous
ACH-000132	4.97407	JHOS2	Ovarian Epithelial Tumor	Ovary/Fallopian Tube	Ovarian Epithelial Tumor
ACH-000133	6.0594	HS729	Rhabdomyosarcoma	Soft Tissue	Rhabdomyosarcoma
ACH-000134	6.0332	HS274T	Non-Cancerous	Fibroblast	Non-Cancerous
ACH-000135	5.60999	HS940T	Non-Cancerous	Fibroblast	Non-Cancerous
ACH-000136	6.00809	CHP126	Neuroblastoma	Peripheral Nervous System	Neuroblastoma
ACH-000137	5.02281	8MGBA	Diffuse Glioma	CNS/Brain	Diffuse Glioma
ACH-000138	4.03034	CFPAC1	Pancreatic Adenocarcinoma	Pancreas	Pancreatic Adenocarcinoma
ACH-000139	4.37643	PANC0327	Pancreatic Adenocarcinoma	Pancreas	Pancreatic Adenocarcinoma
ACH-000140	0.137504	PFEIFFER	Non-Hodgkin Lymphoma	Lymphoid	Non-Hodgkin Lymphoma
ACH-000141	4.62994	SNU308	Intracholecystic Papillary Neoplasm	Biliary Tract	Intracholecystic Papillary Neoplasm
ACH-000142	4.52982	CAL29	Bladder Urothelial Carcinoma	Bladder/Urinary Tract	Bladder Urothelial Carcinoma
ACH-000143	4.19928	HCC2429	Non-Small Cell Lung Cancer	Lung	Non-Small Cell Lung Cancer
ACH-000144	4.37712	RERFGC1B	Esophagogastric Adenocarcinoma	Esophagus/Stomach	Esophagogastric Adenocarcinoma
ACH-000145	5.7301	SKLMS1	Leiomyosarcoma	Soft Tissue	Leiomyosarcoma
ACH-000146	2.72683	THP1	Acute Myeloid Leukemia	Myeloid	Acute Myeloid Leukemia
ACH-000147	3.55704	T47D	Invasive Breast Carcinoma	Breast	Invasive Breast Carcinoma
ACH-000148	5.20242	HS578T	Invasive Breast Carcinoma	Breast	Invasive Breast Carcinoma
ACH-000149	5.72383	SKNSH	Neuroblastoma	Peripheral Nervous System	Neuroblastoma
ACH-000150	5.24031	HCC2935	Non-Small Cell Lung Cancer	Lung	Non-Small Cell Lung Cancer
ACH-000151	0.137504	JM1	B-Lymphoblastic Leukemia/Lymphoma	Lymphoid	B-Lymphoblastic Leukemia/Lymphoma
ACH-000152	6.13072	M059K	Diffuse Glioma	CNS/Brain	Diffuse Glioma
ACH-000153	6.0387	NCIH2052	Pleural Mesothelioma	Pleura	Pleural Mesothelioma
ACH-000154	6.03188	HS888T	Non-Cancerous	Fibroblast	Non-Cancerous
ACH-000155	4.14323	SW1990	Pancreatic Adenocarcinoma	Pancreas	Pancreatic Adenocarcinoma
ACH-000156	0.250962	MHHCALL4	B-Lymphoblastic Leukemia/Lymphoma	Lymphoid	B-Lymphoblastic Leukemia/Lymphoma
ACH-000157	0.790772	A4FUK	Non-Hodgkin Lymphoma	Lymphoid	Non-Hodgkin Lymphoma
ACH-000158	0.163499	OCILY3	Non-Hodgkin Lymphoma	Lymphoid	Non-Hodgkin Lymphoma
ACH-000159	5.1534	OSRC2	Renal Cell Carcinoma	Kidney	Renal Cell Carcinoma
ACH-000160	4.40259	BT12	Embryonal Tumor	CNS/Brain	Embryonal Tumor
ACH-000161	5.5741	CORL105	Non-Small Cell Lung Cancer	Lung	Non-Small Cell Lung Cancer
ACH-000162	1.20163	GA10	Non-Hodgkin Lymphoma	Lymphoid	Non-Hodgkin Lymphoma
ACH-000163	5.34908	SW579	Head and Neck Squamous Cell Carcinoma	Head and Neck	Head and Neck Squamous Cell Carcinoma
ACH-000164	5.35226	PANC1	Pancreatic Adenocarcinoma	Pancreas	Pancreatic Adenocarcinoma
ACH-000165	5.92481	HS751T	Non-Cancerous	Fibroblast	Non-Cancerous
ACH-000166	0.15056	KASUMI6	Acute Myeloid Leukemia	Myeloid	Acute Myeloid Leukemia
ACH-000167	0.189034	KE97	Non-Hodgkin Lymphoma	Lymphoid	Non-Hodgkin Lymphoma
ACH-000168	1.65076	NOMO1	Acute Myeloid Leukemia	Myeloid	Acute Myeloid Leukemia
ACH-000169	5.46956	RD	Rhabdomyosarcoma	Soft Tissue	Rhabdomyosarcoma
ACH-000170	5.33735	PRECLH	Non-Cancerous	Prostate	Non-Cancerous
ACH-000171	5.13504	VMRCRCZ	Renal Cell Carcinoma	Kidney	Renal Cell Carcinoma
ACH-000172	5.06609	TM87	Embryonal Tumor	CNS/Brain	Embryonal Tumor
ACH-000173	4.98413	JHUEM3	Endometrial Carcinoma	Uterus	Endometrial Carcinoma
ACH-000174	5.31687	CAL62	Anaplastic Thyroid Cancer	Thyroid	Anaplastic Thyroid Cancer
ACH-000175	6.26716	TE159T	Non-Cancerous	Fibroblast	Non-Cancerous
ACH-000176	5.49921	LOUNH91	Non-Small Cell Lung Cancer	Lung	Non-Small Cell Lung Cancer
ACH-000177	5.73931	NCIH660	Prostate Small Cell Carcinoma	Prostate	Prostate Small Cell Carcinoma
ACH-000178	3.69377	HS766T	Pancreatic Adenocarcinoma	Pancreas	Pancreatic Adenocarcinoma
ACH-000179	0.226509	NCIH1618	Lung Neuroendocrine Tumor	Lung	Lung Neuroendocrine Tumor
ACH-000180	5.74712	HS839T	Non-Cancerous	Fibroblast	Non-Cancerous
ACH-000181	4.59574	SCC9	Head and Neck Squamous Cell Carcinoma	Head and Neck	Head and Neck Squamous Cell Carcinoma
ACH-000182	4.77083	SNU869	Ampullary Carcinoma	Ampulla of Vater	Ampullary Carcinoma
ACH-000183	0.111031	L363	Non-Hodgkin Lymphoma	Lymphoid	Non-Hodgkin Lymphoma
ACH-000184	5.9479	HS343T	Non-Cancerous	Fibroblast	Non-Cancerous
ACH-000185	5.51728	HS737T	Non-Cancerous	Fibroblast	Non-Cancerous
ACH-000186	4.15137	NCIH2444	Non-Small Cell Lung Cancer	Lung	Non-Small Cell Lung Cancer
ACH-000187	5.38957	CORL311	Lung Neuroendocrine Tumor	Lung	Lung Neuroendocrine Tumor
ACH-000188	3.4489	SCC25	Head and Neck Squamous Cell Carcinoma	Head and Neck	Head and Neck Squamous Cell Carcinoma
ACH-000189	5.17073	RCC10RGB	Renal Cell Carcinoma	Kidney	Renal Cell Carcinoma
ACH-000190	5.23649	HDMYZ	Acute Myeloid Leukemia	Myeloid	Acute Myeloid Leukemia
ACH-000191	4.26679	BHT101	Anaplastic Thyroid Cancer	Thyroid	Anaplastic Thyroid Cancer
ACH-000192	3.94767	MFE280	Endometrial Carcinoma	Uterus	Endometrial Carcinoma
ACH-000193	0.475085	KARPAS620	Non-Hodgkin Lymphoma	Lymphoid	Non-Hodgkin Lymphoma
ACH-000194	5.95768	HS934T	Non-Cancerous	Fibroblast	Non-Cancerous
ACH-000195	0.124328	SET2	Acute Myeloid Leukemia	Myeloid	Acute Myeloid Leukemia
ACH-000196	2.98185	HCC1599	Invasive Breast Carcinoma	Breast	Invasive Breast Carcinoma
ACH-000197	0.356144	TALL1	Non-Hodgkin Lymphoma	Lymphoid	Non-Hodgkin Lymphoma
ACH-000198	0.137504	EOL1	Myeloproliferative Neoplasms	Myeloid	Myeloproliferative Neoplasms
ACH-000199	6.04045	HS255T	Non-Cancerous	Fibroblast	Non-Cancerous
ACH-000200	5.56194	NMCG1	Diffuse Glioma	CNS/Brain	Diffuse Glioma
ACH-000201	4.20789	A204	Rhabdomyosarcoma	Soft Tissue	Rhabdomyosarcoma
ACH-000202	4.63923	COLO320	Colorectal Adenocarcinoma	Bowel	Colorectal Adenocarcinoma
ACH-000203	6.44162	NH6	Neuroblastoma	Peripheral Nervous System	Neuroblastoma
ACH-000204	6.23936	LP1	Non-Hodgkin Lymphoma	Lymphoid	Non-Hodgkin Lymphoma
ACH-000205	4.43162	PK59	Pancreatic Adenocarcinoma	Pancreas	Pancreatic Adenocarcinoma
ACH-000206	1.20163	C8166	T-Lymphoblastic Leukemia/Lymphoma	Lymphoid	T-Lymphoblastic Leukemia/Lymphoma
ACH-000207	4.44294	DETROIT562	Head and Neck Squamous Cell Carcinoma	Head and Neck	Head and Neck Squamous Cell Carcinoma
ACH-000208	5.08789	U178	Diffuse Glioma	CNS/Brain	Diffuse Glioma
ACH-000209	4.79181	SNU1079	Intraductal Papillary Neoplasm of the Bile Duct	Biliary Tract	Intraductal Papillary Neoplasm of the Bile Duct
ACH-000210	3.55949	CADOES1	Ewing Sarcoma	Bone	Ewing Sarcoma
ACH-000211	5.3505	DAOY	Embryonal Tumor	CNS/Brain	Embryonal Tumor
ACH-000212	5.49313	CAL120	Invasive Breast Carcinoma	Breast	Invasive Breast Carcinoma
ACH-000213	4.37921	HUPT4	Pancreatic Adenocarcinoma	Pancreas	Pancreatic Adenocarcinoma
ACH-000214	6.07168	HS675T	Non-Cancerous	Fibroblast	Non-Cancerous
ACH-000215	4.72792	LN382	Diffuse Glioma	CNS/Brain	Diffuse Glioma
ACH-000216	5.08194	JHESOAD1	Esophagogastric Adenocarcinoma	Esophagus/Stomach	Esophagogastric Adenocarcinoma
ACH-000217	5.56742	JHH6	Hepatocellular Carcinoma	Liver	Hepatocellular Carcinoma
ACH-000218	0.124328	PL21	Acute Myeloid Leukemia	Myeloid	Acute Myeloid Leukemia
ACH-000219	4.58616	A375	Melanoma	Skin	Melanoma
ACH-000220	0.124328	MINO	Non-Hodgkin Lymphoma	Lymphoid	Non-Hodgkin Lymphoma
ACH-000221	5.07425	SNU398	Hepatocellular Carcinoma	Liver	Hepatocellular Carcinoma
ACH-000222	4.46793	ASPC1	Pancreatic Adenocarcinoma	Pancreas	Pancreatic Adenocarcinoma
ACH-000223	4.28762	HCC1937	Invasive Breast Carcinoma	Breast	Invasive Breast Carcinoma
ACH-000224	5.47541	HS819T	Non-Cancerous	Fibroblast	Non-Cancerous
ACH-000225	5.42626	ECC12	Esophagogastric Adenocarcinoma	Esophagus/Stomach	Esophagogastric Adenocarcinoma
ACH-000226	3.3147	SUPM2	Non-Hodgkin Lymphoma	Lymphoid	Non-Hodgkin Lymphoma
ACH-000227	5.64184	KPNYN	Neuroblastoma	Peripheral Nervous System	Neuroblastoma
ACH-000228	4.31904	BICR31	Head and Neck Squamous Cell Carcinoma	Head and Neck	Head and Neck Squamous Cell Carcinoma
ACH-000229	5.61088	HS822T	Non-Cancerous	Fibroblast	Non-Cancerous
ACH-000230	4.95047	HS742T	Non-Cancerous	Fibroblast	Non-Cancerous
ACH-000231	5.25852	KALS1	Diffuse Glioma	CNS/Brain	Diffuse Glioma
ACH-000232	4.75809	U251MG	Diffuse Glioma	CNS/Brain	Diffuse Glioma
ACH-000233	1.89918	DEL	Non-Hodgkin Lymphoma	Lymphoid	Non-Hodgkin Lymphoma
ACH-000234	5.0917	CAKI2	Renal Cell Carcinoma	Kidney	Renal Cell Carcinoma
ACH-000235	4.36177	PANC0403	Pancreatic Adenocarcinoma	Pancreas	Pancreatic Adenocarcinoma
ACH-000236	5.49761	SW1417	Colorectal Adenocarcinoma	Bowel	Colorectal Adenocarcinoma
ACH-000237	6.52623	JHOM1	Ovarian Epithelial Tumor	Ovary/Fallopian Tube	Ovarian Epithelial Tumor
ACH-000238	4.63227	SCC4	Head and Neck Squamous Cell Carcinoma	Head and Neck	Head and Neck Squamous Cell Carcinoma
ACH-000239	2.3978	HUG1N	Esophagogastric Adenocarcinoma	Esophagus/Stomach	Esophagogastric Adenocarcinoma
ACH-000240	5.97476	HS600T	Non-Cancerous	Fibroblast	Non-Cancerous
ACH-000241	0.137504	JK1	Myeloproliferative Neoplasms	Myeloid	Myeloproliferative Neoplasms
ACH-000242	4.55397	RT4	Bladder Urothelial Carcinoma	Bladder/Urinary Tract	Bladder Urothelial Carcinoma
ACH-000243	4.08491	DANG	Pancreatic Adenocarcinoma	Pancreas	Pancreatic Adenocarcinoma
ACH-000244	6.16189	DKMG	Diffuse Glioma	CNS/Brain	Diffuse Glioma
ACH-000245	0.0976108	BL41	Non-Hodgkin Lymphoma	Lymphoid	Non-Hodgkin Lymphoma
ACH-000246	4.28762	SLR23	Renal Cell Carcinoma	Kidney	Renal Cell Carcinoma
ACH-000247	4.35826	OCUM1	Esophagogastric Adenocarcinoma	Esophagus/Stomach	Esophagogastric Adenocarcinoma
ACH-000248	4.42895	AU565	Invasive Breast Carcinoma	Breast	Invasive Breast Carcinoma
ACH-000249	6.15239	CL11	Colorectal Adenocarcinoma	Bowel	Colorectal Adenocarcinoma
ACH-000250	5.28503	KMRC20	Renal Cell Carcinoma	Kidney	Renal Cell Carcinoma
ACH-000251	4.44626	NCIH2887	Non-Small Cell Lung Cancer	Lung	Non-Small Cell Lung Cancer
ACH-000252	4.63865	LS1034	Colorectal Adenocarcinoma	Bowel	Colorectal Adenocarcinoma
ACH-000253	5.52982	COLO201	Colorectal Adenocarcinoma	Bowel	Colorectal Adenocarcinoma
ACH-000254	4.1819	SCC15	Head and Neck Squamous Cell Carcinoma	Head and Neck	Head and Neck Squamous Cell Carcinoma
ACH-000255	5.16189	LMSU	Esophagogastric Adenocarcinoma	Esophagus/Stomach	Esophagogastric Adenocarcinoma
ACH-000256	3.83996	COV318	Ovarian Epithelial Tumor	Ovary/Fallopian Tube	Ovarian Epithelial Tumor
ACH-000257	5.97315	CORL279	Lung Neuroendocrine Tumor	Lung	Lung Neuroendocrine Tumor
ACH-000258	4.38474	DU4475	Invasive Breast Carcinoma	Breast	Invasive Breast Carcinoma
ACH-000259	5.38094	KELLY	Neuroblastoma	Peripheral Nervous System	Neuroblastoma
ACH-000260	6.11207	SKNAS	Neuroblastoma	Peripheral Nervous System	Neuroblastoma
ACH-000261	6.70446	RERFLCAI	Non-Small Cell Lung Cancer	Lung	Non-Small Cell Lung Cancer
ACH-000262	4.92172	UOK101	Renal Cell Carcinoma	Kidney	Renal Cell Carcinoma
ACH-000263	0.137504	KASUMI1	Acute Myeloid Leukemia	Myeloid	Acute Myeloid Leukemia
ACH-000264	5.53605	CALU6	Non-Small Cell Lung Cancer	Lung	Non-Small Cell Lung Cancer
ACH-000265	4.76553	KP4	Pancreatic Adenocarcinoma	Pancreas	Pancreatic Adenocarcinoma
ACH-000266	5.26754	SNU213	Pancreatic Adenocarcinoma	Pancreas	Pancreatic Adenocarcinoma
ACH-000267	0.176323	HDLM2	Hodgkin Lymphoma	Lymphoid	Hodgkin Lymphoma
ACH-000268	4.1127	SNU245	Intraductal Papillary Neoplasm of the Bile Duct	Biliary Tract	Intraductal Papillary Neoplasm of the Bile Duct
ACH-000269	4.5601	AM38	Diffuse Glioma	CNS/Brain	Diffuse Glioma
ACH-000270	3.83895	HPAC	Pancreatic Adenocarcinoma	Pancreas	Pancreatic Adenocarcinoma
ACH-000271	0.226509	SUDHL10	Non-Hodgkin Lymphoma	Lymphoid	Non-Hodgkin Lymphoma
ACH-000272	4.46989	SLR24	Renal Cell Carcinoma	Kidney	Renal Cell Carcinoma
ACH-000273	4.66221	SF539	Diffuse Glioma	CNS/Brain	Diffuse Glioma
ACH-000274	4.66846	HS852T	Melanoma	Skin	Melanoma
ACH-000275	5.86691	HS834T	Non-Cancerous	Fibroblast	Non-Cancerous
ACH-000276	4.56438	HCC38	Invasive Breast Carcinoma	Breast	Invasive Breast Carcinoma
ACH-000277	2.40327	HCC1419	Invasive Breast Carcinoma	Breast	Invasive Breast Carcinoma
ACH-000278	4.59036	COV362	Ovarian Epithelial Tumor	Ovary/Fallopian Tube	Ovarian Epithelial Tumor
ACH-000279	4.04527	EWS502	Ewing Sarcoma	Bone	Ewing Sarcoma
ACH-000280	5.90038	SNU840	Ovarian Epithelial Tumor	Ovary/Fallopian Tube	Ovarian Epithelial Tumor
ACH-000281	4.40939	KP2	Pancreatic Adenocarcinoma	Pancreas	Pancreatic Adenocarcinoma
ACH-000282	5.73308	NCIH1755	Non-Small Cell Lung Cancer	Lung	Non-Small Cell Lung Cancer
ACH-000283	5.61206	A1207	Diffuse Glioma	CNS/Brain	Diffuse Glioma
ACH-000284	5.98322	HS840T	Non-Cancerous	Fibroblast	Non-Cancerous
ACH-000285	0.15056	TOLEDO	Non-Hodgkin Lymphoma	Lymphoid	Non-Hodgkin Lymphoma
ACH-000286	4.25399	SNU1033	Colorectal Adenocarcinoma	Bowel	Colorectal Adenocarcinoma
ACH-000287	0.111031	NUDUL1	Non-Hodgkin Lymphoma	Lymphoid	Non-Hodgkin Lymphoma
ACH-000288	5.11894	BT549	Invasive Breast Carcinoma	Breast	Invasive Breast Carcinoma
ACH-000289	6.24698	SNU466	Diffuse Glioma	CNS/Brain	Diffuse Glioma
ACH-000290	6.283	NCIH209	Lung Neuroendocrine Tumor	Lung	Lung Neuroendocrine Tumor
ACH-000291	2.35332	OV90	Ovarian Epithelial Tumor	Ovary/Fallopian Tube	Ovarian Epithelial Tumor
ACH-000292	4.72574	NCIH841	Lung Neuroendocrine Tumor	Lung	Lung Neuroendocrine Tumor
ACH-000293	4.67412	KLE	Endometrial Carcinoma	Uterus	Endometrial Carcinoma
ACH-000294	0.163499	NB4	Acute Myeloid Leukemia	Myeloid	Acute Myeloid Leukemia
ACH-000295	0.124328	EM2	Myeloproliferative Neoplasms	Myeloid	Myeloproliferative Neoplasms
ACH-000296	4.97453	OUMS23	Colorectal Adenocarcinoma	Bowel	Colorectal Adenocarcinoma
ACH-000297	6.0063	NCIH889	Lung Neuroendocrine Tumor	Lung	Lung Neuroendocrine Tumor
ACH-000298	5.7126	NCIH2029	Lung Neuroendocrine Tumor	Lung	Lung Neuroendocrine Tumor
ACH-000299	0.0840643	HNT34	Acute Myeloid Leukemia	Myeloid	Acute Myeloid Leukemia
ACH-000300	5.55029	SLR25	Renal Cell Carcinoma	Kidney	Renal Cell Carcinoma
ACH-000301	1.31615	LAMA84	Myeloproliferative Neoplasms	Myeloid	Myeloproliferative Neoplasms
ACH-000302	3.9514	SNU1077	Endometrial Carcinoma	Uterus	Endometrial Carcinoma
ACH-000303	4.16591	SNU5	Esophagogastric Adenocarcinoma	Esophagus/Stomach	Esophagogastric Adenocarcinoma
ACH-000304	5.68173	WM115	Melanoma	Skin	Melanoma
ACH-000305	3.10266	ECGI10	Esophageal Squamous Cell Carcinoma	Esophagus/Stomach	Esophageal Squamous Cell Carcinoma
ACH-000306	5.99571	HS688AT	Non-Cancerous	Fibroblast	Non-Cancerous
ACH-000307	4.72955	PK1	Pancreatic Adenocarcinoma	Pancreas	Pancreatic Adenocarcinoma
ACH-000308	5.25588	EFO21	Ovarian Epithelial Tumor	Ovary/Fallopian Tube	Ovarian Epithelial Tumor
ACH-000310	4.60466	IMR32	Neuroblastoma	Peripheral Nervous System	Neuroblastoma
ACH-000311	4.79597	NCIH2122	Non-Small Cell Lung Cancer	Lung	Non-Small Cell Lung Cancer
ACH-000312	5.46532	SKNBE2	Neuroblastoma	Peripheral Nervous System	Neuroblastoma
ACH-000313	6.07361	KMRC3	Renal Cell Carcinoma	Kidney	Renal Cell Carcinoma
ACH-000314	5.26604	HCC2108	Non-Small Cell Lung Cancer	Lung	Non-Small Cell Lung Cancer
ACH-000315	0.0565835	KARPAS422	Non-Hodgkin Lymphoma	Lymphoid	Non-Hodgkin Lymphoma
ACH-000316	5.2211	SNU886	Hepatocellular Carcinoma	Liver	Hepatocellular Carcinoma
ACH-000317	5.41312	TUHR14TKB	Renal Cell Carcinoma	Kidney	Renal Cell Carcinoma
ACH-000318	3.84499	TE10	Esophageal Squamous Cell Carcinoma	Esophagus/Stomach	Esophageal Squamous Cell Carcinoma
ACH-000319	5.92576	MPP89	Pleural Mesothelioma	Pleura	Pleural Mesothelioma
ACH-000320	4.59395	PSN1	Pancreatic Adenocarcinoma	Pancreas	Pancreatic Adenocarcinoma
ACH-000321	0.0703893	MOLM6	Myeloproliferative Neoplasms	Myeloid	Myeloproliferative Neoplasms
ACH-000322	5.32733	HT144	Melanoma	Skin	Melanoma
ACH-000323	5.39883	42MGBA	Diffuse Glioma	CNS/Brain	Diffuse Glioma
ACH-000324	4.53232	JHOC5	Ovarian Epithelial Tumor	Ovary/Fallopian Tube	Ovarian Epithelial Tumor
ACH-000325	3.76235	SNU620	Esophagogastric Adenocarcinoma	Esophagus/Stomach	Esophagogastric Adenocarcinoma
ACH-000326	1.76553	JURLMK1	Myeloproliferative Neoplasms	Myeloid	Myeloproliferative Neoplasms
ACH-000327	1.99639	NCIH1395	Non-Small Cell Lung Cancer	Lung	Non-Small Cell Lung Cancer
ACH-000328	5.56651	LN215	Diffuse Glioma	CNS/Brain	Diffuse Glioma
ACH-000329	5.50716	CCFSTTG1	Diffuse Glioma	CNS/Brain	Diffuse Glioma
ACH-000330	4.06437	EFM19	Invasive Breast Carcinoma	Breast	Invasive Breast Carcinoma
ACH-000331	5.84147	ISTMES2	Pleural Mesothelioma	Pleura	Pleural Mesothelioma
ACH-000332	4.89239	YAPC	Pancreatic Adenocarcinoma	Pancreas	Pancreatic Adenocarcinoma
ACH-000333	4.58075	JHOM2B	Ovarian Epithelial Tumor	Ovary/Fallopian Tube	Ovarian Epithelial Tumor
ACH-000334	0.0840643	DB	Non-Hodgkin Lymphoma	Lymphoid	Non-Hodgkin Lymphoma
ACH-000335	4.4522	MSTO211H	Pleural Mesothelioma	Pleura	Pleural Mesothelioma
ACH-000336	0.807355	OCIAML3	Acute Myeloid Leukemia	Myeloid	Acute Myeloid Leukemia
ACH-000337	4.64616	NCIH3122	Non-Small Cell Lung Cancer	Lung	Non-Small Cell Lung Cancer
ACH-000338	4.07468	SR786	Non-Hodgkin Lymphoma	Lymphoid	Non-Hodgkin Lymphoma
ACH-000339	5.60822	HCC461	Non-Small Cell Lung Cancer	Lung	Non-Small Cell Lung Cancer
ACH-000340	5.77505	HS870T	Non-Cancerous	Fibroblast	Non-Cancerous
ACH-000341	5.18706	SKNFI	Neuroblastoma	Peripheral Nervous System	Neuroblastoma
ACH-000342	5.16027	CL14	Colorectal Adenocarcinoma	Bowel	Colorectal Adenocarcinoma
ACH-000343	5.27165	NCIH522	Non-Small Cell Lung Cancer	Lung	Non-Small Cell Lung Cancer
ACH-000344	6.03078	SNU668	Esophagogastric Adenocarcinoma	Esophagus/Stomach	Esophagogastric Adenocarcinoma
ACH-000345	6.27314	KPNRTBM1	Neuroblastoma	Peripheral Nervous System	Neuroblastoma
ACH-000346	0.0703893	JVM3	Non-Hodgkin Lymphoma	Lymphoid	Non-Hodgkin Lymphoma
ACH-000347	4.66107	QGP1	Pancreatic Neuroendocrine Tumor	Pancreas	Pancreatic Neuroendocrine Tumor
ACH-000348	5.64587	RPMI7951	Melanoma	Skin	Melanoma
ACH-000349	3.79805	HCC1500	Breast Ductal Carcinoma In Situ	Breast	Breast Ductal Carcinoma In Situ
ACH-000350	6.26828	COLO678	Colorectal Adenocarcinoma	Bowel	Colorectal Adenocarcinoma
ACH-000351	5.615	MKN1	Esophagogastric Adenocarcinoma	Esophagus/Stomach	Esophagogastric Adenocarcinoma
ACH-000352	4.42089	HCC1428	Invasive Breast Carcinoma	Breast	Invasive Breast Carcinoma
ACH-000353	4.44294	TE15	Esophageal Squamous Cell Carcinoma	Esophagus/Stomach	Esophageal Squamous Cell Carcinoma
ACH-000354	3.42761	CAPAN1	Pancreatic Adenocarcinoma	Pancreas	Pancreatic Adenocarcinoma
ACH-000355	4.71425	NCIH82	Lung Neuroendocrine Tumor	Lung	Lung Neuroendocrine Tumor
ACH-000356	3.56803	MKN45	Esophagogastric Adenocarcinoma	Esophagus/Stomach	Esophagogastric Adenocarcinoma
ACH-000357	0.201634	JEKO1	Non-Hodgkin Lymphoma	Lymphoid	Non-Hodgkin Lymphoma
ACH-000358	6.23707	NCIH69	Lung Neuroendocrine Tumor	Lung	Lung Neuroendocrine Tumor
ACH-000359	5.30743	MG63	Osteosarcoma	Bone	Osteosarcoma
ACH-000360	3.41143	NCIH508	Colorectal Adenocarcinoma	Bowel	Colorectal Adenocarcinoma
ACH-000361	4.91934	SKHEP1	Hepatocellular Carcinoma	Liver	Hepatocellular Carcinoma
ACH-000362	0.137504	MOLM13	Acute Myeloid Leukemia	Myeloid	Acute Myeloid Leukemia
ACH-000363	1.52105	SKMM2	Non-Hodgkin Lymphoma	Lymphoid	Non-Hodgkin Lymphoma
ACH-000364	5.77321	U2OS	Osteosarcoma	Bone	Osteosarcoma
ACH-000365	0.15056	SUDHL4	Non-Hodgkin Lymphoma	Lymphoid	Non-Hodgkin Lymphoma
ACH-000366	5.84725	SKNDZ	Neuroblastoma	Peripheral Nervous System	Neuroblastoma
ACH-000367	5.48736	NCIH226	Pleural Mesothelioma	Pleura	Pleural Mesothelioma
ACH-000368	5.34554	SNU1105	Diffuse Glioma	CNS/Brain	Diffuse Glioma
ACH-000369	0.0976108	MOLM16	Acute Myeloid Leukemia	Myeloid	Acute Myeloid Leukemia
ACH-000370	5.79494	SNU626	Diffuse Glioma	CNS/Brain	Diffuse Glioma
ACH-000371	0.0565835	RL	Non-Hodgkin Lymphoma	Lymphoid	Non-Hodgkin Lymphoma
ACH-000372	0.124328	P12ICHIKAWA	T-Lymphoblastic Leukemia/Lymphoma	Lymphoid	T-Lymphoblastic Leukemia/Lymphoma
ACH-000373	0.941106	SKM1	Acute Myeloid Leukemia	Myeloid	Acute Myeloid Leukemia
ACH-000374	4.80581	HCC1143	Invasive Breast Carcinoma	Breast	Invasive Breast Carcinoma
ACH-000375	5.3572	G402	Renal Cell Carcinoma	Kidney	Renal Cell Carcinoma
ACH-000376	5.21762	SF295	Diffuse Glioma	CNS/Brain	Diffuse Glioma
ACH-000377	4.76713	SNU478	Ampullary Carcinoma	Ampulla of Vater	Ampullary Carcinoma
ACH-000378	5.16752	NCIH647	Non-Small Cell Lung Cancer	Lung	Non-Small Cell Lung Cancer
ACH-000379	4.43496	NCIH1781	Non-Small Cell Lung Cancer	Lung	Non-Small Cell Lung Cancer
ACH-000380	0.411426	KMS12BM	Non-Hodgkin Lymphoma	Lymphoid	Non-Hodgkin Lymphoma
ACH-000381	4.38543	T84	Colorectal Adenocarcinoma	Bowel	Colorectal Adenocarcinoma
ACH-000382	6.23209	CORL24	Lung Neuroendocrine Tumor	Lung	Lung Neuroendocrine Tumor
ACH-000383	5.08023	OE33	Esophagogastric Adenocarcinoma	Esophagus/Stomach	Esophagogastric Adenocarcinoma
ACH-000384	4.60585	SW780	Bladder Urothelial Carcinoma	Bladder/Urinary Tract	Bladder Urothelial Carcinoma
ACH-000385	4.90881	SKRC20	Renal Cell Carcinoma	Kidney	Renal Cell Carcinoma
ACH-000386	0.0565835	KG1	Acute Myeloid Leukemia	Myeloid	Acute Myeloid Leukemia
ACH-000387	0.15056	TF1	Acute Myeloid Leukemia	Myeloid	Acute Myeloid Leukemia
ACH-000388	0.0840643	NUDHL1	Non-Hodgkin Lymphoma	Lymphoid	Non-Hodgkin Lymphoma
ACH-000389	5.56377	H4	Diffuse Glioma	CNS/Brain	Diffuse Glioma
ACH-000390	3.63575	LUDLU1	Non-Small Cell Lung Cancer	Lung	Non-Small Cell Lung Cancer
ACH-000391	4.45088	MHHES1	Ewing Sarcoma	Bone	Ewing Sarcoma
ACH-000392	4.02857	CALU3	Non-Small Cell Lung Cancer	Lung	Non-Small Cell Lung Cancer
ACH-000393	5.85325	HLF	Hepatocellular Carcinoma	Liver	Hepatocellular Carcinoma
ACH-000394	6.02614	NCIH2081	Lung Neuroendocrine Tumor	Lung	Lung Neuroendocrine Tumor
ACH-000395	3.13258	NCIH520	Non-Small Cell Lung Cancer	Lung	Non-Small Cell Lung Cancer
ACH-000396	6.14057	J82	Bladder Urothelial Carcinoma	Bladder/Urinary Tract	Bladder Urothelial Carcinoma
ACH-000397	5.58075	TEN	Endometrial Carcinoma	Uterus	Endometrial Carcinoma
ACH-000398	0.137504	RI1	Non-Hodgkin Lymphoma	Lymphoid	Non-Hodgkin Lymphoma
ACH-000399	6.47233	NCIH2196	Lung Neuroendocrine Tumor	Lung	Lung Neuroendocrine Tumor
ACH-000400	3.852	SKCO1	Colorectal Adenocarcinoma	Bowel	Colorectal Adenocarcinoma
ACH-000401	4.57107	COLO800	Melanoma	Skin	Melanoma
ACH-000402	0.111031	BL70	Non-Hodgkin Lymphoma	Lymphoid	Non-Hodgkin Lymphoma
ACH-000403	6.47411	NCIH747	Colorectal Adenocarcinoma	Bowel	Colorectal Adenocarcinoma
ACH-000404	5.65735	K029AX	Melanoma	Skin	Melanoma
ACH-000405	0.0840643	MEC1	Non-Hodgkin Lymphoma	Lymphoid	Non-Hodgkin Lymphoma
ACH-000406	0.0565835	U937	Acute Myeloid Leukemia	Myeloid	Acute Myeloid Leukemia
ACH-000407	5.09887	SNU685	Endometrial Carcinoma	Uterus	Endometrial Carcinoma
ACH-000408	3.35614	TE5	Esophageal Squamous Cell Carcinoma	Esophagus/Stomach	Esophageal Squamous Cell Carcinoma
ACH-000409	5.34944	OVSAHO	Ovarian Epithelial Tumor	Ovary/Fallopian Tube	Ovarian Epithelial Tumor
ACH-000410	5.39129	SAOS2	Osteosarcoma	Bone	Osteosarcoma
ACH-000411	4.31252	769P	Renal Cell Carcinoma	Kidney	Renal Cell Carcinoma
ACH-000412	5.12433	SNU1197	Colorectal Adenocarcinoma	Bowel	Colorectal Adenocarcinoma
ACH-000413	5.73091	HS739T	Non-Cancerous	Fibroblast	Non-Cancerous
ACH-000414	4.84348	NCIH1944	Non-Small Cell Lung Cancer	Lung	Non-Small Cell Lung Cancer
ACH-000415	3.75916	BICR6	Head and Neck Squamous Cell Carcinoma	Head and Neck	Head and Neck Squamous Cell Carcinoma
ACH-000416	5.38336	NCIH838	Non-Small Cell Lung Cancer	Lung	Non-Small Cell Lung Cancer
ACH-000417	5.3733	PANC0813	Pancreatic Adenocarcinoma	Pancreas	Pancreatic Adenocarcinoma
ACH-000418	5.77558	SW1353	Chondrosarcoma	Bone	Chondrosarcoma
ACH-000419	4.28318	KMS28BM	Non-Hodgkin Lymphoma	Lymphoid	Non-Hodgkin Lymphoma
ACH-000420	4.91791	SNU449	Hepatocellular Carcinoma	Liver	Hepatocellular Carcinoma
ACH-000421	5.19259	SW837	Colorectal Adenocarcinoma	Bowel	Colorectal Adenocarcinoma
ACH-000422	5.73227	SNU475	Hepatocellular Carcinoma	Liver	Hepatocellular Carcinoma
ACH-000423	6.74645	SKMEL3	Melanoma	Skin	Melanoma
ACH-000424	3.89336	TC71	Ewing Sarcoma	Bone	Ewing Sarcoma
ACH-000425	4.94251	UACC62	Melanoma	Skin	Melanoma
ACH-000427	3.80426	NCIN87	Esophagogastric Adenocarcinoma	Esophagus/Stomach	Esophagogastric Adenocarcinoma
ACH-000428	5.18388	UO31	Renal Cell Carcinoma	Kidney	Renal Cell Carcinoma
ACH-000429	4.22497	A704	Renal Cell Carcinoma	Kidney	Renal Cell Carcinoma
ACH-000430	3.05832	TYKNU	Ovarian Epithelial Tumor	Ovary/Fallopian Tube	Ovarian Epithelial Tumor
ACH-000431	4.96625	NCIH1694	Lung Neuroendocrine Tumor	Lung	Lung Neuroendocrine Tumor
ACH-000432	0.124328	BV173	Myeloproliferative Neoplasms	Myeloid	Myeloproliferative Neoplasms
ACH-000433	3.98277	CAKI1	Renal Cell Carcinoma	Kidney	Renal Cell Carcinoma
ACH-000434	6.18269	NCIH1915	Non-Small Cell Lung Cancer	Lung	Non-Small Cell Lung Cancer
ACH-000435	3.95327	EFE184	Endometrial Carcinoma	Uterus	Endometrial Carcinoma
ACH-000436	0.632268	OCIMY7	Non-Hodgkin Lymphoma	Lymphoid	Non-Hodgkin Lymphoma
ACH-000437	5.36247	SW1088	Diffuse Glioma	CNS/Brain	Diffuse Glioma
ACH-000438	5.18706	LU65	Non-Small Cell Lung Cancer	Lung	Non-Small Cell Lung Cancer
ACH-000439	0.0426443	ME1	Acute Myeloid Leukemia	Myeloid	Acute Myeloid Leukemia
ACH-000440	0.124328	CA46	Non-Hodgkin Lymphoma	Lymphoid	Non-Hodgkin Lymphoma
ACH-000441	4.94673	SH4	Melanoma	Skin	Melanoma
ACH-000442	4.79494	RERFLCSQ1	Non-Small Cell Lung Cancer	Lung	Non-Small Cell Lung Cancer
ACH-000443	4.78921	OVKATE	Ovarian Epithelial Tumor	Ovary/Fallopian Tube	Ovarian Epithelial Tumor
ACH-000444	5.1643	LU99	Non-Small Cell Lung Cancer	Lung	Non-Small Cell Lung Cancer
ACH-000445	5.23879	KNS60	Diffuse Glioma	CNS/Brain	Diffuse Glioma
ACH-000446	4.98231	KPNSI9S	Neuroblastoma	Peripheral Nervous System	Neuroblastoma
ACH-000447	5.80193	NCIH2228	Non-Small Cell Lung Cancer	Lung	Non-Small Cell Lung Cancer
ACH-000448	4.04002	NCIH1666	Non-Small Cell Lung Cancer	Lung	Non-Small Cell Lung Cancer
ACH-000449	4.97957	MESSA	Uterine Sarcoma/Mesenchymal	Uterus	Uterine Sarcoma/Mesenchymal
ACH-000450	5.06523	MELHO	Melanoma	Skin	Melanoma
ACH-000451	5.06437	NCIH2085	Non-Small Cell Lung Cancer	Lung	Non-Small Cell Lung Cancer
ACH-000452	5.7366	TE8	Esophageal Squamous Cell Carcinoma	Esophagus/Stomach	Esophageal Squamous Cell Carcinoma
ACH-000453	0.214125	MOLP2	Non-Hodgkin Lymphoma	Lymphoid	Non-Hodgkin Lymphoma
ACH-000454	4.28688	HCC95	Non-Small Cell Lung Cancer	Lung	Non-Small Cell Lung Cancer
ACH-000455	5.1914	LN428	Diffuse Glioma	CNS/Brain	Diffuse Glioma
ACH-000456	5.40259	BCPAP	Poorly Differentiated Thyroid Cancer	Thyroid	Poorly Differentiated Thyroid Cancer
ACH-000457	4.63517	CAL54	Renal Cell Carcinoma	Kidney	Renal Cell Carcinoma
ACH-000458	5.63749	CJM	Melanoma	Skin	Melanoma
ACH-000459	5.33056	TUHR10TKB	Renal Cell Carcinoma	Kidney	Renal Cell Carcinoma
ACH-000460	4.80839	SNU8	Ovarian Epithelial Tumor	Ovary/Fallopian Tube	Ovarian Epithelial Tumor
ACH-000461	4.79546	SNU1196	Intraductal Papillary Neoplasm of the Bile Duct	Biliary Tract	Intraductal Papillary Neoplasm of the Bile Duct
ACH-000462	0.111031	NALM1	Myeloproliferative Neoplasms	Myeloid	Myeloproliferative Neoplasms
ACH-000463	4.47573	NCIH460	Non-Small Cell Lung Cancer	Lung	Non-Small Cell Lung Cancer
ACH-000464	5.12184	CAS1	Diffuse Glioma	CNS/Brain	Diffuse Glioma
ACH-000465	4.45286	SKMEL1	Melanoma	Skin	Melanoma
ACH-000466	5.73688	SNU216	Esophagogastric Adenocarcinoma	Esophagus/Stomach	Esophagogastric Adenocarcinoma
ACH-000467	4.73877	HCC56	Colorectal Adenocarcinoma	Bowel	Colorectal Adenocarcinoma
ACH-000468	5.57137	PK45H	Pancreatic Adenocarcinoma	Pancreas	Pancreatic Adenocarcinoma
ACH-000469	5.10601	YH13	Diffuse Glioma	CNS/Brain	Diffuse Glioma
ACH-000470	3.58856	SW1463	Colorectal Adenocarcinoma	Bowel	Colorectal Adenocarcinoma
ACH-000471	4.39985	LI7	Hepatocellular Carcinoma	Liver	Hepatocellular Carcinoma
ACH-000472	3.22188	HSC2	Head and Neck Squamous Cell Carcinoma	Head and Neck	Head and Neck Squamous Cell Carcinoma
ACH-000473	5.01302	RT112	Bladder Urothelial Carcinoma	Bladder/Urinary Tract	Bladder Urothelial Carcinoma
ACH-000475	3.40871	HUH1	Hepatocellular Carcinoma	Liver	Hepatocellular Carcinoma
ACH-000476	4.35966	JHH4	Hepatocellular Carcinoma	Liver	Hepatocellular Carcinoma
ACH-000477	4.75114	MALME3M	Melanoma	Skin	Melanoma
ACH-000478	5.10978	SNU387	Hepatocellular Carcinoma	Liver	Hepatocellular Carcinoma
ACH-000479	5.90545	KNS81	Diffuse Glioma	CNS/Brain	Diffuse Glioma
ACH-000480	3.88753	HUH7	Hepatocellular Carcinoma	Liver	Hepatocellular Carcinoma
ACH-000481	3.67356	NCIH2170	Non-Small Cell Lung Cancer	Lung	Non-Small Cell Lung Cancer
ACH-000482	5.30561	RERFLCKJ	Non-Small Cell Lung Cancer	Lung	Non-Small Cell Lung Cancer
ACH-000483	5.43796	SNU182	Hepatocellular Carcinoma	Liver	Hepatocellular Carcinoma
ACH-000484	5.30305	VMRCRCW	Renal Cell Carcinoma	Kidney	Renal Cell Carcinoma
ACH-000485	3.84499	GSU	Esophagogastric Adenocarcinoma	Esophagus/Stomach	Esophagogastric Adenocarcinoma
ACH-000486	4.55275	KU1919	Bladder Urothelial Carcinoma	Bladder/Urinary Tract	Bladder Urothelial Carcinoma
ACH-000487	0.214125	F36P	Myelodysplastic Syndromes	Myeloid	Myelodysplastic Syndromes
ACH-000488	3.48929	TE11	Esophageal Squamous Cell Carcinoma	Esophagus/Stomach	Esophageal Squamous Cell Carcinoma
ACH-000489	4.67864	SW1116	Colorectal Adenocarcinoma	Bowel	Colorectal Adenocarcinoma
ACH-000490	3.53854	SF767	Cervical Squamous Cell Carcinoma	Cervix	Cervical Squamous Cell Carcinoma
ACH-000491	4.66448	NCIH716	Colorectal Adenocarcinoma	Bowel	Colorectal Adenocarcinoma
ACH-000492	0.250962	MUTZ5	B-Lymphoblastic Leukemia/Lymphoma	Lymphoid	B-Lymphoblastic Leukemia/Lymphoma
ACH-000493	5.53947	SNU423	Hepatocellular Carcinoma	Liver	Hepatocellular Carcinoma
ACH-000494	5.07938	OELE	Non-Cancerous	Ovary/Fallopian Tube	Non-Cancerous
ACH-000495	4.7126	TUHR4TKB	Renal Cell Carcinoma	Kidney	Renal Cell Carcinoma
ACH-000496	5.02281	NCIH1792	Non-Small Cell Lung Cancer	Lung	Non-Small Cell Lung Cancer
ACH-000498	0.15056	KO52	Acute Myeloid Leukemia	Myeloid	Acute Myeloid Leukemia
ACH-000499	3.21257	EW8	Ewing Sarcoma	Bone	Ewing Sarcoma
ACH-000500	5.44427	SNU46	Head and Neck Squamous Cell Carcinoma	Head and Neck	Head and Neck Squamous Cell Carcinoma
ACH-000501	5.1014	LS123	Colorectal Adenocarcinoma	Bowel	Colorectal Adenocarcinoma
ACH-000502	4.69711	TCCPAN2	Pancreatic Adenocarcinoma	Pancreas	Pancreatic Adenocarcinoma
ACH-000503	3.78764	BICR16	Head and Neck Squamous Cell Carcinoma	Head and Neck	Head and Neck Squamous Cell Carcinoma
ACH-000504	5.28207	SNB75	Diffuse Glioma	CNS/Brain	Diffuse Glioma
ACH-000505	5.19022	RKN	Leiomyosarcoma	Soft Tissue	Leiomyosarcoma
ACH-000506	4.67582	NCIH146	Lung Neuroendocrine Tumor	Lung	Lung Neuroendocrine Tumor
ACH-000507	4.18824	KE39	Esophagogastric Adenocarcinoma	Esophagus/Stomach	Esophagogastric Adenocarcinoma
ACH-000508	6.27221	CORL88	Lung Neuroendocrine Tumor	Lung	Lung Neuroendocrine Tumor
ACH-000509	0.214125	HUT78	Non-Hodgkin Lymphoma	Lymphoid	Non-Hodgkin Lymphoma
ACH-000510	3.94298	NCIH1299	Non-Small Cell Lung Cancer	Lung	Non-Small Cell Lung Cancer
ACH-000511	6.25153	CALU1	Non-Small Cell Lung Cancer	Lung	Non-Small Cell Lung Cancer
ACH-000512	0.321928	INA6	Non-Hodgkin Lymphoma	Lymphoid	Non-Hodgkin Lymphoma
ACH-000513	4.81609	SNU1272	Renal Cell Carcinoma	Kidney	Renal Cell Carcinoma
ACH-000514	6.31306	NCIH1092	Lung Neuroendocrine Tumor	Lung	Lung Neuroendocrine Tumor
ACH-000515	5.8089	HCC33	Lung Neuroendocrine Tumor	Lung	Lung Neuroendocrine Tumor
ACH-000516	6.63662	CAL78	Chondrosarcoma	Bone	Chondrosarcoma
ACH-000517	5.0018	SNU410	Pancreatic Adenocarcinoma	Pancreas	Pancreatic Adenocarcinoma
ACH-000518	3.59216	CAL33	Head and Neck Squamous Cell Carcinoma	Head and Neck	Head and Neck Squamous Cell Carcinoma
ACH-000519	0.0976108	PEER	T-Lymphoblastic Leukemia/Lymphoma	Lymphoid	T-Lymphoblastic Leukemia/Lymphoma
ACH-000520	4.20633	59M	Ovarian Epithelial Tumor	Ovary/Fallopian Tube	Ovarian Epithelial Tumor
ACH-000521	4.98413	NCIH2030	Non-Small Cell Lung Cancer	Lung	Non-Small Cell Lung Cancer
ACH-000522	5.0505	UMUC3	Bladder Urothelial Carcinoma	Bladder/Urinary Tract	Bladder Urothelial Carcinoma
ACH-000523	5.54009	NCIH1184	Lung Neuroendocrine Tumor	Lung	Lung Neuroendocrine Tumor
ACH-000524	4.95327	KURAMOCHI	Ovarian Epithelial Tumor	Ovary/Fallopian Tube	Ovarian Epithelial Tumor
ACH-000525	4.26303	NCIH2171	Lung Neuroendocrine Tumor	Lung	Lung Neuroendocrine Tumor
ACH-000526	5.82197	HS821T	Non-Cancerous	Fibroblast	Non-Cancerous
ACH-000527	4.80787	OVISE	Ovarian Epithelial Tumor	Ovary/Fallopian Tube	Ovarian Epithelial Tumor
ACH-000528	5.52888	ABC1	Non-Small Cell Lung Cancer	Lung	Non-Small Cell Lung Cancer
ACH-000529	5.96209	T173	Non-Cancerous	Fibroblast	Non-Cancerous
ACH-000530	5.6946	DMS114	Lung Neuroendocrine Tumor	Lung	Lung Neuroendocrine Tumor
ACH-000531	5.84524	RS5	Non-Cancerous	Fibroblast	Non-Cancerous
ACH-000532	2.8953	SNU61	Colorectal Adenocarcinoma	Bowel	Colorectal Adenocarcinoma
ACH-000533	4.60881	NCIH2004RT	Rhabdoid Cancer	Kidney	Rhabdoid Cancer
ACH-000534	0.526069	WSUDLCL2	Non-Hodgkin Lymphoma	Lymphoid	Non-Hodgkin Lymphoma
ACH-000535	3.70487	BXPC3	Pancreatic Adenocarcinoma	Pancreas	Pancreatic Adenocarcinoma
ACH-000536	6.19121	BT20	Invasive Breast Carcinoma	Breast	Invasive Breast Carcinoma
ACH-000537	4.82833	SNU761	Hepatocellular Carcinoma	Liver	Hepatocellular Carcinoma
ACH-000538	5.12681	HUTU80	Small Bowel Cancer	Bowel	Small Bowel Cancer
ACH-000539	5.92671	HS618T	Non-Cancerous	Fibroblast	Non-Cancerous
ACH-000540	5.61912	HS606T	Non-Cancerous	Fibroblast	Non-Cancerous
ACH-000541	5.22805	KMS34	Non-Hodgkin Lymphoma	Lymphoid	Non-Hodgkin Lymphoma
ACH-000542	3.99548	HEYA8	Ovarian Epithelial Tumor	Ovary/Fallopian Tube	Ovarian Epithelial Tumor
ACH-000543	4.52795	SNU489	Diffuse Glioma	CNS/Brain	Diffuse Glioma
ACH-000544	1.91839	OE21	Esophageal Squamous Cell Carcinoma	Esophagus/Stomach	Esophageal Squamous Cell Carcinoma
ACH-000545	3.7301	VMCUB1	Bladder Urothelial Carcinoma	Bladder/Urinary Tract	Bladder Urothelial Carcinoma
ACH-000546	3.74846	HSC4	Head and Neck Squamous Cell Carcinoma	Head and Neck	Head and Neck Squamous Cell Carcinoma
ACH-000547	5.75969	HT1197	Bladder Urothelial Carcinoma	Bladder/Urinary Tract	Bladder Urothelial Carcinoma
ACH-000548	4.42492	BHY	Head and Neck Squamous Cell Carcinoma	Head and Neck	Head and Neck Squamous Cell Carcinoma
ACH-000549	4.83086	SNU1076	Head and Neck Squamous Cell Carcinoma	Head and Neck	Head and Neck Squamous Cell Carcinoma
ACH-000550	5.40054	IGR39	Melanoma	Skin	Melanoma
ACH-000551	3.33914	K562	Myeloproliferative Neoplasms	Myeloid	Myeloproliferative Neoplasms
ACH-000552	4.66732	HT29	Colorectal Adenocarcinoma	Bowel	Colorectal Adenocarcinoma
ACH-000553	5.27314	SQ1	Non-Small Cell Lung Cancer	Lung	Non-Small Cell Lung Cancer
ACH-000554	3.69042	UACC893	Invasive Breast Carcinoma	Breast	Invasive Breast Carcinoma
ACH-000555	4.96855	A498	Renal Cell Carcinoma	Kidney	Renal Cell Carcinoma
ACH-000556	6.90809	SIHA	Cervical Squamous Cell Carcinoma	Cervix	Cervical Squamous Cell Carcinoma
ACH-000557	0.545968	AML193	Acute Myeloid Leukemia	Myeloid	Acute Myeloid Leukemia
ACH-000558	6.01257	A172	Diffuse Glioma	CNS/Brain	Diffuse Glioma
ACH-000559	5.05398	NCIH1836	Lung Neuroendocrine Tumor	Lung	Lung Neuroendocrine Tumor
ACH-000560	6.07831	ECC10	Esophagogastric Adenocarcinoma	Esophagus/Stomach	Esophagogastric Adenocarcinoma
ACH-000561	2.93357	TDOTT	Esophageal Squamous Cell Carcinoma	Esophagus/Stomach	Esophageal Squamous Cell Carcinoma
ACH-000562	4.43162	HCC78	Non-Small Cell Lung Cancer	Lung	Non-Small Cell Lung Cancer
ACH-000563	4.45812	EBC1	Non-Small Cell Lung Cancer	Lung	Non-Small Cell Lung Cancer
ACH-000564	3.12267	KHM1B	Non-Hodgkin Lymphoma	Lymphoid	Non-Hodgkin Lymphoma
ACH-000565	4.17153	RCM1	Colorectal Adenocarcinoma	Bowel	Colorectal Adenocarcinoma
ACH-000566	5.54226	SW1710	Bladder Urothelial Carcinoma	Bladder/Urinary Tract	Bladder Urothelial Carcinoma
ACH-000567	0.713696	ST486	Non-Hodgkin Lymphoma	Lymphoid	Non-Hodgkin Lymphoma
ACH-000568	2.91456	UACC812	Invasive Breast Carcinoma	Breast	Invasive Breast Carcinoma
ACH-000569	5.43196	ISTMES1	Pleural Mesothelioma	Pleura	Pleural Mesothelioma
ACH-000570	5.92742	YKG1	Diffuse Glioma	CNS/Brain	Diffuse Glioma
ACH-000571	5.12805	T98G	Diffuse Glioma	CNS/Brain	Diffuse Glioma
ACH-000572	6.1035	G361	Melanoma	Skin	Melanoma
ACH-000573	3.31904	MDAMB436	Invasive Breast Carcinoma	Breast	Invasive Breast Carcinoma
ACH-000574	5.44029	FUOV1	Ovarian Epithelial Tumor	Ovary/Fallopian Tube	Ovarian Epithelial Tumor
ACH-000575	5.5744	HCC364	Non-Small Cell Lung Cancer	Lung	Non-Small Cell Lung Cancer
ACH-000576	0.0426443	KMS27	Non-Hodgkin Lymphoma	Lymphoid	Non-Hodgkin Lymphoma
ACH-000577	4.45154	JHH2	Hepatocellular Carcinoma	Liver	Hepatocellular Carcinoma
ACH-000578	5.51602	HCC1171	Non-Small Cell Lung Cancer	Lung	Non-Small Cell Lung Cancer
ACH-000579	4.774	UACC257	Melanoma	Skin	Melanoma
ACH-000580	4.50843	C32	Melanoma	Skin	Melanoma
ACH-000581	3.35332	SNU16	Esophagogastric Adenocarcinoma	Esophagus/Stomach	Esophagogastric Adenocarcinoma
ACH-000582	5.48253	COLO741	Melanoma	Skin	Melanoma
ACH-000583	2.13093	MC116	Non-Hodgkin Lymphoma	Lymphoid	Non-Hodgkin Lymphoma
ACH-000584	3.86295	JHOS4	Ovarian Epithelial Tumor	Ovary/Fallopian Tube	Ovarian Epithelial Tumor
ACH-000585	4.65421	EPLC272H	Non-Small Cell Lung Cancer	Lung	Non-Small Cell Lung Cancer
ACH-000586	5.61706	NCIH1876	Lung Neuroendocrine Tumor	Lung	Lung Neuroendocrine Tumor
ACH-000587	4.66789	NCIH1975	Non-Small Cell Lung Cancer	Lung	Non-Small Cell Lung Cancer
ACH-000588	4.96901	KMS26	Non-Hodgkin Lymphoma	Lymphoid	Non-Hodgkin Lymphoma
ACH-000589	4.20555	NCIH1437	Non-Small Cell Lung Cancer	Lung	Non-Small Cell Lung Cancer
ACH-000590	3.66789	NCIH2073	Non-Small Cell Lung Cancer	Lung	Non-Small Cell Lung Cancer
ACH-000591	5.23649	LN235	Diffuse Glioma	CNS/Brain	Diffuse Glioma
ACH-000592	4.99774	TM31	Diffuse Glioma	CNS/Brain	Diffuse Glioma
ACH-000593	3.7301	BC3C	Bladder Urothelial Carcinoma	Bladder/Urinary Tract	Bladder Urothelial Carcinoma
ACH-000594	7.06609	DMS153	Lung Neuroendocrine Tumor	Lung	Lung Neuroendocrine Tumor
ACH-000595	5.53512	LN229	Diffuse Glioma	CNS/Brain	Diffuse Glioma
ACH-000596	4.30524	LCLC97TM1	Non-Small Cell Lung Cancer	Lung	Non-Small Cell Lung Cancer
ACH-000597	5.28281	TTC709	Embryonal Tumor	CNS/Brain	Embryonal Tumor
ACH-000598	4.12928	KMS21BM	Non-Hodgkin Lymphoma	Lymphoid	Non-Hodgkin Lymphoma
ACH-000599	2.93734	PATU8902	Pancreatic Adenocarcinoma	Pancreas	Pancreatic Adenocarcinoma
ACH-000600	4	SLR26	Renal Cell Carcinoma	Kidney	Renal Cell Carcinoma
ACH-000601	3.18587	MIAPACA2	Pancreatic Adenocarcinoma	Pancreas	Pancreatic Adenocarcinoma
ACH-000602	0.0840643	M07E	Acute Myeloid Leukemia	Myeloid	Acute Myeloid Leukemia
ACH-000603	3.87774	BEN	Non-Small Cell Lung Cancer	Lung	Non-Small Cell Lung Cancer
ACH-000604	2.24489	KYO1	Myeloproliferative Neoplasms	Myeloid	Myeloproliferative Neoplasms
ACH-000605	3.56925	TE6	Esophageal Squamous Cell Carcinoma	Esophagus/Stomach	Esophageal Squamous Cell Carcinoma
ACH-000606	3.52982	PECAPJ34CLONEC12	Head and Neck Squamous Cell Carcinoma	Head and Neck	Head and Neck Squamous Cell Carcinoma
ACH-000607	4.47638	KYM1	Rhabdomyosarcoma	Soft Tissue	Rhabdomyosarcoma
ACH-000608	5.75889	COV644	Ovarian Epithelial Tumor	Ovary/Fallopian Tube	Ovarian Epithelial Tumor
ACH-000609	5.64875	SF126	Diffuse Glioma	CNS/Brain	Diffuse Glioma
ACH-000610	5.69014	NCIH2227	Lung Neuroendocrine Tumor	Lung	Lung Neuroendocrine Tumor
ACH-000611	0.275007	SUDHL6	Non-Hodgkin Lymphoma	Lymphoid	Non-Hodgkin Lymphoma
ACH-000612	1.33914	HUT102	Non-Hodgkin Lymphoma	Lymphoid	Non-Hodgkin Lymphoma
ACH-000613	6.20242	HOS	Osteosarcoma	Bone	Osteosarcoma
ACH-000614	5.36107	RVH421	Melanoma	Skin	Melanoma
ACH-000615	5.86071	SKMEL28	Melanoma	Skin	Melanoma
ACH-000616	6.22072	HS746T	Esophagogastric Adenocarcinoma	Esophagus/Stomach	Esophagogastric Adenocarcinoma
ACH-000617	3.84398	OVCAR4	Ovarian Epithelial Tumor	Ovary/Fallopian Tube	Ovarian Epithelial Tumor
ACH-000618	4.78031	SNU1041	Head and Neck Squamous Cell Carcinoma	Head and Neck	Head and Neck Squamous Cell Carcinoma
ACH-000619	4.00988	PECAPJ15	Head and Neck Squamous Cell Carcinoma	Head and Neck	Head and Neck Squamous Cell Carcinoma
ACH-000620	5.54442	JHH1	Hepatocellular Carcinoma	Liver	Hepatocellular Carcinoma
ACH-000621	5.02104	MDAMB157	Invasive Breast Carcinoma	Breast	Invasive Breast Carcinoma
ACH-000622	4.70321	KNS42	Diffuse Glioma	CNS/Brain	Diffuse Glioma
ACH-000623	4.99548	SNU201	Diffuse Glioma	CNS/Brain	Diffuse Glioma
ACH-000624	4.20398	HCC1806	Breast Ductal Carcinoma In Situ	Breast	Breast Ductal Carcinoma In Situ
ACH-000625	4.66334	HEP3B217	Hepatocellular Carcinoma	Liver	Hepatocellular Carcinoma
ACH-000626	3.42895	U266B1	Non-Hodgkin Lymphoma	Lymphoid	Non-Hodgkin Lymphoma
ACH-000627	4.3147	LCLC103H	Non-Small Cell Lung Cancer	Lung	Non-Small Cell Lung Cancer
ACH-000628	5.10936	NCIH596	Non-Small Cell Lung Cancer	Lung	Non-Small Cell Lung Cancer
ACH-000629	4.62702	IOMMLEE	Meningothelial Tumor	CNS/Brain	Meningothelial Tumor
ACH-000630	6.23821	YD8	Head and Neck Squamous Cell Carcinoma	Head and Neck	Head and Neck Squamous Cell Carcinoma
ACH-000631	5.45483	KS1	Diffuse Glioma	CNS/Brain	Diffuse Glioma
ACH-000632	4.48543	HS944T	Melanoma	Skin	Melanoma
ACH-000633	3.60999	FU97	Esophagogastric Adenocarcinoma	Esophagus/Stomach	Esophagogastric Adenocarcinoma
ACH-000634	5.0492	LN340	Diffuse Glioma	CNS/Brain	Diffuse Glioma
ACH-000635	5.28873	SNU119	Ovarian Epithelial Tumor	Ovary/Fallopian Tube	Ovarian Epithelial Tumor
ACH-000636	0.124328	RPMI8402	T-Lymphoblastic Leukemia/Lymphoma	Lymphoid	T-Lymphoblastic Leukemia/Lymphoma
ACH-000637	4.72574	KYSE520	Esophageal Squamous Cell Carcinoma	Esophagus/Stomach	Esophageal Squamous Cell Carcinoma
ACH-000638	4.86096	NCIH441	Non-Small Cell Lung Cancer	Lung	Non-Small Cell Lung Cancer
ACH-000639	5.18468	NCIH211	Lung Neuroendocrine Tumor	Lung	Lung Neuroendocrine Tumor
ACH-000640	5.10894	SKMEL31	Melanoma	Skin	Melanoma
ACH-000641	0.124328	CMK	Acute Myeloid Leukemia	Myeloid	Acute Myeloid Leukemia
ACH-000642	4.09424	HMEL	Non-Cancerous	Breast	Non-Cancerous
ACH-000643	4.46728	HDQP1	Invasive Breast Carcinoma	Breast	Invasive Breast Carcinoma
ACH-000644	5.51854	COLO829	Melanoma	Skin	Melanoma
ACH-000645	5.02237	JL1	Pleural Mesothelioma	Pleura	Pleural Mesothelioma
ACH-000646	2.32481	OVMANA	Ovarian Epithelial Tumor	Ovary/Fallopian Tube	Ovarian Epithelial Tumor
ACH-000647	4.59872	TE1	Esophageal Squamous Cell Carcinoma	Esophagus/Stomach	Esophageal Squamous Cell Carcinoma
ACH-000648	4.00899	NCIH28	Pleural Mesothelioma	Pleura	Pleural Mesothelioma
ACH-000649	4.89724	786O	Renal Cell Carcinoma	Kidney	Renal Cell Carcinoma
ACH-000650	5.8339	IGR37	Melanoma	Skin	Melanoma
ACH-000651	5.09972	SW620	Colorectal Adenocarcinoma	Bowel	Colorectal Adenocarcinoma
ACH-000652	4.42828	SUIT2	Pancreatic Adenocarcinoma	Pancreas	Pancreatic Adenocarcinoma
ACH-000653	0.389567	JJN3	Non-Hodgkin Lymphoma	Lymphoid	Non-Hodgkin Lymphoma
ACH-000654	0.137504	RAJI	Non-Hodgkin Lymphoma	Lymphoid	Non-Hodgkin Lymphoma
ACH-000655	5.97131	SF268	Diffuse Glioma	CNS/Brain	Diffuse Glioma
ACH-000656	0.238787	SUDHL8	Non-Hodgkin Lymphoma	Lymphoid	Non-Hodgkin Lymphoma
ACH-000657	4.37295	A2780	Ovarian Epithelial Tumor	Ovary/Fallopian Tube	Ovarian Epithelial Tumor
ACH-000659	4.5373	SCLC21H	Lung Neuroendocrine Tumor	Lung	Lung Neuroendocrine Tumor
ACH-000660	0.659925	SUDHL5	Non-Hodgkin Lymphoma	Lymphoid	Non-Hodgkin Lymphoma
ACH-000661	5.95907	WM1799	Melanoma	Skin	Melanoma
ACH-000662	4.07468	CORL23	Non-Small Cell Lung Cancer	Lung	Non-Small Cell Lung Cancer
ACH-000663	3.71918	OVTOKO	Ovarian Epithelial Tumor	Ovary/Fallopian Tube	Ovarian Epithelial Tumor
ACH-000664	0.367371	SUDHL1	Non-Hodgkin Lymphoma	Lymphoid	Non-Hodgkin Lymphoma
ACH-000665	4.98322	SKMES1	Non-Small Cell Lung Cancer	Lung	Non-Small Cell Lung Cancer
ACH-000666	4.9331	NCIH1355	Non-Small Cell Lung Cancer	Lung	Non-Small Cell Lung Cancer
ACH-000667	4.15218	HCC44	Non-Small Cell Lung Cancer	Lung	Non-Small Cell Lung Cancer
ACH-000668	3.88655	HCC70	Invasive Breast Carcinoma	Breast	Invasive Breast Carcinoma
ACH-000669	4.84248	SW900	Non-Small Cell Lung Cancer	Lung	Non-Small Cell Lung Cancer
ACH-000670	3.56438	SBC5	Lung Neuroendocrine Tumor	Lung	Lung Neuroendocrine Tumor
ACH-000671	3.34908	HUH6	Hepatoblastoma	Liver	Hepatoblastoma
ACH-000672	5.56773	IALM	Non-Small Cell Lung Cancer	Lung	Non-Small Cell Lung Cancer
ACH-000673	5.85025	LN443	Diffuse Glioma	CNS/Brain	Diffuse Glioma
ACH-000674	2.77821	NUGC4	Esophagogastric Adenocarcinoma	Esophagus/Stomach	Esophagogastric Adenocarcinoma
ACH-000675	5.61824	NCIH1734	Non-Small Cell Lung Cancer	Lung	Non-Small Cell Lung Cancer
ACH-000676	4.99095	LN464	Diffuse Glioma	CNS/Brain	Diffuse Glioma
ACH-000677	6.58976	SW1573	Non-Small Cell Lung Cancer	Lung	Non-Small Cell Lung Cancer
ACH-000678	5.26303	MKN7	Esophagogastric Adenocarcinoma	Esophagus/Stomach	Esophagogastric Adenocarcinoma
ACH-000679	3.08746	OE19	Esophageal Squamous Cell Carcinoma	Esophagus/Stomach	Esophageal Squamous Cell Carcinoma
ACH-000680	4.0635	SW948	Colorectal Adenocarcinoma	Bowel	Colorectal Adenocarcinoma
ACH-000681	5.55397	A549	Non-Small Cell Lung Cancer	Lung	Non-Small Cell Lung Cancer
ACH-000682	4.39163	SNU1066	Head and Neck Squamous Cell Carcinoma	Head and Neck	Head and Neck Squamous Cell Carcinoma
ACH-000683	3.0268	SNU503	Colorectal Adenocarcinoma	Bowel	Colorectal Adenocarcinoma
ACH-000684	3.21568	KMRC1	Renal Cell Carcinoma	Kidney	Renal Cell Carcinoma
ACH-000685	3.62761	L33	Adenosquamous Carcinoma of the Pancreas	Pancreas	Adenosquamous Carcinoma of the Pancreas
ACH-000686	3.99367	SNU878	Hepatocellular Carcinoma	Liver	Hepatocellular Carcinoma
ACH-000687	0.201634	CI1	Non-Hodgkin Lymphoma	Lymphoid	Non-Hodgkin Lymphoma
ACH-000688	5.39266	OV7	Ovarian Epithelial Tumor	Ovary/Fallopian Tube	Ovarian Epithelial Tumor
ACH-000689	5.4192	RH18	Rhabdomyosarcoma	Soft Tissue	Rhabdomyosarcoma
ACH-000690	4.38336	HCC2814	Non-Small Cell Lung Cancer	Lung	Non-Small Cell Lung Cancer
ACH-000691	3.45286	HCC2157	Invasive Breast Carcinoma	Breast	Invasive Breast Carcinoma
ACH-000692	4.71644	SNU899	Head and Neck Squamous Cell Carcinoma	Head and Neck	Head and Neck Squamous Cell Carcinoma
ACH-000693	4.17073	KYSE180	Esophageal Squamous Cell Carcinoma	Esophagus/Stomach	Esophageal Squamous Cell Carcinoma
ACH-000694	4.19219	TE9	Esophageal Squamous Cell Carcinoma	Esophagus/Stomach	Esophageal Squamous Cell Carcinoma
ACH-000695	5.75676	CORL47	Lung Neuroendocrine Tumor	Lung	Lung Neuroendocrine Tumor
ACH-000696	5.66988	OVCAR8	Ovarian Epithelial Tumor	Ovary/Fallopian Tube	Ovarian Epithelial Tumor
ACH-000697	4.63227	A3KAW	Non-Hodgkin Lymphoma	Lymphoid	Non-Hodgkin Lymphoma
ACH-000698	4.95047	DMS53	Lung Neuroendocrine Tumor	Lung	Lung Neuroendocrine Tumor
ACH-000699	4.44758	HCC1395	Invasive Breast Carcinoma	Breast	Invasive Breast Carcinoma
ACH-000700	6.0881	NCIH2882	Non-Small Cell Lung Cancer	Lung	Non-Small Cell Lung Cancer
ACH-000701	5.6792	RMUGS	Ovarian Epithelial Tumor	Ovary/Fallopian Tube	Ovarian Epithelial Tumor
ACH-000702	3.7939	L1236	Hodgkin Lymphoma	Lymphoid	Hodgkin Lymphoma
ACH-000703	6.88813	DMS79	Lung Neuroendocrine Tumor	Lung	Lung Neuroendocrine Tumor
ACH-000704	4.86938	OAW42	Ovarian Epithelial Tumor	Ovary/Fallopian Tube	Ovarian Epithelial Tumor
ACH-000705	3.2032	LC1F	Non-Small Cell Lung Cancer	Lung	Non-Small Cell Lung Cancer
ACH-000706	5.93404	EKVX	Non-Small Cell Lung Cancer	Lung	Non-Small Cell Lung Cancer
ACH-000707	0.0840643	P3HR1	Non-Hodgkin Lymphoma	Lymphoid	Non-Hodgkin Lymphoma
ACH-000708	3.13586	SNU283	Colorectal Adenocarcinoma	Bowel	Colorectal Adenocarcinoma
ACH-000709	3.2854	KMRC2	Renal Cell Carcinoma	Kidney	Renal Cell Carcinoma
ACH-000710	3.48929	NCIH854	Colorectal Adenocarcinoma	Bowel	Colorectal Adenocarcinoma
ACH-000711	6.08979	JIMT1	Invasive Breast Carcinoma	Breast	Invasive Breast Carcinoma
ACH-000712	5.35544	HCC1833	Non-Small Cell Lung Cancer	Lung	Non-Small Cell Lung Cancer
ACH-000713	5.18388	CAOV3	Ovarian Epithelial Tumor	Ovary/Fallopian Tube	Ovarian Epithelial Tumor
ACH-000714	5.47444	KMS11	Non-Hodgkin Lymphoma	Lymphoid	Non-Hodgkin Lymphoma
ACH-000715	3.91552	SNU1214	Head and Neck Squamous Cell Carcinoma	Head and Neck	Head and Neck Squamous Cell Carcinoma
ACH-000716	5.80349	TT2609C02	Well-Differentiated Thyroid Cancer	Thyroid	Well-Differentiated Thyroid Cancer
ACH-000717	4.82528	COLO680N	Esophageal Squamous Cell Carcinoma	Esophagus/Stomach	Esophageal Squamous Cell Carcinoma
ACH-000718	4.765	NCIH2291	Non-Small Cell Lung Cancer	Lung	Non-Small Cell Lung Cancer
ACH-000719	2.5509	RMGI	Ovarian Epithelial Tumor	Ovary/Fallopian Tube	Ovarian Epithelial Tumor
ACH-000720	5.97292	TCCSUP	Bladder Urothelial Carcinoma	Bladder/Urinary Tract	Bladder Urothelial Carcinoma
ACH-000721	3.96809	HMC18	Invasive Breast Carcinoma	Breast	Invasive Breast Carcinoma
ACH-000722	3.51096	SNUC1	Colorectal Adenocarcinoma	Bowel	Colorectal Adenocarcinoma
ACH-000723	4.02768	YD10B	Head and Neck Squamous Cell Carcinoma	Head and Neck	Head and Neck Squamous Cell Carcinoma
ACH-000724	5.72955	HT1376	Bladder Urothelial Carcinoma	Bladder/Urinary Tract	Bladder Urothelial Carcinoma
ACH-000725	2.97636	HCC202	Breast Ductal Carcinoma In Situ	Breast	Breast Ductal Carcinoma In Situ
ACH-000726	3.98368	TE14	Esophageal Squamous Cell Carcinoma	Esophagus/Stomach	Esophageal Squamous Cell Carcinoma
ACH-000728	0.111031	KASUMI2	B-Lymphoblastic Leukemia/Lymphoma	Lymphoid	B-Lymphoblastic Leukemia/Lymphoma
ACH-000729	5.93546	NCIH1963	Lung Neuroendocrine Tumor	Lung	Lung Neuroendocrine Tumor
ACH-000730	4.95093	SKMEL5	Melanoma	Skin	Melanoma
ACH-000731	4.8339	HCC2279	Non-Small Cell Lung Cancer	Lung	Non-Small Cell Lung Cancer
ACH-000732	4.04439	PECAPJ41CLONED2	Head and Neck Squamous Cell Carcinoma	Head and Neck	Head and Neck Squamous Cell Carcinoma
ACH-000733	4.28021	NCIH1838	Non-Small Cell Lung Cancer	Lung	Non-Small Cell Lung Cancer
ACH-000734	3.52231	JHH5	Hepatocellular Carcinoma	Liver	Hepatocellular Carcinoma
ACH-000735	4.14078	PECAPJ49	Head and Neck Squamous Cell Carcinoma	Head and Neck	Head and Neck Squamous Cell Carcinoma
ACH-000736	3.93263	SNU601	Esophagogastric Adenocarcinoma	Esophagus/Stomach	Esophagogastric Adenocarcinoma
ACH-000737	3.36457	NCIH1385	Non-Small Cell Lung Cancer	Lung	Non-Small Cell Lung Cancer
ACH-000738	5.68594	GB1	Diffuse Glioma	CNS/Brain	Diffuse Glioma
ACH-000739	3.20945	HEPG2	Hepatoblastoma	Liver	Hepatoblastoma
ACH-000740	3.93074	A253	Head and Neck Squamous Cell Carcinoma	Head and Neck	Head and Neck Squamous Cell Carcinoma
ACH-000741	4.25626	UBLC1	Bladder Urothelial Carcinoma	Bladder/Urinary Tract	Bladder Urothelial Carcinoma
ACH-000742	6.08661	DM3	Non-Cancerous	Fibroblast	Non-Cancerous
ACH-000743	5.0917	CORL95	Lung Neuroendocrine Tumor	Lung	Lung Neuroendocrine Tumor
ACH-000744	4.85947	NCIH1623	Non-Small Cell Lung Cancer	Lung	Non-Small Cell Lung Cancer
ACH-000745	4.78084	MOLP8	Non-Hodgkin Lymphoma	Lymphoid	Non-Hodgkin Lymphoma
ACH-000746	5.47606	GSS	Esophagogastric Adenocarcinoma	Esophagus/Stomach	Esophagogastric Adenocarcinoma
ACH-000747	4.37226	NCIH1703	Non-Small Cell Lung Cancer	Lung	Non-Small Cell Lung Cancer
ACH-000748	6.26716	SJSA1	Osteosarcoma	Bone	Osteosarcoma
ACH-000749	4.38405	DMS273	Lung Neuroendocrine Tumor	Lung	Lung Neuroendocrine Tumor
ACH-000750	5.47671	LOXIMVI	Melanoma	Skin	Melanoma
ACH-000751	0.0976108	OCIM1	Acute Myeloid Leukemia	Myeloid	Acute Myeloid Leukemia
ACH-000752	6.72206	NCIH196	Lung Neuroendocrine Tumor	Lung	Lung Neuroendocrine Tumor
ACH-000753	5.31361	JMSU1	Bladder Urothelial Carcinoma	Bladder/Urinary Tract	Bladder Urothelial Carcinoma
ACH-000754	2.91265	L428	Hodgkin Lymphoma	Lymphoid	Hodgkin Lymphoma
ACH-000755	1.3505	HCC2218	Breast Ductal Carcinoma In Situ	Breast	Breast Ductal Carcinoma In Situ
ACH-000756	5.06695	GI1	Diffuse Glioma	CNS/Brain	Diffuse Glioma
ACH-000757	4.88996	A427	Non-Small Cell Lung Cancer	Lung	Non-Small Cell Lung Cancer
ACH-000758	6.86666	MKN74	Esophagogastric Adenocarcinoma	Esophagus/Stomach	Esophagogastric Adenocarcinoma
ACH-000759	3.80839	MDAMB175VII	Invasive Breast Carcinoma	Breast	Invasive Breast Carcinoma
ACH-000760	4.64731	LNZ308	Diffuse Glioma	CNS/Brain	Diffuse Glioma
ACH-000761	4.59872	NUGC2	Esophagogastric Adenocarcinoma	Esophagus/Stomach	Esophagogastric Adenocarcinoma
ACH-000762	4.34056	YD38	Head and Neck Squamous Cell Carcinoma	Head and Neck	Head and Neck Squamous Cell Carcinoma
ACH-000763	4.24869	MM1S	Non-Hodgkin Lymphoma	Lymphoid	Non-Hodgkin Lymphoma
ACH-000764	5.73715	SH10TC	Esophagogastric Adenocarcinoma	Esophagus/Stomach	Esophagogastric Adenocarcinoma
ACH-000765	5.72656	WM983B	Melanoma	Skin	Melanoma
ACH-000766	3.87873	NCIH1648	Non-Small Cell Lung Cancer	Lung	Non-Small Cell Lung Cancer
ACH-000767	4.62527	NCIH526	Lung Neuroendocrine Tumor	Lung	Lung Neuroendocrine Tumor
ACH-000768	5.69599	MDAMB231	Invasive Breast Carcinoma	Breast	Invasive Breast Carcinoma
ACH-000769	4.26153	LK2	Non-Small Cell Lung Cancer	Lung	Non-Small Cell Lung Cancer
ACH-000770	0.0703893	P31FUJ	Acute Myeloid Leukemia	Myeloid	Acute Myeloid Leukemia
ACH-000771	3.28392	BICR56	Head and Neck Squamous Cell Carcinoma	Head and Neck	Head and Neck Squamous Cell Carcinoma
ACH-000772	4.63052	TE441T	Rhabdomyosarcoma	Soft Tissue	Rhabdomyosarcoma
ACH-000773	2.66903	KIJK	Non-Hodgkin Lymphoma	Lymphoid	Non-Hodgkin Lymphoma
ACH-000774	4.86047	RERFLCAD2	Non-Small Cell Lung Cancer	Lung	Non-Small Cell Lung Cancer
ACH-000775	5.25323	NCIH727	Lung Neuroendocrine Tumor	Lung	Lung Neuroendocrine Tumor
ACH-000776	5.3147	ONS76	Embryonal Tumor	CNS/Brain	Embryonal Tumor
ACH-000777	3.83592	KYSE30	Esophageal Squamous Cell Carcinoma	Esophagus/Stomach	Esophageal Squamous Cell Carcinoma
ACH-000778	5.66732	HSC3	Head and Neck Squamous Cell Carcinoma	Head and Neck	Head and Neck Squamous Cell Carcinoma
ACH-000779	4.37156	PC9	Non-Small Cell Lung Cancer	Lung	Non-Small Cell Lung Cancer
ACH-000780	7.43271	NCIH1105	Lung Neuroendocrine Tumor	Lung	Lung Neuroendocrine Tumor
ACH-000781	5.11061	NCIH2023	Non-Small Cell Lung Cancer	Lung	Non-Small Cell Lung Cancer
ACH-000782	1.11103	SEM	B-Lymphoblastic Leukemia/Lymphoma	Lymphoid	B-Lymphoblastic Leukemia/Lymphoma
ACH-000783	2.98185	CAMA1	Invasive Breast Carcinoma	Breast	Invasive Breast Carcinoma
ACH-000784	4.13914	KYSE70	Esophageal Squamous Cell Carcinoma	Esophagus/Stomach	Esophageal Squamous Cell Carcinoma
ACH-000785	5.51223	NCIH2126	Non-Small Cell Lung Cancer	Lung	Non-Small Cell Lung Cancer
ACH-000786	0.111031	DAUDI	Non-Hodgkin Lymphoma	Lymphoid	Non-Hodgkin Lymphoma
ACH-000787	6.30688	LXF289	Non-Small Cell Lung Cancer	Lung	Non-Small Cell Lung Cancer
ACH-000788	5.52388	A2058	Melanoma	Skin	Melanoma
ACH-000789	4.92695	NCIH810	Non-Small Cell Lung Cancer	Lung	Non-Small Cell Lung Cancer
ACH-000790	4.29499	SHP77	Lung Neuroendocrine Tumor	Lung	Lung Neuroendocrine Tumor
ACH-000791	6.2572	RERFLCAD1	Non-Small Cell Lung Cancer	Lung	Non-Small Cell Lung Cancer
ACH-000792	4.23573	BFTC909	Renal Cell Carcinoma	Kidney	Renal Cell Carcinoma
ACH-000793	4.47314	KATOIII	Esophagogastric Adenocarcinoma	Esophagus/Stomach	Esophagogastric Adenocarcinoma
ACH-000794	3.18903	BICR22	Head and Neck Squamous Cell Carcinoma	Head and Neck	Head and Neck Squamous Cell Carcinoma
ACH-000796	4.6565	MCAS	Ovarian Epithelial Tumor	Ovary/Fallopian Tube	Ovarian Epithelial Tumor
ACH-000797	5.86864	HLFA	Non-Cancerous	Fibroblast	Non-Cancerous
ACH-000798	3.9607	CL40	Colorectal Adenocarcinoma	Bowel	Colorectal Adenocarcinoma
ACH-000799	4.79805	HS695T	Melanoma	Skin	Melanoma
ACH-000800	5.54689	NCIH446	Lung Neuroendocrine Tumor	Lung	Lung Neuroendocrine Tumor
ACH-000801	5.54844	HS936T	Melanoma	Skin	Melanoma
ACH-000802	3.60288	BFTC905	Bladder Urothelial Carcinoma	Bladder/Urinary Tract	Bladder Urothelial Carcinoma
ACH-000803	5.51444	COLO668	Lung Neuroendocrine Tumor	Lung	Lung Neuroendocrine Tumor
ACH-000804	5.18428	NB1	Neuroblastoma	Peripheral Nervous System	Neuroblastoma
ACH-000805	6.44593	COLO679	Melanoma	Skin	Melanoma
ACH-000806	0.0426443	L540	Hodgkin Lymphoma	Lymphoid	Hodgkin Lymphoma
ACH-000807	7.00034	SNU738	Diffuse Glioma	CNS/Brain	Diffuse Glioma
ACH-000808	5.14405	HUH28	Intraductal Papillary Neoplasm of the Bile Duct	Biliary Tract	Intraductal Papillary Neoplasm of the Bile Duct
ACH-000809	4.93216	KYSE410	Esophageal Squamous Cell Carcinoma	Esophagus/Stomach	Esophageal Squamous Cell Carcinoma
ACH-000810	5.37712	SKMEL30	Melanoma	Skin	Melanoma
ACH-000811	5.4522	SKOV3	Ovarian Epithelial Tumor	Ovary/Fallopian Tube	Ovarian Epithelial Tumor
ACH-000812	5.31433	COLO783	Melanoma	Skin	Melanoma
ACH-000813	5.26716	T3M10	Non-Small Cell Lung Cancer	Lung	Non-Small Cell Lung Cancer
ACH-000814	5.84398	HS939T	Melanoma	Skin	Melanoma
ACH-000815	1.72247	KMH2	Hodgkin Lymphoma	Lymphoid	Hodgkin Lymphoma
ACH-000816	4.21101	NCIH524	Lung Neuroendocrine Tumor	Lung	Lung Neuroendocrine Tumor
ACH-000817	4.68145	RPMI8226	Non-Hodgkin Lymphoma	Lymphoid	Non-Hodgkin Lymphoma
ACH-000818	3.68482	BT483	Invasive Breast Carcinoma	Breast	Invasive Breast Carcinoma
ACH-000819	5.03034	LN18	Diffuse Glioma	CNS/Brain	Diffuse Glioma
ACH-000820	3.15218	SW403	Colorectal Adenocarcinoma	Bowel	Colorectal Adenocarcinoma
ACH-000821	0.137504	EJM	Non-Hodgkin Lymphoma	Lymphoid	Non-Hodgkin Lymphoma
ACH-000822	5.68566	SKMEL24	Melanoma	Skin	Melanoma
ACH-000823	3.51096	KYSE140	Esophageal Squamous Cell Carcinoma	Esophagus/Stomach	Esophageal Squamous Cell Carcinoma
ACH-000824	3.73227	KYSE510	Esophageal Squamous Cell Carcinoma	Esophagus/Stomach	Esophageal Squamous Cell Carcinoma
ACH-000825	4.04701	HOP92	Non-Small Cell Lung Cancer	Lung	Non-Small Cell Lung Cancer
ACH-000826	5.64328	CAL12T	Non-Small Cell Lung Cancer	Lung	Non-Small Cell Lung Cancer
ACH-000827	5.36562	WM793	Melanoma	Skin	Melanoma
ACH-000828	3.43429	ZR7530	Invasive Breast Carcinoma	Breast	Invasive Breast Carcinoma
ACH-000829	3.15543	HUNS1	Non-Hodgkin Lymphoma	Lymphoid	Non-Hodgkin Lymphoma
ACH-000830	6.01436	NCIH1436	Lung Neuroendocrine Tumor	Lung	Lung Neuroendocrine Tumor
ACH-000831	4.82629	HEC50B	Endometrial Carcinoma	Uterus	Endometrial Carcinoma
ACH-000832	3.90014	CAL27	Head and Neck Squamous Cell Carcinoma	Head and Neck	Head and Neck Squamous Cell Carcinoma
ACH-000833	4.99095	RH30	Rhabdomyosarcoma	Soft Tissue	Rhabdomyosarcoma
ACH-000834	4.13586	UMUC1	Bladder Urothelial Carcinoma	Bladder/Urinary Tract	Bladder Urothelial Carcinoma
ACH-000835	5.36387	GCT	Undifferentiated Pleomorphic Sarcoma/Malignant Fibrous Histiocytoma/High-Grade Spindle Cell Sarcoma	Soft Tissue	Undifferentiated Pleomorphic Sarcoma/Malignant Fibrous Histiocytoma/High-Grade Spindle Cell Sarcoma
ACH-000836	4.8475	YD15	Head and Neck Squamous Cell Carcinoma	Head and Neck	Head and Neck Squamous Cell Carcinoma
ACH-000837	4.84599	NCIH322	Non-Small Cell Lung Cancer	Lung	Non-Small Cell Lung Cancer
ACH-000838	0.201634	AMO1	Non-Hodgkin Lymphoma	Lymphoid	Non-Hodgkin Lymphoma
ACH-000839	3.95977	SCABER	Bladder Squamous Cell Carcinoma	Bladder/Urinary Tract	Bladder Squamous Cell Carcinoma
ACH-000840	5.81762	HCC366	Non-Small Cell Lung Cancer	Lung	Non-Small Cell Lung Cancer
ACH-000841	4.33128	NCIH2087	Non-Small Cell Lung Cancer	Lung	Non-Small Cell Lung Cancer
ACH-000842	4.07468	SW480	Colorectal Adenocarcinoma	Bowel	Colorectal Adenocarcinoma
ACH-000843	4.19928	HARA	Non-Small Cell Lung Cancer	Lung	Non-Small Cell Lung Cancer
ACH-000844	4.98914	DMS454	Lung Neuroendocrine Tumor	Lung	Lung Neuroendocrine Tumor
ACH-000845	5.28799	NCIH1373	Non-Small Cell Lung Cancer	Lung	Non-Small Cell Lung Cancer
ACH-000846	3.95233	FADU	Head and Neck Squamous Cell Carcinoma	Head and Neck	Head and Neck Squamous Cell Carcinoma
ACH-000847	3.9514	HGC27	Esophagogastric Adenocarcinoma	Esophagus/Stomach	Esophagogastric Adenocarcinoma
ACH-000848	3.68032	JHH7	Hepatocellular Carcinoma	Liver	Hepatocellular Carcinoma
ACH-000849	4.42895	MDAMB468	Invasive Breast Carcinoma	Breast	Invasive Breast Carcinoma
ACH-000850	5.59634	HS698T	Non-Cancerous	Fibroblast	Non-Cancerous
ACH-000851	3.86096	MORCPR	Non-Small Cell Lung Cancer	Lung	Non-Small Cell Lung Cancer
ACH-000852	5.10518	NCIH1435	Non-Small Cell Lung Cancer	Lung	Non-Small Cell Lung Cancer
ACH-000853	5.54659	NCIH661	Non-Small Cell Lung Cancer	Lung	Non-Small Cell Lung Cancer
ACH-000854	4.63459	OCIMY5	Non-Hodgkin Lymphoma	Lymphoid	Non-Hodgkin Lymphoma
ACH-000855	5.15704	KYSE150	Esophageal Squamous Cell Carcinoma	Esophagus/Stomach	Esophageal Squamous Cell Carcinoma
ACH-000856	4.28096	CAL51	Invasive Breast Carcinoma	Breast	Invasive Breast Carcinoma
ACH-000857	3.05137	CAL851	Invasive Breast Carcinoma	Breast	Invasive Breast Carcinoma
ACH-000858	3.63807	KNS62	Non-Small Cell Lung Cancer	Lung	Non-Small Cell Lung Cancer
ACH-000859	4.24413	HCC1954	Breast Ductal Carcinoma In Situ	Breast	Breast Ductal Carcinoma In Situ
ACH-000860	4.12516	NCIH358	Non-Small Cell Lung Cancer	Lung	Non-Small Cell Lung Cancer
ACH-000861	5.71094	HOP62	Non-Small Cell Lung Cancer	Lung	Non-Small Cell Lung Cancer
ACH-000862	4.84599	KMBC2	Bladder Urothelial Carcinoma	Bladder/Urinary Tract	Bladder Urothelial Carcinoma
ACH-000863	5.23955	DBTRG05MG	Diffuse Glioma	CNS/Brain	Diffuse Glioma
ACH-000864	3.80735	COLO684	Endometrial Carcinoma	Uterus	Endometrial Carcinoma
ACH-000865	4.41481	KYSE450	Esophageal Squamous Cell Carcinoma	Esophagus/Stomach	Esophageal Squamous Cell Carcinoma
ACH-000866	4.80478	NCIH1048	Lung Neuroendocrine Tumor	Lung	Lung Neuroendocrine Tumor
ACH-000867	5.337	CHAGOK1	Non-Small Cell Lung Cancer	Lung	Non-Small Cell Lung Cancer
ACH-000868	4.03738	HCC1195	Non-Small Cell Lung Cancer	Lung	Non-Small Cell Lung Cancer
ACH-000869	6.56301	NCIH1568	Non-Small Cell Lung Cancer	Lung	Non-Small Cell Lung Cancer
ACH-000870	5.28873	NCIH1930	Lung Neuroendocrine Tumor	Lung	Lung Neuroendocrine Tumor
ACH-000871	4.70155	NCIH510	Lung Neuroendocrine Tumor	Lung	Lung Neuroendocrine Tumor
ACH-000872	4.44095	HCC515	Non-Small Cell Lung Cancer	Lung	Non-Small Cell Lung Cancer
ACH-000873	3.44626	KYSE270	Esophageal Squamous Cell Carcinoma	Esophagus/Stomach	Esophageal Squamous Cell Carcinoma
ACH-000874	0.0703893	RS411	B-Lymphoblastic Leukemia/Lymphoma	Lymphoid	B-Lymphoblastic Leukemia/Lymphoma
ACH-000875	5.66278	NCIH2347	Non-Small Cell Lung Cancer	Lung	Non-Small Cell Lung Cancer
ACH-000876	4.60763	MDAMB415	Invasive Breast Carcinoma	Breast	Invasive Breast Carcinoma
ACH-000877	0.0703893	EB1	Non-Hodgkin Lymphoma	Lymphoid	Non-Hodgkin Lymphoma
ACH-000878	6.75982	HCC15	Non-Small Cell Lung Cancer	Lung	Non-Small Cell Lung Cancer
ACH-000879	3.43296	MFE296	Endometrial Carcinoma	Uterus	Endometrial Carcinoma
ACH-000880	5.24108	AGS	Esophagogastric Adenocarcinoma	Esophagus/Stomach	Esophagogastric Adenocarcinoma
ACH-000881	4.86493	MELJUSO	Melanoma	Skin	Melanoma
ACH-000882	5.41752	IGR1	Melanoma	Skin	Melanoma
ACH-000883	5.27984	SW1783	Diffuse Glioma	CNS/Brain	Diffuse Glioma
ACH-000884	4.83794	MDAMB435S	Melanoma	Skin	Melanoma
ACH-000885	4.66562	TOV21G	Ovarian Epithelial Tumor	Ovary/Fallopian Tube	Ovarian Epithelial Tumor
ACH-000886	4.52356	NCIH2009	Non-Small Cell Lung Cancer	Lung	Non-Small Cell Lung Cancer
ACH-000887	4.6427	SF172	Diffuse Glioma	CNS/Brain	Diffuse Glioma
ACH-000888	4.22574	NCIH1793	Non-Small Cell Lung Cancer	Lung	Non-Small Cell Lung Cancer
ACH-000889	1.48543	KMM1	Non-Hodgkin Lymphoma	Lymphoid	Non-Hodgkin Lymphoma
ACH-000890	6.19042	SW1271	Lung Neuroendocrine Tumor	Lung	Lung Neuroendocrine Tumor
ACH-000891	5.92671	HCC1438	Non-Small Cell Lung Cancer	Lung	Non-Small Cell Lung Cancer
ACH-000892	6.2466	NCIH1563	Non-Small Cell Lung Cancer	Lung	Non-Small Cell Lung Cancer
ACH-000893	5.98982	NCIH1651	Non-Small Cell Lung Cancer	Lung	Non-Small Cell Lung Cancer
ACH-000894	2.82782	NCIH1869	Non-Small Cell Lung Cancer	Lung	Non-Small Cell Lung Cancer
ACH-000895	3.81147	CL34	Colorectal Adenocarcinoma	Bowel	Colorectal Adenocarcinoma
ACH-000896	5.26604	647V	Bladder Urothelial Carcinoma	Bladder/Urinary Tract	Bladder Urothelial Carcinoma
ACH-000897	4.38059	FTC238	Well-Differentiated Thyroid Cancer	Thyroid	Well-Differentiated Thyroid Cancer
ACH-000898	4.96578	SNU719	Esophagogastric Adenocarcinoma	Esophagus/Stomach	Esophagogastric Adenocarcinoma
ACH-000899	6.25701	WM88	Melanoma	Skin	Melanoma
ACH-000900	5.06005	NCIH23	Non-Small Cell Lung Cancer	Lung	Non-Small Cell Lung Cancer
ACH-000901	4.87676	HCC1359	Non-Small Cell Lung Cancer	Lung	Non-Small Cell Lung Cancer
ACH-000902	3.82273	CAL148	Invasive Breast Carcinoma	Breast	Invasive Breast Carcinoma
ACH-000903	4.10434	FTC133	Well-Differentiated Thyroid Cancer	Thyroid	Well-Differentiated Thyroid Cancer
ACH-000904	5.55367	NCIH2106	Non-Small Cell Lung Cancer	Lung	Non-Small Cell Lung Cancer
ACH-000905	5.15947	5637	Bladder Urothelial Carcinoma	Bladder/Urinary Tract	Bladder Urothelial Carcinoma
ACH-000906	3.76022	ES2	Ovarian Epithelial Tumor	Ovary/Fallopian Tube	Ovarian Epithelial Tumor
ACH-000907	5.03914	SNU349	Renal Cell Carcinoma	Kidney	Renal Cell Carcinoma
ACH-000908	3.8125	SNU520	Esophagogastric Adenocarcinoma	Esophagus/Stomach	Esophagogastric Adenocarcinoma
ACH-000909	5.55766	JHUEM2	Endometrial Carcinoma	Uterus	Endometrial Carcinoma
ACH-000910	0.111031	MDAMB453	Invasive Breast Carcinoma	Breast	Invasive Breast Carcinoma
ACH-000911	4.29719	NUGC3	Esophagogastric Adenocarcinoma	Esophagus/Stomach	Esophagogastric Adenocarcinoma
ACH-000912	7.09096	NCIH2286	Lung Neuroendocrine Tumor	Lung	Lung Neuroendocrine Tumor
ACH-000913	5.80761	ESS1	Uterine Sarcoma/Mesenchymal	Uterus	Uterine Sarcoma/Mesenchymal
ACH-000914	0.263034	HT	Non-Hodgkin Lymphoma	Lymphoid	Non-Hodgkin Lymphoma
ACH-000915	4.51538	IPC298	Melanoma	Skin	Melanoma
ACH-000916	3.48543	NCIH1573	Non-Small Cell Lung Cancer	Lung	Non-Small Cell Lung Cancer
ACH-000917	4.5552	TE4	Esophageal Squamous Cell Carcinoma	Esophagus/Stomach	Esophageal Squamous Cell Carcinoma
ACH-000918	0.111031	MOLT16	T-Lymphoblastic Leukemia/Lymphoma	Lymphoid	T-Lymphoblastic Leukemia/Lymphoma
ACH-000919	2.3505	IM95	Esophagogastric Adenocarcinoma	Esophagus/Stomach	Esophagogastric Adenocarcinoma
ACH-000920	3.32193	CMLT1	Myeloproliferative Neoplasms	Myeloid	Myeloproliferative Neoplasms
ACH-000921	4.49249	NCIH157DM	Non-Small Cell Lung Cancer	Lung	Non-Small Cell Lung Cancer
ACH-000922	0.464668	RCHACV	B-Lymphoblastic Leukemia/Lymphoma	Lymphoid	B-Lymphoblastic Leukemia/Lymphoma
ACH-000923	3.47379	BCP1	Non-Hodgkin Lymphoma	Lymphoid	Non-Hodgkin Lymphoma
ACH-000924	5.9465	NCIH2172	Non-Small Cell Lung Cancer	Lung	Non-Small Cell Lung Cancer
ACH-000925	4.38888	DV90	Non-Small Cell Lung Cancer	Lung	Non-Small Cell Lung Cancer
ACH-000926	4.0027	HT55	Colorectal Adenocarcinoma	Bowel	Colorectal Adenocarcinoma
ACH-000927	3.84197	BT474	Invasive Breast Carcinoma	Breast	Invasive Breast Carcinoma
ACH-000928	4.1819	JHUEM1	Endometrial Carcinoma	Uterus	Endometrial Carcinoma
ACH-000929	5.04789	NCIH2110	Non-Small Cell Lung Cancer	Lung	Non-Small Cell Lung Cancer
ACH-000930	3.23113	HCC1569	Invasive Breast Carcinoma	Breast	Invasive Breast Carcinoma
ACH-000931	4.36107	HMCB	Melanoma	Skin	Melanoma
ACH-000932	4.76871	SNU1	Esophagogastric Adenocarcinoma	Esophagus/Stomach	Esophagogastric Adenocarcinoma
ACH-000933	4.37643	SNU324	Pancreatic Adenocarcinoma	Pancreas	Pancreatic Adenocarcinoma
ACH-000934	3.26604	MDAMB361	Invasive Breast Carcinoma	Breast	Invasive Breast Carcinoma
ACH-000935	5.1643	MDST8	Colorectal Adenocarcinoma	Bowel	Colorectal Adenocarcinoma
ACH-000936	5.1823	EFO27	Ovarian Epithelial Tumor	Ovary/Fallopian Tube	Ovarian Epithelial Tumor
ACH-000937	0.31034	PF382	T-Lymphoblastic Leukemia/Lymphoma	Lymphoid	T-Lymphoblastic Leukemia/Lymphoma
ACH-000938	0.111031	NALM6	B-Lymphoblastic Leukemia/Lymphoma	Lymphoid	B-Lymphoblastic Leukemia/Lymphoma
ACH-000939	5.43729	SKUT1	Uterine Sarcoma/Mesenchymal	Uterus	Uterine Sarcoma/Mesenchymal
ACH-000940	5.00809	AN3CA	Endometrial Carcinoma	Uterus	Endometrial Carcinoma
ACH-000941	3.65764	HEC1B	Endometrial Carcinoma	Uterus	Endometrial Carcinoma
ACH-000942	0.111031	HPBALL	T-Lymphoblastic Leukemia/Lymphoma	Lymphoid	T-Lymphoblastic Leukemia/Lymphoma
ACH-000943	3.84599	RKO	Colorectal Adenocarcinoma	Bowel	Colorectal Adenocarcinoma
ACH-000944	2.26903	NAMALWA	Non-Hodgkin Lymphoma	Lymphoid	Non-Hodgkin Lymphoma
ACH-000945	4.89579	NCIH650	Non-Small Cell Lung Cancer	Lung	Non-Small Cell Lung Cancer
ACH-000946	5.2604	HEC265	Endometrial Carcinoma	Uterus	Endometrial Carcinoma
ACH-000947	4.2891	OVK18	Ovarian Epithelial Tumor	Ovary/Fallopian Tube	Ovarian Epithelial Tumor
ACH-000948	4.06609	2313287	Esophagogastric Adenocarcinoma	Esophagus/Stomach	Esophagogastric Adenocarcinoma
ACH-000949	4.58195	TGBC11TKB	Esophagogastric Adenocarcinoma	Esophagus/Stomach	Esophagogastric Adenocarcinoma
ACH-000950	3.89627	LOVO	Colorectal Adenocarcinoma	Bowel	Colorectal Adenocarcinoma
ACH-000951	5.30195	NCIH2342	Non-Small Cell Lung Cancer	Lung	Non-Small Cell Lung Cancer
ACH-000952	2.14731	MDAPCA2B	Prostate Adenocarcinoma	Prostate	Prostate Adenocarcinoma
ACH-000953	3.29572	SUPT1	T-Lymphoblastic Leukemia/Lymphoma	Lymphoid	T-Lymphoblastic Leukemia/Lymphoma
ACH-000954	5.23113	HEC1A	Endometrial Carcinoma	Uterus	Endometrial Carcinoma
ACH-000955	3.75275	SNU407	Colorectal Adenocarcinoma	Bowel	Colorectal Adenocarcinoma
ACH-000956	3.84298	22RV1	Prostate Adenocarcinoma	Prostate	Prostate Adenocarcinoma
ACH-000957	3.70598	LS180	Colorectal Adenocarcinoma	Bowel	Colorectal Adenocarcinoma
ACH-000958	4.59813	SW48	Colorectal Adenocarcinoma	Bowel	Colorectal Adenocarcinoma
ACH-000959	3.65306	SNUC4	Colorectal Adenocarcinoma	Bowel	Colorectal Adenocarcinoma
ACH-000960	0.731183	REH	B-Lymphoblastic Leukemia/Lymphoma	Lymphoid	B-Lymphoblastic Leukemia/Lymphoma
ACH-000961	2.55582	ISHIKAWAHERAKLIO02ER	Endometrial Carcinoma	Uterus	Endometrial Carcinoma
ACH-000962	5.27761	OC314	Ovarian Epithelial Tumor	Ovary/Fallopian Tube	Ovarian Epithelial Tumor
ACH-000963	2.20477	CCK81	Colorectal Adenocarcinoma	Bowel	Colorectal Adenocarcinoma
ACH-000964	0.124328	MOLT3	Non-Hodgkin Lymphoma	Lymphoid	Non-Hodgkin Lymphoma
ACH-000965	5.41346	RL952	Endometrial Carcinoma	Uterus	Endometrial Carcinoma
ACH-000966	4.86196	IGROV1	Ovarian Epithelial Tumor	Ovary/Fallopian Tube	Ovarian Epithelial Tumor
ACH-000967	4.43363	SNUC2A	Colorectal Adenocarcinoma	Bowel	Colorectal Adenocarcinoma
ACH-000968	5.05788	COLO792	Melanoma	Skin	Melanoma
ACH-000969	3.52982	KM12	Colorectal Adenocarcinoma	Bowel	Colorectal Adenocarcinoma
ACH-000970	5.85375	SNUC5	Colorectal Adenocarcinoma	Bowel	Colorectal Adenocarcinoma
ACH-000971	5.56041	HCT116	Colorectal Adenocarcinoma	Bowel	Colorectal Adenocarcinoma
ACH-000972	5.32805	HEC151	Endometrial Carcinoma	Uterus	Endometrial Carcinoma
ACH-000973	4.90881	639V	Urethral Cancer	Bladder/Urinary Tract	Urethral Cancer
ACH-000974	4.44029	SNGM	Endometrial Carcinoma	Uterus	Endometrial Carcinoma
ACH-000975	5.96947	HCC2450	Non-Small Cell Lung Cancer	Lung	Non-Small Cell Lung Cancer
ACH-000976	3.56194	HUCCT1	Intraductal Papillary Neoplasm of the Bile Duct	Biliary Tract	Intraductal Papillary Neoplasm of the Bile Duct
ACH-000977	2.82375	LNCAPCLONEFGC	Prostate Adenocarcinoma	Prostate	Prostate Adenocarcinoma
ACH-000978	4.59335	EN	Endometrial Carcinoma	Uterus	Endometrial Carcinoma
ACH-000980	4.83693	NCIH1155	Non-Small Cell Lung Cancer	Lung	Non-Small Cell Lung Cancer
ACH-000981	0.731183	DND41	T-Lymphoblastic Leukemia/Lymphoma	Lymphoid	T-Lymphoblastic Leukemia/Lymphoma
ACH-000982	3.29572	GP2D	Colorectal Adenocarcinoma	Bowel	Colorectal Adenocarcinoma
ACH-000983	0.0976108	KCL22	Myeloproliferative Neoplasms	Myeloid	Myeloproliferative Neoplasms
ACH-000984	6.29554	HEC6	Endometrial Carcinoma	Uterus	Endometrial Carcinoma
ACH-000985	3.5656	LS411N	Colorectal Adenocarcinoma	Bowel	Colorectal Adenocarcinoma
ACH-000986	3.74308	HT115	Colorectal Adenocarcinoma	Bowel	Colorectal Adenocarcinoma
ACH-000987	5.76792	MEWO	Melanoma	Skin	Melanoma
ACH-000988	5.18547	MFE319	Endometrial Carcinoma	Uterus	Endometrial Carcinoma
ACH-000989	1.72683	SNU175	Colorectal Adenocarcinoma	Bowel	Colorectal Adenocarcinoma
ACH-000990	5.62264	HEC108	Endometrial Carcinoma	Uterus	Endometrial Carcinoma
ACH-000991	3.86295	SNU81	Colorectal Adenocarcinoma	Bowel	Colorectal Adenocarcinoma
ACH-000993	4.41278	JHUEM7	Endometrial Carcinoma	Uterus	Endometrial Carcinoma
ACH-000994	6.1235	HEC59	Endometrial Carcinoma	Uterus	Endometrial Carcinoma
ACH-000995	2.63459	JURKAT	T-Lymphoblastic Leukemia/Lymphoma	Lymphoid	T-Lymphoblastic Leukemia/Lymphoma
ACH-000996	5.61029	HEC251	Endometrial Carcinoma	Uterus	Endometrial Carcinoma
ACH-000997	5.14078	HCT15	Colorectal Adenocarcinoma	Bowel	Colorectal Adenocarcinoma
ACH-000998	3.53854	CW2	Colorectal Adenocarcinoma	Bowel	Colorectal Adenocarcinoma
ACH-000999	3.76235	SNU1040	Colorectal Adenocarcinoma	Bowel	Colorectal Adenocarcinoma
ACH-001001	4.14486	143B	Osteosarcoma	Bone	Osteosarcoma
ACH-001016	5.85599	BECKER	Diffuse Glioma	CNS/Brain	Diffuse Glioma
ACH-001020	4.17073	BT16	Embryonal Tumor	CNS/Brain	Embryonal Tumor
ACH-001022	4.76977	CBAGPN	Ewing Sarcoma	Bone	Ewing Sarcoma
ACH-001028	3.13093	CHLA06ATRT	Embryonal Tumor	CNS/Brain	Embryonal Tumor
ACH-001029	4.98413	CHLA10	Ewing Sarcoma	Bone	Ewing Sarcoma
ACH-001030	3.49697	CHLA218	Ewing Sarcoma	Bone	Ewing Sarcoma
ACH-001031	3.72901	CHLA266	Embryonal Tumor	CNS/Brain	Embryonal Tumor
ACH-001032	3.851	CHLA32	Ewing Sarcoma	Bone	Ewing Sarcoma
ACH-001033	5.88142	CHLA57	Embryonal Tumor	CNS/Brain	Embryonal Tumor
ACH-001034	5.34483	CHLA9	Ewing Sarcoma	Bone	Ewing Sarcoma
ACH-001035	4.43563	CHLA99	Ewing Sarcoma	Bone	Ewing Sarcoma
ACH-001036	0.0840643	CMK115	Acute Myeloid Leukemia	Myeloid	Acute Myeloid Leukemia
ACH-001038	3.61941	COGE352	Embryonal Tumor	CNS/Brain	Embryonal Tumor
ACH-001041	5.54319	CHL1DM	Melanoma	Skin	Melanoma
ACH-001048	4.75435	COV504	Ovarian Epithelial Tumor	Ovary/Fallopian Tube	Ovarian Epithelial Tumor
ACH-001050	4.12516	CW9019	Rhabdomyosarcoma	Soft Tissue	Rhabdomyosarcoma
ACH-001053	3.99548	D425	Embryonal Tumor	CNS/Brain	Embryonal Tumor
ACH-001054	3.94953	D458	Embryonal Tumor	CNS/Brain	Embryonal Tumor
ACH-001057	0.443607	DERL2	Non-Hodgkin Lymphoma	Lymphoid	Non-Hodgkin Lymphoma
ACH-001059	3.39643	DL	Embryonal Tumor	CNS/Brain	Embryonal Tumor
ACH-001060	0.526069	DL40	Non-Hodgkin Lymphoma	Lymphoid	Non-Hodgkin Lymphoma
ACH-001061	4.7339	DLD1	Colorectal Adenocarcinoma	Bowel	Colorectal Adenocarcinoma
ACH-001067	5.43996	F5	Meningothelial Tumor	CNS/Brain	Meningothelial Tumor
ACH-001068	0	FEPD	Non-Hodgkin Lymphoma	Lymphoid	Non-Hodgkin Lymphoma
ACH-001075	5.49729	NCIH292	Non-Small Cell Lung Cancer	Lung	Non-Small Cell Lung Cancer
ACH-001086	5.7866	HELA	Cervical Adenocarcinoma	Cervix	Cervical Adenocarcinoma
ACH-001096	3.69933	JR	Rhabdomyosarcoma	Soft Tissue	Rhabdomyosarcoma
ACH-001097	0	KARPAS384	Non-Hodgkin Lymphoma	Lymphoid	Non-Hodgkin Lymphoma
ACH-001098	4.1635	KCIMOH1	Pancreatic Adenocarcinoma	Pancreas	Pancreatic Adenocarcinoma
ACH-001099	3.09085	KD	Embryonal Tumor	CNS/Brain	Embryonal Tumor
ACH-001100	0	KHYG1	T-Lymphoblastic Leukemia/Lymphoma	Lymphoid	T-Lymphoblastic Leukemia/Lymphoma
ACH-001106	0.111031	KOPN8	B-Lymphoblastic Leukemia/Lymphoma	Lymphoid	B-Lymphoblastic Leukemia/Lymphoma
ACH-001109	5.74174	KPMRTRY	Rhabdoid Cancer	Kidney	Rhabdoid Cancer
ACH-001111	0.992768	L82	Non-Hodgkin Lymphoma	Lymphoid	Non-Hodgkin Lymphoma
ACH-001113	3.0993	LC1SQSF	Non-Small Cell Lung Cancer	Lung	Non-Small Cell Lung Cancer
ACH-001119	0.0285692	MAC2A	Non-Hodgkin Lymphoma	Lymphoid	Non-Hodgkin Lymphoma
ACH-001128	5.28651	MON	Embryonal Tumor	CNS/Brain	Embryonal Tumor
ACH-001129	0.0976108	MONOMAC1	Acute Myeloid Leukemia	Myeloid	Acute Myeloid Leukemia
ACH-001132	0	MTA	T-Lymphoblastic Leukemia/Lymphoma	Lymphoid	T-Lymphoblastic Leukemia/Lymphoma
ACH-001134	0.0143553	MYLA	T-Lymphoblastic Leukemia/Lymphoma	Lymphoid	T-Lymphoblastic Leukemia/Lymphoma
ACH-001142	5.7879	NHAHTDD	Non-Cancerous	CNS/Brain	Non-Cancerous
ACH-001145	5.59425	OC316	Ovarian Epithelial Tumor	Ovary/Fallopian Tube	Ovarian Epithelial Tumor
ACH-001147	0	OCILY12	Non-Hodgkin Lymphoma	Lymphoid	Non-Hodgkin Lymphoma
ACH-001148	0.565597	OCILY132	Non-Hodgkin Lymphoma	Lymphoid	Non-Hodgkin Lymphoma
ACH-001151	5.2891	OVCAR5	Ovarian Epithelial Tumor	Ovary/Fallopian Tube	Ovarian Epithelial Tumor
ACH-001163	4.1127	CCLFPEDS0001T	Renal Cell Carcinoma	Kidney	Renal Cell Carcinoma
ACH-001164	2.04614	CCLFPEDS0003T	Undifferentiated Pleomorphic Sarcoma/Malignant Fibrous Histiocytoma/High-Grade Spindle Cell Sarcoma	Soft Tissue	Undifferentiated Pleomorphic Sarcoma/Malignant Fibrous Histiocytoma/High-Grade Spindle Cell Sarcoma
ACH-001172	4.4489	U251MGDM	Diffuse Glioma	CNS/Brain	Diffuse Glioma
ACH-001183	5.21529	RT11284	Bladder Urothelial Carcinoma	Bladder/Urinary Tract	Bladder Urothelial Carcinoma
ACH-001184	3.98277	SCMCRM2	Rhabdomyosarcoma	Soft Tissue	Rhabdomyosarcoma
ACH-001188	4.46205	SHSY5Y	Neuroblastoma	Peripheral Nervous System	Neuroblastoma
ACH-001190	5.18982	SKMEL2	Melanoma	Skin	Melanoma
ACH-001192	5.17951	SKNEP1	Ewing Sarcoma	Bone	Ewing Sarcoma
ACH-001193	5.32805	SKPNDW	Embryonal Tumor	CNS/Brain	Embryonal Tumor
ACH-001194	5.07938	SKRC31	Renal Cell Carcinoma	Kidney	Renal Cell Carcinoma
ACH-001196	4.56133	SMSCTR	Rhabdomyosarcoma	Soft Tissue	Rhabdomyosarcoma
ACH-001197	1.07724	SMZ1	Non-Hodgkin Lymphoma	Lymphoid	Non-Hodgkin Lymphoma
ACH-001200	3.70266	STM9101	Rhabdoid Cancer	Kidney	Rhabdoid Cancer
ACH-001201	4.79494	SUMB002	Embryonal Tumor	CNS/Brain	Embryonal Tumor
ACH-001207	5.58826	TIG3TD	Non-Cancerous	Fibroblast	Non-Cancerous
ACH-001210	5.99887	TTC1240	Rhabdoid Cancer	Kidney	Rhabdoid Cancer
ACH-001211	5.43896	TTC549	Embryonal Tumor	CNS/Brain	Embryonal Tumor
ACH-001228	3.3505	UPCISCC152	Head and Neck Squamous Cell Carcinoma	Head and Neck	Head and Neck Squamous Cell Carcinoma
ACH-001229	3.46728	UPCISCC154	Head and Neck Squamous Cell Carcinoma	Head and Neck	Head and Neck Squamous Cell Carcinoma
ACH-001232	5.50048	UW228	Embryonal Tumor	CNS/Brain	Embryonal Tumor
ACH-001239	5.46597	WM2664	Melanoma	Skin	Melanoma
ACH-001270	4.43429	127399	Synovial Sarcoma	Soft Tissue	Synovial Sarcoma
ACH-001274	5.55704	SW982	Synovial Sarcoma	Soft Tissue	Synovial Sarcoma
ACH-001275	5.27352	SYO1	Synovial Sarcoma	Soft Tissue	Synovial Sarcoma
ACH-001277	5.44062	YAMATO	Synovial Sarcoma	Soft Tissue	Synovial Sarcoma
ACH-001278	5.08746	BIN67	Ovarian Epithelial Tumor	Ovary/Fallopian Tube	Ovarian Epithelial Tumor
ACH-001279	5.68706	SCCOHT1	Ovarian Epithelial Tumor	Ovary/Fallopian Tube	Ovarian Epithelial Tumor
ACH-001280	4.88411	SCS214	Synovial Sarcoma	Soft Tissue	Synovial Sarcoma
ACH-001283	3.66676	TC106	Ewing Sarcoma	Bone	Ewing Sarcoma
ACH-001289	4.1235	COGAR359	Embryonal Tumor	CNS/Brain	Embryonal Tumor
ACH-001295	4.12184	Y79	Retinoblastoma	Eye	Retinoblastoma
ACH-001300	4.72955	CHLA15	Neuroblastoma	Peripheral Nervous System	Neuroblastoma
ACH-001301	6.75702	COGN278	Neuroblastoma	Peripheral Nervous System	Neuroblastoma
ACH-001302	4.80632	COGN305	Neuroblastoma	Peripheral Nervous System	Neuroblastoma
ACH-001303	4.21956	NB1643	Neuroblastoma	Peripheral Nervous System	Neuroblastoma
ACH-001306	5.32769	8305C	Anaplastic Thyroid Cancer	Thyroid	Anaplastic Thyroid Cancer
ACH-001307	6.69363	8505C	Anaplastic Thyroid Cancer	Thyroid	Anaplastic Thyroid Cancer
ACH-001310	5.55643	HA1E	Non-Cancerous	Kidney	Non-Cancerous
ACH-001318	4.30524	PLCPRF5	Hepatocellular Carcinoma	Liver	Hepatocellular Carcinoma
ACH-001321	5.02459	TT	Medullary Thyroid Cancer	Thyroid	Medullary Thyroid Cancer
ACH-001322	3.69488	CME1	Synovial Sarcoma	Soft Tissue	Synovial Sarcoma
ACH-001328	3.20789	A431	Cutaneous Squamous Cell Carcinoma	Skin	Cutaneous Squamous Cell Carcinoma
ACH-001329	5.10392	ANGMCSS	Diffuse Glioma	CNS/Brain	Diffuse Glioma
ACH-001332	3.37573	BICR78	Head and Neck Squamous Cell Carcinoma	Head and Neck	Head and Neck Squamous Cell Carcinoma
ACH-001333	4.66562	C33A	Cervical Squamous Cell Carcinoma	Cervix	Cervical Squamous Cell Carcinoma
ACH-001334	3.65764	C4I	Cervical Squamous Cell Carcinoma	Cervix	Cervical Squamous Cell Carcinoma
ACH-001335	5.26903	C4II	Cervical Squamous Cell Carcinoma	Cervix	Cervical Squamous Cell Carcinoma
ACH-001336	4.32912	CASKI	Cervical Squamous Cell Carcinoma	Cervix	Cervical Squamous Cell Carcinoma
ACH-001338	4.80839	CHP134	Neuroblastoma	Peripheral Nervous System	Neuroblastoma
ACH-001339	4.49249	COLO794	Melanoma	Skin	Melanoma
ACH-001340	4.31615	COV413A	Ovarian Epithelial Tumor	Ovary/Fallopian Tube	Ovarian Epithelial Tumor
ACH-001341	5.20555	DOTC24510	Mixed Cervical Carcinoma	Cervix	Mixed Cervical Carcinoma
ACH-001344	5.6011	GIMEN	Neuroblastoma	Peripheral Nervous System	Neuroblastoma
ACH-001345	2.44361	GP5D	Colorectal Adenocarcinoma	Bowel	Colorectal Adenocarcinoma
ACH-001346	3.73227	H103	Head and Neck Squamous Cell Carcinoma	Head and Neck	Head and Neck Squamous Cell Carcinoma
ACH-001347	3.39917	H157	Head and Neck Squamous Cell Carcinoma	Head and Neck	Head and Neck Squamous Cell Carcinoma
ACH-001350	2.29866	HTCC3	Anaplastic Thyroid Cancer	Thyroid	Anaplastic Thyroid Cancer
ACH-001353	3.41007	JOPACA1	Pancreatic Adenocarcinoma	Pancreas	Pancreatic Adenocarcinoma
ACH-001354	5.38405	LAN2	Neuroblastoma	Peripheral Nervous System	Neuroblastoma
ACH-001356	5.85574	MB1	Anaplastic Thyroid Cancer	Thyroid	Anaplastic Thyroid Cancer
ACH-001360	3.63923	MS751	Cervical Squamous Cell Carcinoma	Cervix	Cervical Squamous Cell Carcinoma
ACH-001366	4.54473	NGP	Neuroblastoma	Peripheral Nervous System	Neuroblastoma
ACH-001367	5.11728	NMB	Neuroblastoma	Peripheral Nervous System	Neuroblastoma
ACH-001368	3.46597	OACM51	Esophagogastric Adenocarcinoma	Esophagus/Stomach	Esophagogastric Adenocarcinoma
ACH-001369	3.47768	OCIC5X	Ovarian Epithelial Tumor	Ovary/Fallopian Tube	Ovarian Epithelial Tumor
ACH-001370	3.56071	OCIP5X	Ovarian Epithelial Tumor	Ovary/Fallopian Tube	Ovarian Epithelial Tumor
ACH-001373	4.50653	OV17R	Ovarian Epithelial Tumor	Ovary/Fallopian Tube	Ovarian Epithelial Tumor
ACH-001374	4.26228	PA1	Ovarian Germ Cell Tumor	Ovary/Fallopian Tube	Ovarian Germ Cell Tumor
ACH-001375	5.54442	PACADD119	Pancreatic Adenocarcinoma	Pancreas	Pancreatic Adenocarcinoma
ACH-001376	2.57046	PACADD135	Pancreatic Adenocarcinoma	Pancreas	Pancreatic Adenocarcinoma
ACH-001377	3.35191	PACADD137	Pancreatic Adenocarcinoma	Pancreas	Pancreatic Adenocarcinoma
ACH-001378	1.75275	PACADD159	Pancreatic Adenocarcinoma	Pancreas	Pancreatic Adenocarcinoma
ACH-001379	5.20633	PACADD161	Pancreatic Adenocarcinoma	Pancreas	Pancreatic Adenocarcinoma
ACH-001380	4.58676	PACADD165	Pancreatic Adenocarcinoma	Pancreas	Pancreatic Adenocarcinoma
ACH-001382	3.5656	PACADD188	Pancreatic Adenocarcinoma	Pancreas	Pancreatic Adenocarcinoma
ACH-001384	3.13422	RO82W1	Well-Differentiated Thyroid Cancer	Thyroid	Well-Differentiated Thyroid Cancer
ACH-001385	3.10266	RPMI2650	Head and Neck Squamous Cell Carcinoma	Head and Neck	Head and Neck Squamous Cell Carcinoma
ACH-001386	5.34376	SCLC22H	Lung Neuroendocrine Tumor	Lung	Lung Neuroendocrine Tumor
ACH-001388	0.669027	SUM102PT	Invasive Breast Carcinoma	Breast	Invasive Breast Carcinoma
ACH-001389	4.03474	SUM1315MO2	Invasive Breast Carcinoma	Breast	Invasive Breast Carcinoma
ACH-001390	2.45681	SUM149PT	Invasive Breast Carcinoma	Breast	Invasive Breast Carcinoma
ACH-001391	4.06091	SUM159PT	Invasive Breast Carcinoma	Breast	Invasive Breast Carcinoma
ACH-001392	0.722466	SUM185PE	Invasive Breast Carcinoma	Breast	Invasive Breast Carcinoma
ACH-001393	1.20789	SUM190PT	Invasive Breast Carcinoma	Breast	Invasive Breast Carcinoma
ACH-001394	3.18269	SUM229PE	Invasive Breast Carcinoma	Breast	Invasive Breast Carcinoma
ACH-001395	1.28688	SUM44PE	Invasive Breast Carcinoma	Breast	Invasive Breast Carcinoma
ACH-001396	1.62761	SUM52PE	Invasive Breast Carcinoma	Breast	Invasive Breast Carcinoma
ACH-001398	3.19061	SW156	Renal Cell Carcinoma	Kidney	Renal Cell Carcinoma
ACH-001399	5.06953	SW626	Colorectal Adenocarcinoma	Bowel	Colorectal Adenocarcinoma
ACH-001400	0.739848	SW954	Squamous Cell Carcinoma of the Vulva/Vagina	Vulva/Vagina	Squamous Cell Carcinoma of the Vulva/Vagina
ACH-001401	4.6792	SW13	Adrenocortical Carcinoma	Adrenal Gland	Adrenocortical Carcinoma
ACH-001402	5.33092	SW756	Cervical Squamous Cell Carcinoma	Cervix	Cervical Squamous Cell Carcinoma
ACH-001403	3.89627	TO14	Ovarian Epithelial Tumor	Ovary/Fallopian Tube	Ovarian Epithelial Tumor
ACH-001407	4.61235	UMUC13	Bladder Urothelial Carcinoma	Bladder/Urinary Tract	Bladder Urothelial Carcinoma
ACH-001408	4.6837	UMUC14	Urethral Cancer	Bladder/Urinary Tract	Urethral Cancer
ACH-001409	4.52042	UMUC16	Bladder Urothelial Carcinoma	Bladder/Urinary Tract	Bladder Urothelial Carcinoma
ACH-001410	1.94486	UMUC4	Bladder Urothelial Carcinoma	Bladder/Urinary Tract	Bladder Urothelial Carcinoma
ACH-001411	4.17552	UMUC5	Bladder Squamous Cell Carcinoma	Bladder/Urinary Tract	Bladder Squamous Cell Carcinoma
ACH-001412	5.15421	UMUC10	Bladder Urothelial Carcinoma	Bladder/Urinary Tract	Bladder Urothelial Carcinoma
ACH-001413	5.87873	UMUC11	Bladder Urothelial Carcinoma	Bladder/Urinary Tract	Bladder Urothelial Carcinoma
ACH-001414	3.49825	UMUC6	Bladder Urothelial Carcinoma	Bladder/Urinary Tract	Bladder Urothelial Carcinoma
ACH-001415	5.46728	UMUC7	Bladder Urothelial Carcinoma	Bladder/Urinary Tract	Bladder Urothelial Carcinoma
ACH-001416	4.29278	UMUC9	Bladder Urothelial Carcinoma	Bladder/Urinary Tract	Bladder Urothelial Carcinoma
ACH-001418	3.47379	UWB1289	Ovarian Epithelial Tumor	Ovary/Fallopian Tube	Ovarian Epithelial Tumor
ACH-001419	1.42761	VP229	Invasive Breast Carcinoma	Breast	Invasive Breast Carcinoma
ACH-001421	4.19219	WERIRB1	Retinoblastoma	Eye	Retinoblastoma
ACH-001422	3.96625	WPE1NA22	Prostate Adenocarcinoma	Prostate	Prostate Adenocarcinoma
ACH-001430	4.98003	TC138	Ewing Sarcoma	Bone	Ewing Sarcoma
ACH-001431	3.80323	TC205	Ewing Sarcoma	Bone	Ewing Sarcoma
ACH-001433	4.49825	CCLFPEDS0008T	Epithelioid Sarcoma	Soft Tissue	Epithelioid Sarcoma
ACH-001441	2.83188	921	Ocular Melanoma	Eye	Ocular Melanoma
ACH-001442	3.21101	A388	Cutaneous Squamous Cell Carcinoma	Skin	Cutaneous Squamous Cell Carcinoma
ACH-001443	5.77558	ASH3	Anaplastic Thyroid Cancer	Thyroid	Anaplastic Thyroid Cancer
ACH-001450	0.0426443	BLUE1	Non-Hodgkin Lymphoma	Lymphoid	Non-Hodgkin Lymphoma
ACH-001451	4.71425	BOKU	Cervical Squamous Cell Carcinoma	Cervix	Cervical Squamous Cell Carcinoma
ACH-001453	4.46923	BPH1	Non-Cancerous	Prostate	Non-Cancerous
ACH-001454	4.30889	C10	Colorectal Adenocarcinoma	Bowel	Colorectal Adenocarcinoma
ACH-001456	1.56071	C125PM	Colorectal Adenocarcinoma	Bowel	Colorectal Adenocarcinoma
ACH-001458	2.0036	C75	Colorectal Adenocarcinoma	Bowel	Colorectal Adenocarcinoma
ACH-001459	2.45154	C80	Colorectal Adenocarcinoma	Bowel	Colorectal Adenocarcinoma
ACH-001460	2.39506	C84	Colorectal Adenocarcinoma	Bowel	Colorectal Adenocarcinoma
ACH-001461	1.58015	C99	Colorectal Adenocarcinoma	Bowel	Colorectal Adenocarcinoma
ACH-001484	0.0565835	CI	B-Lymphoblastic Leukemia/Lymphoma	Lymphoid	B-Lymphoblastic Leukemia/Lymphoma
ACH-001485	0.226509	CII	B-Lymphoblastic Leukemia/Lymphoma	Lymphoid	B-Lymphoblastic Leukemia/Lymphoma
ACH-001494	3.24489	EGI1	Intraductal Papillary Neoplasm of the Bile Duct	Biliary Tract	Intraductal Papillary Neoplasm of the Bile Duct
ACH-001495	2.55827	EMTOKA	Endometrial Carcinoma	Uterus	Endometrial Carcinoma
ACH-001496	4.0365	ESO26	Esophagogastric Adenocarcinoma	Esophagus/Stomach	Esophagogastric Adenocarcinoma
ACH-001497	2.82985	ESO51	Esophagogastric Adenocarcinoma	Esophagus/Stomach	Esophagogastric Adenocarcinoma
ACH-001498	0	FARAGE	Non-Hodgkin Lymphoma	Lymphoid	Non-Hodgkin Lymphoma
ACH-001500	4.65821	FLO1	Esophagogastric Adenocarcinoma	Esophagus/Stomach	Esophagogastric Adenocarcinoma
ACH-001509	2.65764	H357	Head and Neck Squamous Cell Carcinoma	Head and Neck	Head and Neck Squamous Cell Carcinoma
ACH-001510	1.65992	H376	Head and Neck Squamous Cell Carcinoma	Head and Neck	Head and Neck Squamous Cell Carcinoma
ACH-001511	3.851	H413	Head and Neck Squamous Cell Carcinoma	Head and Neck	Head and Neck Squamous Cell Carcinoma
ACH-001513	4.57652	HCA1	Cervical Adenocarcinoma	Cervix	Cervical Adenocarcinoma
ACH-001515	4.83491	HCS2	Cervical Squamous Cell Carcinoma	Cervix	Cervical Squamous Cell Carcinoma
ACH-001516	5.3565	HCSC1	Cervical Adenocarcinoma	Cervix	Cervical Adenocarcinoma
ACH-001517	3.19849	HEC1	Endometrial Carcinoma	Uterus	Endometrial Carcinoma
ACH-001518	3.99186	HEC116	Endometrial Carcinoma	Uterus	Endometrial Carcinoma
ACH-001519	4.30378	HEMCSS	Chondrosarcoma	Bone	Chondrosarcoma
ACH-001520	0.0426443	HG3	B-Lymphoblastic Leukemia/Lymphoma	Lymphoid	B-Lymphoblastic Leukemia/Lymphoma
ACH-001521	3.66903	HKA1	Cutaneous Squamous Cell Carcinoma	Skin	Cutaneous Squamous Cell Carcinoma
ACH-001522	4.56377	HMY1	Melanoma	Skin	Melanoma
ACH-001523	3.37156	HSC1	Cutaneous Squamous Cell Carcinoma	Skin	Cutaneous Squamous Cell Carcinoma
ACH-001524	4.57954	HSC5	Cutaneous Squamous Cell Carcinoma	Skin	Cutaneous Squamous Cell Carcinoma
ACH-001525	3.22342	HT3	Cervical Adenocarcinoma	Cervix	Cervical Adenocarcinoma
ACH-001526	3.33342	HUO9	Osteosarcoma	Bone	Osteosarcoma
ACH-001528	4.27501	IHH4	Well-Differentiated Thyroid Cancer	Thyroid	Well-Differentiated Thyroid Cancer
ACH-001529	3.94205	JAR	Gestational Trophoblastic Disease	Uterus	Gestational Trophoblastic Disease
ACH-001530	4.99186	JEG3	Gestational Trophoblastic Disease	Uterus	Gestational Trophoblastic Disease
ACH-001532	4.96855	JMURTK2	Rhabdoid Cancer	Kidney	Rhabdoid Cancer
ACH-001533	0	KARPAS1718	Non-Hodgkin Lymphoma	Lymphoid	Non-Hodgkin Lymphoma
ACH-001536	3.6837	KKU100	Intraductal Papillary Neoplasm of the Bile Duct	Biliary Tract	Intraductal Papillary Neoplasm of the Bile Duct
ACH-001538	4.20633	KKU213	Intraductal Papillary Neoplasm of the Bile Duct	Biliary Tract	Intraductal Papillary Neoplasm of the Bile Duct
ACH-001539	0.0143553	KML1	Non-Hodgkin Lymphoma	Lymphoid	Non-Hodgkin Lymphoma
ACH-001540	3.61941	KMLS1	Liposarcoma	Soft Tissue	Liposarcoma
ACH-001541	2.6893	KMS28PE	Non-Hodgkin Lymphoma	Lymphoid	Non-Hodgkin Lymphoma
ACH-001542	2.28983	KON	Head and Neck Squamous Cell Carcinoma	Head and Neck	Head and Neck Squamous Cell Carcinoma
ACH-001543	3.21101	KOSC2	Head and Neck Squamous Cell Carcinoma	Head and Neck	Head and Neck Squamous Cell Carcinoma
ACH-001547	4.28021	LO68	Pleural Mesothelioma	Pleura	Pleural Mesothelioma
ACH-001548	5.22959	LS	Neuroblastoma	Peripheral Nervous System	Neuroblastoma
ACH-001549	3.97453	LU135	Lung Neuroendocrine Tumor	Lung	Lung Neuroendocrine Tumor
ACH-001550	5.72874	MCC13	Merkel Cell Carcinoma	Skin	Merkel Cell Carcinoma
ACH-001551	4.58856	MCC142	Merkel Cell Carcinoma	Skin	Merkel Cell Carcinoma
ACH-001552	5.19417	MCC26	Merkel Cell Carcinoma	Skin	Merkel Cell Carcinoma
ACH-001554	4.4822	MEL202	Ocular Melanoma	Eye	Ocular Melanoma
ACH-001555	5.34092	MERO14	Pleural Mesothelioma	Pleura	Pleural Mesothelioma
ACH-001556	6.3799	MERO25	Pleural Mesothelioma	Pleura	Pleural Mesothelioma
ACH-001557	6.20614	MERO41	Pleural Mesothelioma	Pleura	Pleural Mesothelioma
ACH-001558	5.40905	MERO48A	Pleural Mesothelioma	Pleura	Pleural Mesothelioma
ACH-001559	5.21684	MERO82	Pleural Mesothelioma	Pleura	Pleural Mesothelioma
ACH-001560	5.67835	MERO83	Pleural Mesothelioma	Pleura	Pleural Mesothelioma
ACH-001561	6.34234	MERO84	Pleural Mesothelioma	Pleura	Pleural Mesothelioma
ACH-001562	6.26397	MERO95	Pleural Mesothelioma	Pleura	Pleural Mesothelioma
ACH-001563	5.78346	MM127	Melanoma	Skin	Melanoma
ACH-001566	3.81762	MM370	Melanoma	Skin	Melanoma
ACH-001567	4.30305	MM383	Melanoma	Skin	Melanoma
ACH-001568	3.49825	MM386	Melanoma	Skin	Melanoma
ACH-001569	4.16912	MM415	Melanoma	Skin	Melanoma
ACH-001570	5.12887	MM426	Melanoma	Skin	Melanoma
ACH-001573	0.0143553	MOLM1	Myeloproliferative Neoplasms	Myeloid	Myeloproliferative Neoplasms
ACH-001574	0.0143553	MOLM14	Acute Myeloid Leukemia	Myeloid	Acute Myeloid Leukemia
ACH-001577	0	MUTZ8	Acute Myeloid Leukemia	Myeloid	Acute Myeloid Leukemia
ACH-001578	4.36387	NCCIT	Non-Seminomatous Germ Cell Tumor	Testis	Non-Seminomatous Germ Cell Tumor
ACH-001603	4.59036	NH12	Neuroblastoma	Peripheral Nervous System	Neuroblastoma
ACH-001605	4.77136	NO10	Diffuse Glioma	CNS/Brain	Diffuse Glioma
ACH-001607	5.68902	NOZ	Intracholecystic Papillary Neoplasm	Biliary Tract	Intracholecystic Papillary Neoplasm
ACH-001608	3.24489	NP2	Diffuse Glioma	CNS/Brain	Diffuse Glioma
ACH-001609	4.45681	NP3	Diffuse Glioma	CNS/Brain	Diffuse Glioma
ACH-001610	5.45088	NP5	Diffuse Glioma	CNS/Brain	Diffuse Glioma
ACH-001611	4.96809	NP8	Diffuse Glioma	CNS/Brain	Diffuse Glioma
ACH-001613	0	OCIAML4	Acute Myeloid Leukemia	Myeloid	Acute Myeloid Leukemia
ACH-001616	0	OCILY18	Non-Hodgkin Lymphoma	Lymphoid	Non-Hodgkin Lymphoma
ACH-001617	0.713696	OCILY7	Non-Hodgkin Lymphoma	Lymphoid	Non-Hodgkin Lymphoma
ACH-001618	1.28688	OCIM2	Acute Myeloid Leukemia	Myeloid	Acute Myeloid Leukemia
ACH-001619	2.82782	OCUG1	Intracholecystic Papillary Neoplasm	Biliary Tract	Intracholecystic Papillary Neoplasm
ACH-001622	3.48929	ONDA7	Diffuse Glioma	CNS/Brain	Diffuse Glioma
ACH-001623	4.43829	ONDA8	Diffuse Glioma	CNS/Brain	Diffuse Glioma
ACH-001624	3.44361	ONDA9	Diffuse Glioma	CNS/Brain	Diffuse Glioma
ACH-001625	4.33271	OSC19	Head and Neck Squamous Cell Carcinoma	Head and Neck	Head and Neck Squamous Cell Carcinoma
ACH-001626	4.43229	OSC20	Head and Neck Squamous Cell Carcinoma	Head and Neck	Head and Neck Squamous Cell Carcinoma
ACH-001627	3.03738	P4E6	Prostate Adenocarcinoma	Prostate	Prostate Adenocarcinoma
ACH-001628	4.45878	PEA1	Ovarian Epithelial Tumor	Ovary/Fallopian Tube	Ovarian Epithelial Tumor
ACH-001630	2.81147	PEO1	Ovarian Epithelial Tumor	Ovary/Fallopian Tube	Ovarian Epithelial Tumor
ACH-001632	2.63459	PEO4	Ovarian Epithelial Tumor	Ovary/Fallopian Tube	Ovarian Epithelial Tumor
ACH-001634	0	PGA1	Non-Hodgkin Lymphoma	Lymphoid	Non-Hodgkin Lymphoma
ACH-001636	0	RAMOS	Non-Hodgkin Lymphoma	Lymphoid	Non-Hodgkin Lymphoma
ACH-001638	1.65992	RCK8	Non-Hodgkin Lymphoma	Lymphoid	Non-Hodgkin Lymphoma
ACH-001641	3.62293	SAT	Head and Neck Squamous Cell Carcinoma	Head and Neck	Head and Neck Squamous Cell Carcinoma
ACH-001642	1.15704	SCC3	Non-Hodgkin Lymphoma	Lymphoid	Non-Hodgkin Lymphoma
ACH-001645	5.08194	SEKI	Melanoma	Skin	Melanoma
ACH-001647	0	SHI1	Acute Myeloid Leukemia	Myeloid	Acute Myeloid Leukemia
ACH-001648	3.46597	SHMAC4	Prostate Adenocarcinoma	Prostate	Prostate Adenocarcinoma
ACH-001649	3.75702	SHMAC5	Prostate Adenocarcinoma	Prostate	Prostate Adenocarcinoma
ACH-001650	5.28688	SISO	Cervical Adenocarcinoma	Cervix	Cervical Adenocarcinoma
ACH-001651	3.60051	SKGI	Cervical Squamous Cell Carcinoma	Cervix	Cervical Squamous Cell Carcinoma
ACH-001652	3.18269	SKGII	Cervical Squamous Cell Carcinoma	Cervix	Cervical Squamous Cell Carcinoma
ACH-001653	3.12928	SKGT2	Esophagogastric Adenocarcinoma	Esophagus/Stomach	Esophagogastric Adenocarcinoma
ACH-001654	4.34483	SKGT4	Esophagogastric Adenocarcinoma	Esophagus/Stomach	Esophagogastric Adenocarcinoma
ACH-001655	3.18587	SKN	Uterine Sarcoma/Mesenchymal	Uterus	Uterine Sarcoma/Mesenchymal
ACH-001656	0.0840643	SKNO1	Acute Myeloid Leukemia	Myeloid	Acute Myeloid Leukemia
ACH-001664	4.39025	SNU638	Esophagogastric Adenocarcinoma	Esophagus/Stomach	Esophagogastric Adenocarcinoma
ACH-001668	1.56071	SUSA	Non-Seminomatous Germ Cell Tumor	Testis	Non-Seminomatous Germ Cell Tumor
ACH-001669	0.475085	TANOUE	B-Lymphoblastic Leukemia/Lymphoma	Lymphoid	B-Lymphoblastic Leukemia/Lymphoma
ACH-001670	3.06523	TASK1	Embryonal Tumor	CNS/Brain	Embryonal Tumor
ACH-001673	5.18309	TFK1	Intraductal Papillary Neoplasm of the Bile Duct	Biliary Tract	Intraductal Papillary Neoplasm of the Bile Duct
ACH-001674	5.1807	TGW	Neuroblastoma	Peripheral Nervous System	Neuroblastoma
ACH-001677	0.0143553	U2904	Non-Hodgkin Lymphoma	Lymphoid	Non-Hodgkin Lymphoma
ACH-001685	2.31034	UHO1	Hodgkin Lymphoma	Lymphoid	Hodgkin Lymphoma
ACH-001687	2.16027	UMRC3	Renal Cell Carcinoma	Kidney	Renal Cell Carcinoma
ACH-001688	2.64155	UMRC7	Renal Cell Carcinoma	Kidney	Renal Cell Carcinoma
ACH-001690	3.29278	UPCISCC026	Head and Neck Squamous Cell Carcinoma	Head and Neck	Head and Neck Squamous Cell Carcinoma
ACH-001692	2.25399	UPCISCC040	Head and Neck Squamous Cell Carcinoma	Head and Neck	Head and Neck Squamous Cell Carcinoma
ACH-001694	4.42559	UPCISCC074	Head and Neck Squamous Cell Carcinoma	Head and Neck	Head and Neck Squamous Cell Carcinoma
ACH-001696	1.22651	UPCISCC111	Head and Neck Squamous Cell Carcinoma	Head and Neck	Head and Neck Squamous Cell Carcinoma
ACH-001698	1.67356	UPCISCC116	Head and Neck Squamous Cell Carcinoma	Head and Neck	Head and Neck Squamous Cell Carcinoma
ACH-001699	3.10601	UPCISCC131	Head and Neck Squamous Cell Carcinoma	Head and Neck	Head and Neck Squamous Cell Carcinoma
ACH-001701	1.848	UPCISCC200	Head and Neck Squamous Cell Carcinoma	Head and Neck	Head and Neck Squamous Cell Carcinoma
ACH-001702	3.44626	VAESBJ	Epithelioid Sarcoma	Soft Tissue	Epithelioid Sarcoma
ACH-001703	0.0426443	VAL	Non-Hodgkin Lymphoma	Lymphoid	Non-Hodgkin Lymphoma
ACH-001707	0	WAOSEL	Non-Hodgkin Lymphoma	Lymphoid	Non-Hodgkin Lymphoma
ACH-001709	0.0426443	WSUNHL	Non-Hodgkin Lymphoma	Lymphoid	Non-Hodgkin Lymphoma
ACH-001711	2.70929	PFSK1	Embryonal Tumor	CNS/Brain	Embryonal Tumor
ACH-001712	5.30122	HS860T	Osteosarcoma	Bone	Osteosarcoma
ACH-001715	4.89724	CAL72	Osteosarcoma	Bone	Osteosarcoma
ACH-001716	4.37365	GOTO	Neuroblastoma	Peripheral Nervous System	Neuroblastoma
ACH-001719	4.44758	OCIC4P	Ovarian Epithelial Tumor	Ovary/Fallopian Tube	Ovarian Epithelial Tumor
ACH-001735	1.04963	SEMK2	B-Lymphoblastic Leukemia/Lymphoma	Lymphoid	B-Lymphoblastic Leukemia/Lymphoma
ACH-001736	0.0285692	HB1119	B-Lymphoblastic Leukemia/Lymphoma	Lymphoid	B-Lymphoblastic Leukemia/Lymphoma
ACH-001737	0.0143553	CTV1DM	Non-Hodgkin Lymphoma	Lymphoid	Non-Hodgkin Lymphoma
ACH-001740	4.42089	RH28	Rhabdomyosarcoma	Soft Tissue	Rhabdomyosarcoma
ACH-001743	5.89336	RC2	Rhabdomyosarcoma	Soft Tissue	Rhabdomyosarcoma
ACH-001745	3.96162	RHJT	Rhabdomyosarcoma	Soft Tissue	Rhabdomyosarcoma
ACH-001750	5.46336	TTC442	Rhabdomyosarcoma	Soft Tissue	Rhabdomyosarcoma
ACH-001751	4.43696	RH36	Rhabdomyosarcoma	Soft Tissue	Rhabdomyosarcoma
ACH-001765	4.21645	RH4	Rhabdomyosarcoma	Soft Tissue	Rhabdomyosarcoma
ACH-001786	3.71589	SNU1544	Colorectal Adenocarcinoma	Bowel	Colorectal Adenocarcinoma
ACH-001791	1.71809	LPS6	Liposarcoma	Soft Tissue	Liposarcoma
ACH-001793	5.11603	LPS27	Liposarcoma	Soft Tissue	Liposarcoma
ACH-001794	5.57259	93T449	Liposarcoma	Soft Tissue	Liposarcoma
ACH-001795	4.94298	94T778	Liposarcoma	Soft Tissue	Liposarcoma
ACH-001796	4.33914	95T1000	Liposarcoma	Soft Tissue	Liposarcoma
ACH-001799	4.57046	LPS141	Liposarcoma	Soft Tissue	Liposarcoma
ACH-001802	6.22651	LPS853	Liposarcoma	Soft Tissue	Liposarcoma
ACH-001804	4.38059	LPS510	Liposarcoma	Soft Tissue	Liposarcoma
ACH-001807	4.38267	LPS067	Liposarcoma	Soft Tissue	Liposarcoma
ACH-001814	5.02459	OS252	Osteosarcoma	Bone	Osteosarcoma
ACH-001818	5.18864	C396	Osteosarcoma	Bone	Osteosarcoma
ACH-001819	2.84398	MFM223	Invasive Breast Carcinoma	Breast	Invasive Breast Carcinoma
ACH-001820	4.20477	COLO824	Breast Neoplasm, NOS	Breast	Breast Neoplasm, NOS
ACH-001834	5.69488	ICC10	Intraductal Papillary Neoplasm of the Bile Duct	Biliary Tract	Intraductal Papillary Neoplasm of the Bile Duct
ACH-001835	4.0365	ICC106	Intraductal Papillary Neoplasm of the Bile Duct	Biliary Tract	Intraductal Papillary Neoplasm of the Bile Duct
ACH-001836	5.50906	ICC108	Intraductal Papillary Neoplasm of the Bile Duct	Biliary Tract	Intraductal Papillary Neoplasm of the Bile Duct
ACH-001838	4.06005	ICC12	Intraductal Papillary Neoplasm of the Bile Duct	Biliary Tract	Intraductal Papillary Neoplasm of the Bile Duct
ACH-001839	2.52607	ICC137	Intraductal Papillary Neoplasm of the Bile Duct	Biliary Tract	Intraductal Papillary Neoplasm of the Bile Duct
ACH-001841	3.56925	ICC15	Intraductal Papillary Neoplasm of the Bile Duct	Biliary Tract	Intraductal Papillary Neoplasm of the Bile Duct
ACH-001842	4.04264	ICC2	Intraductal Papillary Neoplasm of the Bile Duct	Biliary Tract	Intraductal Papillary Neoplasm of the Bile Duct
ACH-001843	4.34554	ICC3	Intraductal Papillary Neoplasm of the Bile Duct	Biliary Tract	Intraductal Papillary Neoplasm of the Bile Duct
ACH-001844	4.37016	ICC4	Intraductal Papillary Neoplasm of the Bile Duct	Biliary Tract	Intraductal Papillary Neoplasm of the Bile Duct
ACH-001845	5.90328	ICC5	Intraductal Papillary Neoplasm of the Bile Duct	Biliary Tract	Intraductal Papillary Neoplasm of the Bile Duct
ACH-001846	4.9279	ICC6	Intraductal Papillary Neoplasm of the Bile Duct	Biliary Tract	Intraductal Papillary Neoplasm of the Bile Duct
ACH-001848	4.33485	ICC8	Intraductal Papillary Neoplasm of the Bile Duct	Biliary Tract	Intraductal Papillary Neoplasm of the Bile Duct
ACH-001849	3.07724	ICC9	Intraductal Papillary Neoplasm of the Bile Duct	Biliary Tract	Intraductal Papillary Neoplasm of the Bile Duct
ACH-001850	6.11956	G415	Intracholecystic Papillary Neoplasm	Biliary Tract	Intracholecystic Papillary Neoplasm
ACH-001852	3.53978	HKGZCC	Intraductal Papillary Neoplasm of the Bile Duct	Biliary Tract	Intraductal Papillary Neoplasm of the Bile Duct
ACH-001853	3.89336	KMCH1	Hepatocellular Carcinoma plus Intrahepatic Cholangiocarcinoma	Liver	Hepatocellular Carcinoma plus Intrahepatic Cholangiocarcinoma
ACH-001856	3.7845	RBE	Intraductal Papillary Neoplasm of the Bile Duct	Biliary Tract	Intraductal Papillary Neoplasm of the Bile Duct
ACH-001857	3.96625	SG231	Intraductal Papillary Neoplasm of the Bile Duct	Biliary Tract	Intraductal Papillary Neoplasm of the Bile Duct
ACH-001858	4.88509	SSP25	Intraductal Papillary Neoplasm of the Bile Duct	Biliary Tract	Intraductal Papillary Neoplasm of the Bile Duct
ACH-001861	4.6241	TGBC1TKB	Intracholecystic Papillary Neoplasm	Biliary Tract	Intracholecystic Papillary Neoplasm
ACH-001862	4.45418	TGBC52TKB	Ampullary Carcinoma	Ampulla of Vater	Ampullary Carcinoma
ACH-001863	4.21412	TKKK	Intraductal Papillary Neoplasm of the Bile Duct	Biliary Tract	Intraductal Papillary Neoplasm of the Bile Duct
ACH-001864	5.0505	YSCCC	Intraductal Papillary Neoplasm of the Bile Duct	Biliary Tract	Intraductal Papillary Neoplasm of the Bile Duct
ACH-001959	5.10643	CCLP1	Intraductal Papillary Neoplasm of the Bile Duct	Biliary Tract	Intraductal Papillary Neoplasm of the Bile Duct
ACH-001960	3.73877	CCSW1	Intraductal Papillary Neoplasm of the Bile Duct	Biliary Tract	Intraductal Papillary Neoplasm of the Bile Duct
ACH-001961	3.97911	GB2	Intracholecystic Papillary Neoplasm	Biliary Tract	Intracholecystic Papillary Neoplasm
ACH-001970	4.08406	MM253	Melanoma	Skin	Melanoma
ACH-001973	5.53947	MM485	Melanoma	Skin	Melanoma
ACH-001977	6.0635	NO36	Pleural Mesothelioma	Pleura	Pleural Mesothelioma
ACH-001982	4.65535	NZM3	Melanoma	Skin	Melanoma
ACH-001991	3.56438	NZOV9	Ovarian Epithelial Tumor	Ovary/Fallopian Tube	Ovarian Epithelial Tumor
ACH-001992	5.57259	ONE58	Pleural Mesothelioma	Pleura	Pleural Mesothelioma
ACH-001993	0.0565835	NALM16	B-Lymphoblastic Leukemia/Lymphoma	Lymphoid	B-Lymphoblastic Leukemia/Lymphoma
ACH-001997	4.68538	ECC2	Intraductal Papillary Neoplasm of the Bile Duct	Biliary Tract	Intraductal Papillary Neoplasm of the Bile Duct
ACH-001999	3.95327	9505BIK	Pancreatic Adenocarcinoma	Pancreas	Pancreatic Adenocarcinoma
ACH-002001	4.95559	A375SKINCJ1	Melanoma	Skin	Melanoma
ACH-002002	4.81967	A375SKINCJ2	Melanoma	Skin	Melanoma
ACH-002003	4.95652	A375SKINCJ3	Melanoma	Skin	Melanoma
ACH-002004	5.12391	UACC62SKINCJ1	Melanoma	Skin	Melanoma
ACH-002005	4.9855	SKMEL19	Melanoma	Skin	Melanoma
ACH-002011	3.32048	MP46	Ocular Melanoma	Eye	Ocular Melanoma
ACH-002014	4.07639	MEL270	Ocular Melanoma	Eye	Ocular Melanoma
ACH-002015	5.39232	MEL285	Ocular Melanoma	Eye	Ocular Melanoma
ACH-002016	5.90063	MEL290	Ocular Melanoma	Eye	Ocular Melanoma
ACH-002017	3.90207	OMM1	Ocular Melanoma	Eye	Ocular Melanoma
ACH-002018	5.08491	OMM25	Ocular Melanoma	Eye	Ocular Melanoma
ACH-002019	5.27575	HOKUG	Glassy Cell Carcinoma of the Cervix	Cervix	Glassy Cell Carcinoma of the Cervix
ACH-002021	5.83213	T3M3	Gestational Trophoblastic Disease	Uterus	Gestational Trophoblastic Disease
ACH-002023	5.09466	TGBC18TKB	Ampullary Carcinoma	Ampulla of Vater	Ampullary Carcinoma
ACH-002024	4.12184	ECC4	Colorectal Adenocarcinoma	Bowel	Colorectal Adenocarcinoma
ACH-002025	3.93452	TT1TKB	Colorectal Adenocarcinoma	Bowel	Colorectal Adenocarcinoma
ACH-002026	4.79805	HHUA	Endometrial Carcinoma	Uterus	Endometrial Carcinoma
ACH-002027	3.20163	HOUAI	Endometrial Carcinoma	Uterus	Endometrial Carcinoma
ACH-002029	3.15866	SAS	Head and Neck Squamous Cell Carcinoma	Head and Neck	Head and Neck Squamous Cell Carcinoma
ACH-002038	4.03386	HSKTC	Ovarian Cancer, Other	Ovary/Fallopian Tube	Ovarian Cancer, Other
ACH-002039	4.59634	PK8	Pancreatic Adenocarcinoma	Pancreas	Pancreatic Adenocarcinoma
ACH-002040	4.45549	HMVII	Mucosal Melanoma of the Vulva/Vagina	Vulva/Vagina	Mucosal Melanoma of the Vulva/Vagina
ACH-002041	4.37226	HOTHC	Anaplastic Thyroid Cancer	Thyroid	Anaplastic Thyroid Cancer
ACH-002042	4.63169	T3M5	Head and Neck Squamous Cell Carcinoma	Head and Neck	Head and Neck Squamous Cell Carcinoma
ACH-002044	3.8846	HSQ89	Head and Neck Squamous Cell Carcinoma	Head and Neck	Head and Neck Squamous Cell Carcinoma
ACH-002045	3.70819	HO1U1	Head and Neck Squamous Cell Carcinoma	Head and Neck	Head and Neck Squamous Cell Carcinoma
ACH-002046	5.17233	HTMMT	Endometrial Carcinoma	Uterus	Endometrial Carcinoma
ACH-002048	4.0321	RMSYM	Rhabdomyosarcoma	Soft Tissue	Rhabdomyosarcoma
ACH-002055	0	TL1	Non-Hodgkin Lymphoma	Lymphoid	Non-Hodgkin Lymphoma
ACH-002059	0	P30OHK	B-Lymphoblastic Leukemia/Lymphoma	Lymphoid	B-Lymphoblastic Leukemia/Lymphoma
ACH-002061	1.89918	P2URK562	Myeloproliferative Neoplasms	Myeloid	Myeloproliferative Neoplasms
ACH-002062	0.124328	SLVL	Non-Hodgkin Lymphoma	Lymphoid	Non-Hodgkin Lymphoma
ACH-002065	4.98322	HSPSS	Nerve Sheath Tumor	Peripheral Nervous System	Nerve Sheath Tumor
ACH-002066	4.10434	HSSCH2	Nerve Sheath Tumor	Peripheral Nervous System	Nerve Sheath Tumor
ACH-002067	3.62527	NOS1	Osteosarcoma	Bone	Osteosarcoma
ACH-002069	3.97728	HSOS1	Osteosarcoma	Bone	Osteosarcoma
ACH-002080	4.69877	TN2	Neuroblastoma	Peripheral Nervous System	Neuroblastoma
ACH-002084	5.04396	MMAC	Melanoma	Skin	Melanoma
ACH-002446	2.9982	CCLFUPGI0005T	Esophagogastric Adenocarcinoma	Esophagus/Stomach	Esophagogastric Adenocarcinoma
ACH-002458	5.17353	HT144SKINFV1	Melanoma	Skin	Melanoma
ACH-002459	5.04221	HT144SKINFV3	Melanoma	Skin	Melanoma
ACH-002460	4.90737	HT144SKINFV2	Melanoma	Skin	Melanoma
ACH-002461	4.52544	RVH421SKINFV1	Melanoma	Skin	Melanoma
ACH-002462	5.27501	RPE1SS48	Non-Cancerous	Eye	Non-Cancerous
ACH-002463	5.08449	RPE1SS77	Non-Cancerous	Eye	Non-Cancerous
ACH-002464	5.15664	RPE1SS6	Non-Cancerous	Eye	Non-Cancerous
ACH-002465	5.12846	RPE1SS119	Non-Cancerous	Eye	Non-Cancerous
ACH-002466	5.11228	RPE1SS111	Non-Cancerous	Eye	Non-Cancerous
ACH-002467	5.01346	RPE1SS51	Non-Cancerous	Eye	Non-Cancerous
ACH-002471	5.12639	PSS008	Osteosarcoma	Bone	Osteosarcoma
ACH-002475	4.2426	HAP1	Myeloproliferative Neoplasms	Myeloid	Myeloproliferative Neoplasms
ACH-002508	4.65134	WM3211	Melanoma	Skin	Melanoma
ACH-002509	4.72792	WM4235	Melanoma	Skin	Melanoma
ACH-002510	3.98094	M040416	Melanoma	Skin	Melanoma
ACH-002511	5.03606	M140325	Melanoma	Skin	Melanoma
ACH-002512	6.07831	MM160113	Melanoma	Skin	Melanoma
ACH-002647	4.87922	CCC5	Intraductal Papillary Neoplasm of the Bile Duct	Biliary Tract	Intraductal Papillary Neoplasm of the Bile Duct
ACH-002659	2.86196	JVE127	Colorectal Adenocarcinoma	Bowel	Colorectal Adenocarcinoma
ACH-002664	5.45845	JVE253	Colorectal Adenocarcinoma	Bowel	Colorectal Adenocarcinoma
ACH-002669	4.69599	KP363T	Colorectal Adenocarcinoma	Bowel	Colorectal Adenocarcinoma
ACH-002672	4.74846	MAPACHS77	Pancreatic Adenocarcinoma	Pancreas	Pancreatic Adenocarcinoma
ACH-002680	5.15987	170MGBA	Diffuse Glioma	CNS/Brain	Diffuse Glioma
ACH-002687	3.86394	WM3772F	Ocular Melanoma	Eye	Ocular Melanoma
ACH-002693	4.94673	S462	Nerve Sheath Tumor	Peripheral Nervous System	Nerve Sheath Tumor
ACH-002710	5.27165	MPNST724	Nerve Sheath Tumor	Peripheral Nervous System	Nerve Sheath Tumor
ACH-002785	5.5472	NCCLMS1C1	Leiomyosarcoma	Soft Tissue	Leiomyosarcoma
ACH-002800	4.75328	NCCMPNST2C1	Nerve Sheath Tumor	Peripheral Nervous System	Nerve Sheath Tumor
ACH-002834	5.5735	PSS131R	Osteosarcoma	Bone	Osteosarcoma
ACH-002847	5.20711	YUHOIN0650	Melanoma	Skin	Melanoma
ACH-002926	3.99277	UPMD1	Ocular Melanoma	Eye	Ocular Melanoma

## Sheet: Sheet4
Table 4-Evaluation of differential expression of TEAD1 based on TCGA paired tumor samples and normal samples
id	group	cancer	TEAD1
TCGA-22-4593	Tumor	LUSC	5.20183
TCGA-22-4593	Normal	LUSC	4.62933
TCGA-22-4609	Tumor	LUSC	5.0765
TCGA-22-4609	Normal	LUSC	5.12022
TCGA-22-5471	Tumor	LUSC	3.15772
TCGA-22-5471	Normal	LUSC	4.97978
TCGA-22-5472	Tumor	LUSC	5.28828
TCGA-22-5472	Normal	LUSC	5.49201
TCGA-22-5478	Tumor	LUSC	4.21586
TCGA-22-5478	Normal	LUSC	5.29291
TCGA-22-5481	Tumor	LUSC	4.03914
TCGA-22-5481	Normal	LUSC	4.68369
TCGA-22-5482	Tumor	LUSC	3.86097
TCGA-22-5482	Normal	LUSC	5.3775
TCGA-22-5483	Tumor	LUSC	4.48135
TCGA-22-5483	Normal	LUSC	4.77791
TCGA-22-5489	Tumor	LUSC	4.00803
TCGA-22-5489	Normal	LUSC	4.8629
TCGA-22-5491	Tumor	LUSC	3.74039
TCGA-22-5491	Normal	LUSC	4.60498
TCGA-33-4587	Tumor	LUSC	5.34309
TCGA-33-4587	Normal	LUSC	3.64089
TCGA-33-6737	Tumor	LUSC	4.63991
TCGA-33-6737	Normal	LUSC	5.14553
TCGA-34-7107	Tumor	LUSC	4.72111
TCGA-34-7107	Normal	LUSC	3.98785
TCGA-34-8454	Tumor	LUSC	4.4454
TCGA-34-8454	Normal	LUSC	4.93973
TCGA-38-4625	Tumor	LUAD	5.60211
TCGA-38-4625	Normal	LUAD	3.67842
TCGA-38-4626	Tumor	LUAD	4.54908
TCGA-38-4626	Normal	LUAD	3.45868
TCGA-38-4627	Tumor	LUAD	5.28328
TCGA-38-4627	Normal	LUAD	3.90254
TCGA-38-4632	Tumor	LUAD	3.66744
TCGA-38-4632	Normal	LUAD	3.90088
TCGA-39-5040	Tumor	LUSC	7.8995
TCGA-39-5040	Normal	LUSC	4.16257
TCGA-43-5670	Tumor	LUSC	3.5392
TCGA-43-5670	Normal	LUSC	5.61493
TCGA-43-6143	Tumor	LUSC	4.82851
TCGA-43-6143	Normal	LUSC	4.14236
TCGA-43-6647	Tumor	LUSC	5.0105
TCGA-43-6647	Normal	LUSC	5.39503
TCGA-43-6771	Tumor	LUSC	4.33483
TCGA-43-6771	Normal	LUSC	5.39115
TCGA-43-6773	Tumor	LUSC	3.05247
TCGA-43-6773	Normal	LUSC	4.65406
TCGA-43-7657	Tumor	LUSC	4.07895
TCGA-43-7657	Normal	LUSC	5.14909
TCGA-43-7658	Tumor	LUSC	5.80342
TCGA-43-7658	Normal	LUSC	5.29839
TCGA-44-2655	Tumor	LUAD	4.15088
TCGA-44-2655	Normal	LUAD	5.19061
TCGA-44-2657	Tumor	LUAD	3.74623
TCGA-44-2657	Normal	LUAD	4.24009
TCGA-44-2661	Tumor	LUAD	3.73318
TCGA-44-2661	Normal	LUAD	5.41913
TCGA-44-2662	Tumor	LUAD	4.59965
TCGA-44-2662	Normal	LUAD	4.87549
TCGA-44-2665	Tumor	LUAD	5.30484
TCGA-44-2665	Normal	LUAD	5.13302
TCGA-44-2668	Tumor	LUAD	5.73162
TCGA-44-2668	Normal	LUAD	4.82561
TCGA-44-3396	Tumor	LUAD	4.79084
TCGA-44-3396	Normal	LUAD	5.46856
TCGA-44-3398	Tumor	LUAD	3.88937
TCGA-44-3398	Normal	LUAD	5.23375
TCGA-44-5645	Tumor	LUAD	5.7651
TCGA-44-5645	Normal	LUAD	5.24465
TCGA-44-6145	Tumor	LUAD	5.48104
TCGA-44-6145	Normal	LUAD	5.27032
TCGA-44-6146	Tumor	LUAD	4.48369
TCGA-44-6146	Normal	LUAD	5.72217
TCGA-44-6147	Tumor	LUAD	5.00721
TCGA-44-6147	Normal	LUAD	5.64443
TCGA-44-6148	Tumor	LUAD	5.37888
TCGA-44-6148	Normal	LUAD	5.58159
TCGA-44-6776	Tumor	LUAD	4.53577
TCGA-44-6776	Normal	LUAD	5.57716
TCGA-44-6777	Tumor	LUAD	4.52273
TCGA-44-6777	Normal	LUAD	4.58602
TCGA-44-6778	Tumor	LUAD	5.23765
TCGA-44-6778	Normal	LUAD	4.98344
TCGA-49-4490	Tumor	LUAD	3.9262
TCGA-49-4490	Normal	LUAD	4.16798
TCGA-49-4512	Tumor	LUAD	4.215
TCGA-49-4512	Normal	LUAD	3.83839
TCGA-49-6742	Tumor	LUAD	3.937
TCGA-49-6742	Normal	LUAD	5.15594
TCGA-49-6743	Tumor	LUAD	5.12962
TCGA-49-6743	Normal	LUAD	4.89878
TCGA-49-6744	Tumor	LUAD	4.82259
TCGA-49-6744	Normal	LUAD	5.67297
TCGA-49-6745	Tumor	LUAD	5.6456
TCGA-49-6745	Normal	LUAD	4.44125
TCGA-49-6761	Tumor	LUAD	5.05741
TCGA-49-6761	Normal	LUAD	4.9973
TCGA-50-5930	Tumor	LUAD	3.604
TCGA-50-5930	Normal	LUAD	5.26626
TCGA-50-5931	Tumor	LUAD	4.95579
TCGA-50-5931	Normal	LUAD	5.34015
TCGA-50-5932	Tumor	LUAD	5.20249
TCGA-50-5932	Normal	LUAD	5.87316
TCGA-50-5933	Tumor	LUAD	5.99149
TCGA-50-5933	Normal	LUAD	6.02061
TCGA-50-5935	Tumor	LUAD	4.50755
TCGA-50-5935	Normal	LUAD	5.76439
TCGA-50-5936	Tumor	LUAD	5.2286
TCGA-50-5936	Normal	LUAD	5.4289
TCGA-50-5939	Tumor	LUAD	4.75003
TCGA-50-5939	Normal	LUAD	5.53549
TCGA-50-6595	Tumor	LUAD	5.42251
TCGA-50-6595	Normal	LUAD	5.48303
TCGA-51-4079	Tumor	LUSC	4.55529
TCGA-51-4079	Normal	LUSC	5.43068
TCGA-51-4081	Tumor	LUSC	5.19258
TCGA-51-4081	Normal	LUSC	3.89463
TCGA-55-6968	Tumor	LUAD	5.38376
TCGA-55-6968	Normal	LUAD	4.11415
TCGA-55-6969	Tumor	LUAD	4.49267
TCGA-55-6969	Normal	LUAD	4.7745
TCGA-55-6970	Tumor	LUAD	4.90435
TCGA-55-6970	Normal	LUAD	5.43425
TCGA-55-6971	Tumor	LUAD	4.97305
TCGA-55-6971	Normal	LUAD	5.30016
TCGA-55-6972	Tumor	LUAD	2.94255
TCGA-55-6972	Normal	LUAD	5.26233
TCGA-55-6975	Tumor	LUAD	5.4469
TCGA-55-6975	Normal	LUAD	5.05537
TCGA-55-6978	Tumor	LUAD	5.8068
TCGA-55-6978	Normal	LUAD	5.59002
TCGA-55-6979	Tumor	LUAD	4.32305
TCGA-55-6979	Normal	LUAD	5.00428
TCGA-55-6980	Tumor	LUAD	4.65297
TCGA-55-6980	Normal	LUAD	5.31025
TCGA-55-6981	Tumor	LUAD	5.025
TCGA-55-6981	Normal	LUAD	5.37262
TCGA-55-6982	Tumor	LUAD	5.21499
TCGA-55-6982	Normal	LUAD	5.92875
TCGA-55-6983	Tumor	LUAD	4.74355
TCGA-55-6983	Normal	LUAD	4.98438
TCGA-55-6984	Tumor	LUAD	4.25732
TCGA-55-6984	Normal	LUAD	5.46662
TCGA-55-6985	Tumor	LUAD	5.13431
TCGA-55-6985	Normal	LUAD	4.87105
TCGA-55-6986	Tumor	LUAD	5.16651
TCGA-55-6986	Normal	LUAD	5.67998
TCGA-56-7222	Tumor	LUSC	5.06256
TCGA-56-7222	Normal	LUSC	4.68572
TCGA-56-7579	Tumor	LUSC	4.49601
TCGA-56-7579	Normal	LUSC	5.49008
TCGA-56-7580	Tumor	LUSC	3.68285
TCGA-56-7580	Normal	LUSC	5.51627
TCGA-56-7582	Tumor	LUSC	4.79756
TCGA-56-7582	Normal	LUSC	5.53795
TCGA-56-7730	Tumor	LUSC	5.10065
TCGA-56-7730	Normal	LUSC	5.36361
TCGA-56-7731	Tumor	LUSC	4.15523
TCGA-56-7731	Normal	LUSC	5.62888
TCGA-56-7823	Tumor	LUSC	5.21507
TCGA-56-7823	Normal	LUSC	5.14661
TCGA-56-8082	Tumor	LUSC	4.73747
TCGA-56-8082	Normal	LUSC	5.83407
TCGA-56-8083	Tumor	LUSC	6.11679
TCGA-56-8083	Normal	LUSC	5.59024
TCGA-56-8201	Tumor	LUSC	5.5304
TCGA-56-8201	Normal	LUSC	5.18876
TCGA-56-8309	Tumor	LUSC	4.71176
TCGA-56-8309	Normal	LUSC	5.14998
TCGA-56-8623	Tumor	LUSC	4.60832
TCGA-56-8623	Normal	LUSC	4.88701
TCGA-58-8386	Tumor	LUSC	4.67964
TCGA-58-8386	Normal	LUSC	3.99632
TCGA-60-2709	Tumor	LUSC	4.25203
TCGA-60-2709	Normal	LUSC	4.80046
TCGA-73-4676	Tumor	LUAD	4.89232
TCGA-73-4676	Normal	LUAD	4.2299
TCGA-77-7138	Tumor	LUSC	4.86281
TCGA-77-7138	Normal	LUSC	5.27064
TCGA-77-7142	Tumor	LUSC	4.56582
TCGA-77-7142	Normal	LUSC	5.84766
TCGA-77-7335	Tumor	LUSC	4.28184
TCGA-77-7335	Normal	LUSC	4.36391
TCGA-77-7337	Tumor	LUSC	4.68655
TCGA-77-7337	Normal	LUSC	5.78361
TCGA-77-7338	Tumor	LUSC	4.75616
TCGA-77-7338	Normal	LUSC	5.27421
TCGA-77-8007	Tumor	LUSC	5.34422
TCGA-77-8007	Normal	LUSC	3.96501
TCGA-77-8008	Tumor	LUSC	4.96715
TCGA-77-8008	Normal	LUSC	5.15447
TCGA-85-7710	Tumor	LUSC	5.57508
TCGA-85-7710	Normal	LUSC	4.39477
TCGA-90-6837	Tumor	LUSC	4.10326
TCGA-90-6837	Normal	LUSC	5.30755
TCGA-90-7767	Tumor	LUSC	5.68144
TCGA-90-7767	Normal	LUSC	5.29578
TCGA-91-6828	Tumor	LUAD	4.64067
TCGA-91-6828	Normal	LUAD	5.8643
TCGA-91-6829	Tumor	LUAD	6.07191
TCGA-91-6829	Normal	LUAD	3.97188
TCGA-91-6831	Tumor	LUAD	5.14569
TCGA-91-6831	Normal	LUAD	5.66416
TCGA-91-6835	Tumor	LUAD	5.22289
TCGA-91-6835	Normal	LUAD	5.66871
TCGA-91-6836	Tumor	LUAD	5.2741
TCGA-91-6836	Normal	LUAD	4.83648
TCGA-91-6847	Tumor	LUAD	4.91375
TCGA-91-6847	Normal	LUAD	5.87137
TCGA-91-6849	Tumor	LUAD	4.21845
TCGA-91-6849	Normal	LUAD	5.70578
TCGA-92-7340	Tumor	LUSC	4.54964
TCGA-92-7340	Normal	LUSC	6.18302
TCGA-A3-3358	Tumor	KIRC	4.37143
TCGA-A3-3358	Normal	KIRC	4.38349
TCGA-A3-3387	Tumor	KIRC	5.52268
TCGA-A3-3387	Normal	KIRC	4.54638
TCGA-A4-A4ZT	Tumor	KIRP	4.59052
TCGA-A4-A4ZT	Normal	KIRP	4.93726
TCGA-A4-A57E	Tumor	KIRP	3.92781
TCGA-A4-A57E	Normal	KIRP	3.78716
TCGA-A6-2671	Tumor	COAD	4.62203
TCGA-A6-2671	Normal	COAD	4.04397
TCGA-A6-2675	Tumor	COAD	4.69511
TCGA-A6-2675	Normal	COAD	5.96907
TCGA-A6-2678	Tumor	COAD	4.79918
TCGA-A6-2678	Normal	COAD	4.16165
TCGA-A6-2679	Tumor	COAD	1.78077
TCGA-A6-2679	Normal	COAD	3.30518
TCGA-A6-2680	Tumor	COAD	3.48552
TCGA-A6-2680	Normal	COAD	3.77769
TCGA-A6-2682	Tumor	COAD	2.9364
TCGA-A6-2682	Normal	COAD	3.25577
TCGA-A6-2683	Tumor	COAD	2.41997
TCGA-A6-2683	Normal	COAD	3.47689
TCGA-A6-2684	Tumor	COAD	3.30674
TCGA-A6-2684	Normal	COAD	2.67794
TCGA-A6-2685	Tumor	COAD	4.03231
TCGA-A6-2685	Normal	COAD	3.61565
TCGA-A6-2686	Tumor	COAD	2.70421
TCGA-A6-2686	Normal	COAD	3.48765
TCGA-A6-5659	Tumor	COAD	4.89571
TCGA-A6-5659	Normal	COAD	3.54273
TCGA-A6-5662	Tumor	COAD	4.81909
TCGA-A6-5662	Normal	COAD	4.98232
TCGA-A6-5665	Tumor	COAD	3.60078
TCGA-A6-5665	Normal	COAD	3.43881
TCGA-A6-5667	Tumor	COAD	5.0479
TCGA-A6-5667	Normal	COAD	3.83983
TCGA-A7-A0CE	Tumor	BRCA	6.06955
TCGA-A7-A0CE	Normal	BRCA	4.42301
TCGA-A7-A0CH	Tumor	BRCA	5.03115
TCGA-A7-A0CH	Normal	BRCA	4.84257
TCGA-A7-A0D9	Tumor	BRCA	5.91109
TCGA-A7-A0D9	Normal	BRCA	6.12394
TCGA-A7-A0DB	Tumor	BRCA	4.67954
TCGA-A7-A0DB	Normal	BRCA	5.99094
TCGA-A7-A0DC	Tumor	BRCA	4.27325
TCGA-A7-A0DC	Normal	BRCA	6.15699
TCGA-A7-A13E	Tumor	BRCA	4.743
TCGA-A7-A13E	Normal	BRCA	5.90191
TCGA-A7-A13F	Tumor	BRCA	4.61854
TCGA-A7-A13F	Normal	BRCA	5.51953
TCGA-A7-A13G	Tumor	BRCA	5.37319
TCGA-A7-A13G	Normal	BRCA	6.36972
TCGA-AA-3489	Tumor	COAD	4.81081
TCGA-AA-3489	Normal	COAD	4.96024
TCGA-AA-3496	Tumor	COAD	4.77381
TCGA-AA-3496	Normal	COAD	5.50195
TCGA-AA-3511	Tumor	COAD	4.35334
TCGA-AA-3511	Normal	COAD	3.47371
TCGA-AA-3514	Tumor	COAD	2.16398
TCGA-AA-3514	Normal	COAD	3.4478
TCGA-AA-3516	Tumor	COAD	3.67309
TCGA-AA-3516	Normal	COAD	3.64874
TCGA-AA-3517	Tumor	COAD	3.42514
TCGA-AA-3517	Normal	COAD	3.37127
TCGA-AA-3518	Tumor	COAD	3.32354
TCGA-AA-3518	Normal	COAD	3.85767
TCGA-AA-3520	Tumor	COAD	4.43677
TCGA-AA-3520	Normal	COAD	3.39976
TCGA-AA-3522	Tumor	COAD	4.06349
TCGA-AA-3522	Normal	COAD	3.74198
TCGA-AA-3525	Tumor	COAD	3.01812
TCGA-AA-3525	Normal	COAD	2.95502
TCGA-AA-3527	Tumor	COAD	2.13524
TCGA-AA-3527	Normal	COAD	4.13894
TCGA-AA-3531	Tumor	COAD	3.68502
TCGA-AA-3531	Normal	COAD	2.83295
TCGA-AA-3534	Tumor	COAD	4.27261
TCGA-AA-3534	Normal	COAD	3.33848
TCGA-AA-3655	Tumor	COAD	4.93636
TCGA-AA-3655	Normal	COAD	4.12139
TCGA-AA-3660	Tumor	COAD	4.12439
TCGA-AA-3660	Normal	COAD	2.88965
TCGA-AA-3662	Tumor	COAD	3.99718
TCGA-AA-3662	Normal	COAD	4.04677
TCGA-AA-3663	Tumor	COAD	3.50534
TCGA-AA-3663	Normal	COAD	4.59451
TCGA-AA-3697	Tumor	COAD	4.14508
TCGA-AA-3697	Normal	COAD	3.81486
TCGA-AA-3712	Tumor	COAD	4.75357
TCGA-AA-3712	Normal	COAD	3.21234
TCGA-AA-3713	Tumor	COAD	4.1501
TCGA-AA-3713	Normal	COAD	3.28002
TCGA-AC-A23H	Tumor	BRCA	4.3781
TCGA-AC-A23H	Normal	BRCA	5.57641
TCGA-AC-A2FB	Tumor	BRCA	5.01466
TCGA-AC-A2FB	Normal	BRCA	5.37659
TCGA-AC-A2FF	Tumor	BRCA	5.46362
TCGA-AC-A2FF	Normal	BRCA	5.31655
TCGA-AC-A2FM	Tumor	BRCA	4.31054
TCGA-AC-A2FM	Normal	BRCA	3.7684
TCGA-AF-2691	Tumor	READ	3.42857
TCGA-AF-2691	Normal	READ	5.29158
TCGA-AF-2692	Tumor	READ	4.97982
TCGA-AF-2692	Normal	READ	5.90827
TCGA-AF-3400	Tumor	READ	3.43994
TCGA-AF-3400	Normal	READ	3.86181
TCGA-AF-5654	Tumor	READ	3.7628
TCGA-AF-5654	Normal	READ	3.68355
TCGA-AG-3725	Tumor	READ	3.56977
TCGA-AG-3725	Normal	READ	3.17656
TCGA-AG-3731	Tumor	READ	4.87693
TCGA-AG-3731	Normal	READ	4.50922
TCGA-AG-3732	Tumor	READ	2.96014
TCGA-AG-3732	Normal	READ	6.52535
TCGA-AG-3742	Tumor	READ	4.70532
TCGA-AG-3742	Normal	READ	5.81991
TCGA-AH-6643	Tumor	READ	4.66239
TCGA-AH-6643	Normal	READ	4.90273
TCGA-AJ-A2QL	Tumor	UCEC	4.73242
TCGA-AJ-A2QL	Normal	UCEC	5.19041
TCGA-AJ-A3NC	Tumor	UCEC	4.71191
TCGA-AJ-A3NC	Normal	UCEC	5.3978
TCGA-AJ-A3NE	Tumor	UCEC	4.67888
TCGA-AJ-A3NE	Normal	UCEC	6.00416
TCGA-AJ-A3NH	Tumor	UCEC	4.43612
TCGA-AJ-A3NH	Normal	UCEC	5.21444
TCGA-AX-A05Y	Tumor	UCEC	3.53833
TCGA-AX-A05Y	Normal	UCEC	5.45482
TCGA-AX-A0IZ	Tumor	UCEC	3.00601
TCGA-AX-A0IZ	Normal	UCEC	5.43129
TCGA-AX-A0J0	Tumor	UCEC	5.65026
TCGA-AX-A0J0	Normal	UCEC	5.50235
TCGA-AX-A1CF	Tumor	UCEC	3.7945
TCGA-AX-A1CF	Normal	UCEC	5.09568
TCGA-AX-A1CI	Tumor	UCEC	2.69044
TCGA-AX-A1CI	Normal	UCEC	5.88336
TCGA-AX-A1CK	Tumor	UCEC	2.21577
TCGA-AX-A1CK	Normal	UCEC	5.36713
TCGA-AX-A2H8	Tumor	UCEC	5.60359
TCGA-AX-A2H8	Normal	UCEC	6.2712
TCGA-AX-A2HA	Tumor	UCEC	3.07171
TCGA-AX-A2HA	Normal	UCEC	5.32359
TCGA-AX-A2HC	Tumor	UCEC	6.0039
TCGA-AX-A2HC	Normal	UCEC	5.58828
TCGA-AX-A2HD	Tumor	UCEC	5.30807
TCGA-AX-A2HD	Normal	UCEC	4.71812
TCGA-AZ-6598	Tumor	COAD	3.60326
TCGA-AZ-6598	Normal	COAD	4.4725
TCGA-AZ-6599	Tumor	COAD	4.58353
TCGA-AZ-6599	Normal	COAD	4.22454
TCGA-AZ-6600	Tumor	COAD	4.41108
TCGA-AZ-6600	Normal	COAD	3.92828
TCGA-AZ-6601	Tumor	COAD	4.60157
TCGA-AZ-6601	Normal	COAD	4.84375
TCGA-AZ-6603	Tumor	COAD	4.74624
TCGA-AZ-6603	Normal	COAD	5.63062
TCGA-AZ-6605	Tumor	COAD	4.48728
TCGA-AZ-6605	Normal	COAD	6.70663
TCGA-B0-4700	Tumor	KIRC	4.43047
TCGA-B0-4700	Normal	KIRC	4.48837
TCGA-B0-4712	Tumor	KIRC	4.33919
TCGA-B0-4712	Normal	KIRC	5.25307
TCGA-B0-5402	Tumor	KIRC	5.13906
TCGA-B0-5402	Normal	KIRC	5.07163
TCGA-B0-5690	Tumor	KIRC	4.95536
TCGA-B0-5690	Normal	KIRC	5.11914
TCGA-B0-5691	Tumor	KIRC	5.86166
TCGA-B0-5691	Normal	KIRC	5.31352
TCGA-B0-5694	Tumor	KIRC	4.63003
TCGA-B0-5694	Normal	KIRC	5.30443
TCGA-B0-5696	Tumor	KIRC	4.70902
TCGA-B0-5696	Normal	KIRC	5.23476
TCGA-B0-5697	Tumor	KIRC	4.74374
TCGA-B0-5697	Normal	KIRC	4.87925
TCGA-B0-5699	Tumor	KIRC	5.53625
TCGA-B0-5699	Normal	KIRC	5.18122
TCGA-B0-5701	Tumor	KIRC	5.07522
TCGA-B0-5701	Normal	KIRC	5.34516
TCGA-B0-5703	Tumor	KIRC	4.53491
TCGA-B0-5703	Normal	KIRC	4.6634
TCGA-B0-5705	Tumor	KIRC	5.39259
TCGA-B0-5705	Normal	KIRC	4.95397
TCGA-B0-5706	Tumor	KIRC	4.26953
TCGA-B0-5706	Normal	KIRC	4.52219
TCGA-B0-5709	Tumor	KIRC	5.2781
TCGA-B0-5709	Normal	KIRC	4.91636
TCGA-B0-5711	Tumor	KIRC	5.69914
TCGA-B0-5711	Normal	KIRC	5.45983
TCGA-B0-5712	Tumor	KIRC	5.08787
TCGA-B0-5712	Normal	KIRC	5.42566
TCGA-B2-5636	Tumor	KIRC	5.81103
TCGA-B2-5636	Normal	KIRC	5.09911
TCGA-B2-5641	Tumor	KIRC	4.93558
TCGA-B2-5641	Normal	KIRC	5.73366
TCGA-B8-4619	Tumor	KIRC	4.52463
TCGA-B8-4619	Normal	KIRC	4.27743
TCGA-B8-4620	Tumor	KIRC	4.82457
TCGA-B8-4620	Normal	KIRC	4.76892
TCGA-B8-4622	Tumor	KIRC	4.96935
TCGA-B8-4622	Normal	KIRC	4.60729
TCGA-B8-5549	Tumor	KIRC	5.72724
TCGA-B8-5549	Normal	KIRC	5.85394
TCGA-B8-5552	Tumor	KIRC	5.40859
TCGA-B8-5552	Normal	KIRC	6.83503
TCGA-B9-4115	Tumor	KIRP	3.8445
TCGA-B9-4115	Normal	KIRP	5.05089
TCGA-BC-A10Q	Tumor	LIHC	4.55673
TCGA-BC-A10Q	Normal	LIHC	3.27499
TCGA-BC-A10R	Tumor	LIHC	3.06495
TCGA-BC-A10R	Normal	LIHC	3.96123
TCGA-BC-A10T	Tumor	LIHC	4.06409
TCGA-BC-A10T	Normal	LIHC	3.08745
TCGA-BC-A10U	Tumor	LIHC	3.95678
TCGA-BC-A10U	Normal	LIHC	4.0151
TCGA-BC-A10W	Tumor	LIHC	5.40379
TCGA-BC-A10W	Normal	LIHC	2.70565
TCGA-BC-A10X	Tumor	LIHC	3.49737
TCGA-BC-A10X	Normal	LIHC	2.95808
TCGA-BC-A10Y	Tumor	LIHC	4.2663
TCGA-BC-A10Y	Normal	LIHC	3.93137
TCGA-BC-A10Z	Tumor	LIHC	5.16249
TCGA-BC-A10Z	Normal	LIHC	2.78209
TCGA-BC-A110	Tumor	LIHC	3.00553
TCGA-BC-A110	Normal	LIHC	3.73911
TCGA-BC-A216	Tumor	LIHC	3.71218
TCGA-BC-A216	Normal	LIHC	2.53975
TCGA-BD-A2L6	Tumor	LIHC	2.9436
TCGA-BD-A2L6	Normal	LIHC	2.88667
TCGA-BD-A3EP	Tumor	LIHC	3.68275
TCGA-BD-A3EP	Normal	LIHC	3.44381
TCGA-BG-A2AD	Tumor	UCEC	6.27323
TCGA-BG-A2AD	Normal	UCEC	5.04945
TCGA-BG-A3EW	Tumor	UCEC	4.71661
TCGA-BG-A3EW	Normal	UCEC	5.13809
TCGA-BG-A3PP	Tumor	UCEC	4.70867
TCGA-BG-A3PP	Normal	UCEC	5.11642
TCGA-BH-A0AU	Tumor	BRCA	5.64989
TCGA-BH-A0AU	Normal	BRCA	5.52374
TCGA-BH-A0AY	Tumor	BRCA	3.95658
TCGA-BH-A0AY	Normal	BRCA	5.31306
TCGA-BH-A0AZ	Tumor	BRCA	5.20376
TCGA-BH-A0AZ	Normal	BRCA	6.09836
TCGA-BH-A0B3	Tumor	BRCA	4.38639
TCGA-BH-A0B3	Normal	BRCA	5.58237
TCGA-BH-A0B5	Tumor	BRCA	5.36225
TCGA-BH-A0B5	Normal	BRCA	6.13326
TCGA-BH-A0B7	Tumor	BRCA	4.76941
TCGA-BH-A0B7	Normal	BRCA	5.7693
TCGA-BH-A0B8	Tumor	BRCA	4.8817
TCGA-BH-A0B8	Normal	BRCA	6.57527
TCGA-BH-A0BA	Tumor	BRCA	4.43548
TCGA-BH-A0BA	Normal	BRCA	5.84183
TCGA-BH-A0BC	Tumor	BRCA	4.35626
TCGA-BH-A0BC	Normal	BRCA	5.21934
TCGA-BH-A0BJ	Tumor	BRCA	5.82232
TCGA-BH-A0BJ	Normal	BRCA	5.49818
TCGA-BH-A0BM	Tumor	BRCA	4.18914
TCGA-BH-A0BM	Normal	BRCA	5.26329
TCGA-BH-A0BQ	Tumor	BRCA	4.48785
TCGA-BH-A0BQ	Normal	BRCA	5.90424
TCGA-BH-A0BS	Tumor	BRCA	5.16155
TCGA-BH-A0BS	Normal	BRCA	5.03999
TCGA-BH-A0BT	Tumor	BRCA	3.52519
TCGA-BH-A0BT	Normal	BRCA	5.31082
TCGA-BH-A0BV	Tumor	BRCA	4.14974
TCGA-BH-A0BV	Normal	BRCA	5.95447
TCGA-BH-A0BW	Tumor	BRCA	5.2946
TCGA-BH-A0BW	Normal	BRCA	5.01764
TCGA-BH-A0BZ	Tumor	BRCA	4.66428
TCGA-BH-A0BZ	Normal	BRCA	5.77133
TCGA-BH-A0C0	Tumor	BRCA	4.04326
TCGA-BH-A0C0	Normal	BRCA	5.64397
TCGA-BH-A0C3	Tumor	BRCA	5.57322
TCGA-BH-A0C3	Normal	BRCA	5.27357
TCGA-BH-A0DD	Tumor	BRCA	5.76167
TCGA-BH-A0DD	Normal	BRCA	6.42725
TCGA-BH-A0DG	Tumor	BRCA	4.71902
TCGA-BH-A0DG	Normal	BRCA	5.94822
TCGA-BH-A0DH	Tumor	BRCA	4.27824
TCGA-BH-A0DH	Normal	BRCA	4.31803
TCGA-BH-A0DK	Tumor	BRCA	3.91415
TCGA-BH-A0DK	Normal	BRCA	5.1651
TCGA-BH-A0DL	Tumor	BRCA	3.10217
TCGA-BH-A0DL	Normal	BRCA	5.72055
TCGA-BH-A0DO	Tumor	BRCA	5.42673
TCGA-BH-A0DO	Normal	BRCA	5.31416
TCGA-BH-A0DP	Tumor	BRCA	5.3027
TCGA-BH-A0DP	Normal	BRCA	5.75604
TCGA-BH-A0DQ	Tumor	BRCA	5.16568
TCGA-BH-A0DQ	Normal	BRCA	5.67504
TCGA-BH-A0DT	Tumor	BRCA	5.02665
TCGA-BH-A0DT	Normal	BRCA	5.65736
TCGA-BH-A0DV	Tumor	BRCA	4.87033
TCGA-BH-A0DV	Normal	BRCA	5.65925
TCGA-BH-A0DZ	Tumor	BRCA	4.36175
TCGA-BH-A0DZ	Normal	BRCA	4.11185
TCGA-BH-A0E0	Tumor	BRCA	3.95903
TCGA-BH-A0E0	Normal	BRCA	4.29845
TCGA-BH-A0E1	Tumor	BRCA	4.90063
TCGA-BH-A0E1	Normal	BRCA	4.80673
TCGA-BH-A0H5	Tumor	BRCA	4.16586
TCGA-BH-A0H5	Normal	BRCA	5.74437
TCGA-BH-A0H7	Tumor	BRCA	4.52992
TCGA-BH-A0H7	Normal	BRCA	4.42194
TCGA-BH-A0H9	Tumor	BRCA	5.24737
TCGA-BH-A0H9	Normal	BRCA	4.97471
TCGA-BH-A0HA	Tumor	BRCA	4.09036
TCGA-BH-A0HA	Normal	BRCA	5.61831
TCGA-BH-A0HK	Tumor	BRCA	3.98937
TCGA-BH-A0HK	Normal	BRCA	4.85294
TCGA-BH-A18J	Tumor	BRCA	5.03281
TCGA-BH-A18J	Normal	BRCA	5.71778
TCGA-BH-A18K	Tumor	BRCA	4.32374
TCGA-BH-A18K	Normal	BRCA	6.38362
TCGA-BH-A18L	Tumor	BRCA	4.7316
TCGA-BH-A18L	Normal	BRCA	5.72638
TCGA-BH-A18M	Tumor	BRCA	5.71324
TCGA-BH-A18M	Normal	BRCA	6.01631
TCGA-BH-A18N	Tumor	BRCA	5.19424
TCGA-BH-A18N	Normal	BRCA	5.80093
TCGA-BH-A18P	Tumor	BRCA	4.90687
TCGA-BH-A18P	Normal	BRCA	6.18256
TCGA-BH-A18Q	Tumor	BRCA	4.81258
TCGA-BH-A18Q	Normal	BRCA	5.97758
TCGA-BH-A18R	Tumor	BRCA	3.51391
TCGA-BH-A18R	Normal	BRCA	5.89404
TCGA-BH-A18S	Tumor	BRCA	3.923
TCGA-BH-A18S	Normal	BRCA	5.39309
TCGA-BH-A18U	Tumor	BRCA	4.64556
TCGA-BH-A18U	Normal	BRCA	5.62401
TCGA-BH-A18V	Tumor	BRCA	5.36799
TCGA-BH-A18V	Normal	BRCA	3.90333
TCGA-BH-A1EN	Tumor	BRCA	4.26833
TCGA-BH-A1EN	Normal	BRCA	5.96749
TCGA-BH-A1EO	Tumor	BRCA	6.22859
TCGA-BH-A1EO	Normal	BRCA	5.02898
TCGA-BH-A1ET	Tumor	BRCA	4.39109
TCGA-BH-A1ET	Normal	BRCA	6.01305
TCGA-BH-A1EU	Tumor	BRCA	5.87883
TCGA-BH-A1EU	Normal	BRCA	6.10534
TCGA-BH-A1EV	Tumor	BRCA	4.36258
TCGA-BH-A1EV	Normal	BRCA	6.02885
TCGA-BH-A1EW	Tumor	BRCA	5.39102
TCGA-BH-A1EW	Normal	BRCA	6.11109
TCGA-BH-A1F0	Tumor	BRCA	4.38427
TCGA-BH-A1F0	Normal	BRCA	5.61384
TCGA-BH-A1F2	Tumor	BRCA	5.41084
TCGA-BH-A1F2	Normal	BRCA	6.02988
TCGA-BH-A1F6	Tumor	BRCA	4.78628
TCGA-BH-A1F6	Normal	BRCA	6.28993
TCGA-BH-A1F8	Tumor	BRCA	4.97949
TCGA-BH-A1F8	Normal	BRCA	5.26015
TCGA-BH-A1FB	Tumor	BRCA	5.31207
TCGA-BH-A1FB	Normal	BRCA	5.25237
TCGA-BH-A1FC	Tumor	BRCA	3.1215
TCGA-BH-A1FC	Normal	BRCA	5.32006
TCGA-BH-A1FD	Tumor	BRCA	5.23697
TCGA-BH-A1FD	Normal	BRCA	6.2496
TCGA-BH-A1FE	Tumor	BRCA	5.73542
TCGA-BH-A1FE	Normal	BRCA	6.08813
TCGA-BH-A1FG	Tumor	BRCA	3.76217
TCGA-BH-A1FG	Normal	BRCA	4.69648
TCGA-BH-A1FH	Tumor	BRCA	5.51032
TCGA-BH-A1FH	Normal	BRCA	5.07882
TCGA-BH-A1FJ	Tumor	BRCA	5.21503
TCGA-BH-A1FJ	Normal	BRCA	5.80996
TCGA-BH-A1FM	Tumor	BRCA	5.28302
TCGA-BH-A1FM	Normal	BRCA	5.85833
TCGA-BH-A1FN	Tumor	BRCA	5.46651
TCGA-BH-A1FN	Normal	BRCA	4.7684
TCGA-BH-A1FR	Tumor	BRCA	4.16819
TCGA-BH-A1FR	Normal	BRCA	4.90813
TCGA-BH-A1FU	Tumor	BRCA	5.2433
TCGA-BH-A1FU	Normal	BRCA	6.06246
TCGA-BH-A203	Tumor	BRCA	4.24804
TCGA-BH-A203	Normal	BRCA	6.49604
TCGA-BH-A204	Tumor	BRCA	5.45298
TCGA-BH-A204	Normal	BRCA	6.00671
TCGA-BH-A208	Tumor	BRCA	5.41587
TCGA-BH-A208	Normal	BRCA	5.69643
TCGA-BH-A209	Tumor	BRCA	4.20659
TCGA-BH-A209	Normal	BRCA	5.84152
TCGA-BJ-A28R	Tumor	THCA	5.57814
TCGA-BJ-A28R	Normal	THCA	5.26188
TCGA-BJ-A28W	Tumor	THCA	2.36432
TCGA-BJ-A28W	Normal	THCA	2.40528
TCGA-BJ-A28X	Tumor	THCA	5.34352
TCGA-BJ-A28X	Normal	THCA	4.73845
TCGA-BJ-A290	Tumor	THCA	5.74929
TCGA-BJ-A290	Normal	THCA	5.85269
TCGA-BJ-A2N7	Tumor	THCA	4.65106
TCGA-BJ-A2N7	Normal	THCA	5.41566
TCGA-BJ-A2N8	Tumor	THCA	4.47556
TCGA-BJ-A2N8	Normal	THCA	5.58013
TCGA-BJ-A2N9	Tumor	THCA	3.47398
TCGA-BJ-A2N9	Normal	THCA	4.51319
TCGA-BJ-A2NA	Tumor	THCA	5.74431
TCGA-BJ-A2NA	Normal	THCA	5.07179
TCGA-BJ-A3PR	Tumor	THCA	4.48633
TCGA-BJ-A3PR	Normal	THCA	3.35688
TCGA-BJ-A3PU	Tumor	THCA	4.63718
TCGA-BJ-A3PU	Normal	THCA	5.61227
TCGA-BK-A0CB	Tumor	UCEC	3.35404
TCGA-BK-A0CB	Normal	UCEC	6.12966
TCGA-BK-A13C	Tumor	UCEC	5.16909
TCGA-BK-A13C	Normal	UCEC	5.65568
TCGA-BK-A4ZD	Tumor	UCEC	4.45246
TCGA-BK-A4ZD	Normal	UCEC	6.57632
TCGA-BL-A13J	Tumor	BLCA	5.00118
TCGA-BL-A13J	Normal	BLCA	7.60399
TCGA-BQ-5875	Tumor	KIRP	4.34103
TCGA-BQ-5875	Normal	KIRP	5.20429
TCGA-BQ-5877	Tumor	KIRP	5.03486
TCGA-BQ-5877	Normal	KIRP	4.59179
TCGA-BQ-5878	Tumor	KIRP	5.4896
TCGA-BQ-5878	Normal	KIRP	4.68296
TCGA-BQ-5879	Tumor	KIRP	5.73918
TCGA-BQ-5879	Normal	KIRP	5.0011
TCGA-BQ-5882	Tumor	KIRP	4.37994
TCGA-BQ-5882	Normal	KIRP	4.88745
TCGA-BQ-5884	Tumor	KIRP	5.9266
TCGA-BQ-5884	Normal	KIRP	4.48429
TCGA-BQ-5887	Tumor	KIRP	4.47715
TCGA-BQ-5887	Normal	KIRP	5.09457
TCGA-BQ-5888	Tumor	KIRP	3.24371
TCGA-BQ-5888	Normal	KIRP	4.57207
TCGA-BQ-5890	Tumor	KIRP	4.1331
TCGA-BQ-5890	Normal	KIRP	4.9739
TCGA-BQ-5891	Tumor	KIRP	5.01285
TCGA-BQ-5891	Normal	KIRP	4.64674
TCGA-BQ-5894	Tumor	KIRP	5.33851
TCGA-BQ-5894	Normal	KIRP	4.7526
TCGA-BQ-7044	Tumor	KIRP	3.82643
TCGA-BQ-7044	Normal	KIRP	4.2286
TCGA-BQ-7045	Tumor	KIRP	3.77973
TCGA-BQ-7045	Normal	KIRP	5.25251
TCGA-BQ-7046	Tumor	KIRP	4.52552
TCGA-BQ-7046	Normal	KIRP	4.61162
TCGA-BQ-7051	Tumor	KIRP	5.86903
TCGA-BQ-7051	Normal	KIRP	4.95145
TCGA-BQ-7055	Tumor	KIRP	4.11154
TCGA-BQ-7055	Normal	KIRP	4.87408
TCGA-BQ-7059	Tumor	KIRP	4.59274
TCGA-BQ-7059	Normal	KIRP	4.48459
TCGA-BQ-7061	Tumor	KIRP	4.9004
TCGA-BQ-7061	Normal	KIRP	4.84889
TCGA-BR-6453	Tumor	STAD	2.66723
TCGA-BR-6453	Normal	STAD	2.99865
TCGA-BR-6454	Tumor	STAD	4.26376
TCGA-BR-6454	Normal	STAD	3.52339
TCGA-BR-6457	Tumor	STAD	4.66991
TCGA-BR-6457	Normal	STAD	2.76052
TCGA-BR-6802	Tumor	STAD	4.45489
TCGA-BR-6802	Normal	STAD	1.25586
TCGA-BR-7704	Tumor	STAD	3.58718
TCGA-BR-7704	Normal	STAD	5.40203
TCGA-BR-7715	Tumor	STAD	4.69835
TCGA-BR-7715	Normal	STAD	2.32066
TCGA-BR-7716	Tumor	STAD	4.16703
TCGA-BR-7716	Normal	STAD	3.92824
TCGA-BR-7717	Tumor	STAD	3.56106
TCGA-BR-7717	Normal	STAD	3.16792
TCGA-BR-7851	Tumor	STAD	4.22796
TCGA-BR-7851	Normal	STAD	3.26096
TCGA-BR-8060	Tumor	STAD	5.20245
TCGA-BR-8060	Normal	STAD	4.32654
TCGA-BT-A20N	Tumor	BLCA	4.07435
TCGA-BT-A20N	Normal	BLCA	7.2025
TCGA-BT-A20Q	Tumor	BLCA	4.52233
TCGA-BT-A20Q	Normal	BLCA	7.16403
TCGA-BT-A20R	Tumor	BLCA	4.85654
TCGA-BT-A20R	Normal	BLCA	7.18112
TCGA-BT-A20U	Tumor	BLCA	4.99658
TCGA-BT-A20U	Normal	BLCA	4.23248
TCGA-BT-A20W	Tumor	BLCA	4.34584
TCGA-BT-A20W	Normal	BLCA	5.81592
TCGA-BT-A2LA	Tumor	BLCA	4.97072
TCGA-BT-A2LA	Normal	BLCA	3.7481
TCGA-BT-A2LB	Tumor	BLCA	3.76505
TCGA-BT-A2LB	Normal	BLCA	4.32748
TCGA-CG-5720	Tumor	STAD	3.73092
TCGA-CG-5720	Normal	STAD	2.48972
TCGA-CG-5721	Tumor	STAD	2.85477
TCGA-CG-5721	Normal	STAD	1.98043
TCGA-CG-5722	Tumor	STAD	3.18272
TCGA-CG-5722	Normal	STAD	4.09516
TCGA-CG-5734	Tumor	STAD	2.32129
TCGA-CG-5734	Normal	STAD	2.15753
TCGA-CH-5761	Tumor	PRAD	5.02186
TCGA-CH-5761	Normal	PRAD	4.705
TCGA-CH-5767	Tumor	PRAD	3.9102
TCGA-CH-5767	Normal	PRAD	4.65701
TCGA-CH-5768	Tumor	PRAD	4.57381
TCGA-CH-5768	Normal	PRAD	4.97749
TCGA-CH-5769	Tumor	PRAD	4.67628
TCGA-CH-5769	Normal	PRAD	4.61077
TCGA-CJ-5672	Tumor	KIRC	4.17608
TCGA-CJ-5672	Normal	KIRC	5.3658
TCGA-CJ-5676	Tumor	KIRC	3.75867
TCGA-CJ-5676	Normal	KIRC	5.29236
TCGA-CJ-5677	Tumor	KIRC	4.07237
TCGA-CJ-5677	Normal	KIRC	5.29458
TCGA-CJ-5678	Tumor	KIRC	3.5673
TCGA-CJ-5678	Normal	KIRC	4.61926
TCGA-CJ-5679	Tumor	KIRC	4.55444
TCGA-CJ-5679	Normal	KIRC	5.62514
TCGA-CJ-5680	Tumor	KIRC	4.8594
TCGA-CJ-5680	Normal	KIRC	5.76922
TCGA-CJ-5681	Tumor	KIRC	6.47144
TCGA-CJ-5681	Normal	KIRC	4.75751
TCGA-CJ-5689	Tumor	KIRC	4.68174
TCGA-CJ-5689	Normal	KIRC	5.3608
TCGA-CJ-6030	Tumor	KIRC	5.13951
TCGA-CJ-6030	Normal	KIRC	4.99673
TCGA-CJ-6033	Tumor	KIRC	4.56207
TCGA-CJ-6033	Normal	KIRC	4.05176
TCGA-CU-A0YN	Tumor	BLCA	5.12201
TCGA-CU-A0YN	Normal	BLCA	7.3334
TCGA-CU-A0YR	Tumor	BLCA	3.72022
TCGA-CU-A0YR	Normal	BLCA	6.67839
TCGA-CV-6933	Tumor	HNSC	3.75337
TCGA-CV-6933	Normal	HNSC	2.4854
TCGA-CV-6934	Tumor	HNSC	5.55024
TCGA-CV-6934	Normal	HNSC	4.57966
TCGA-CV-6935	Tumor	HNSC	3.4055
TCGA-CV-6935	Normal	HNSC	4.38711
TCGA-CV-6936	Tumor	HNSC	4.09496
TCGA-CV-6936	Normal	HNSC	4.33609
TCGA-CV-6938	Tumor	HNSC	4.59352
TCGA-CV-6938	Normal	HNSC	4.43717
TCGA-CV-6939	Tumor	HNSC	5.50789
TCGA-CV-6939	Normal	HNSC	4.82476
TCGA-CV-6943	Tumor	HNSC	4.15813
TCGA-CV-6943	Normal	HNSC	4.50479
TCGA-CV-6955	Tumor	HNSC	3.14093
TCGA-CV-6955	Normal	HNSC	4.39656
TCGA-CV-6956	Tumor	HNSC	5.07558
TCGA-CV-6956	Normal	HNSC	3.52612
TCGA-CV-6959	Tumor	HNSC	6.14196
TCGA-CV-6959	Normal	HNSC	4.4213
TCGA-CV-6960	Tumor	HNSC	4.98503
TCGA-CV-6960	Normal	HNSC	5.19696
TCGA-CV-6961	Tumor	HNSC	5.96611
TCGA-CV-6961	Normal	HNSC	3.15426
TCGA-CV-6962	Tumor	HNSC	4.19044
TCGA-CV-6962	Normal	HNSC	4.75855
TCGA-CV-7091	Tumor	HNSC	4.76752
TCGA-CV-7091	Normal	HNSC	5.85926
TCGA-CV-7097	Tumor	HNSC	5.12501
TCGA-CV-7097	Normal	HNSC	4.84474
TCGA-CV-7101	Tumor	HNSC	4.25525
TCGA-CV-7101	Normal	HNSC	4.5835
TCGA-CV-7103	Tumor	HNSC	5.22551
TCGA-CV-7103	Normal	HNSC	3.86517
TCGA-CV-7177	Tumor	HNSC	4.74939
TCGA-CV-7177	Normal	HNSC	5.57201
TCGA-CV-7178	Tumor	HNSC	4.35782
TCGA-CV-7178	Normal	HNSC	3.55589
TCGA-CV-7183	Tumor	HNSC	4.17079
TCGA-CV-7183	Normal	HNSC	3.56446
TCGA-CV-7235	Tumor	HNSC	4.76144
TCGA-CV-7235	Normal	HNSC	4.41818
TCGA-CV-7238	Tumor	HNSC	4.10945
TCGA-CV-7238	Normal	HNSC	5.05421
TCGA-CV-7242	Tumor	HNSC	5.36781
TCGA-CV-7242	Normal	HNSC	4.75295
TCGA-CV-7245	Tumor	HNSC	4.61087
TCGA-CV-7245	Normal	HNSC	6.22401
TCGA-CV-7250	Tumor	HNSC	5.02457
TCGA-CV-7250	Normal	HNSC	5.31698
TCGA-CV-7252	Tumor	HNSC	5.02756
TCGA-CV-7252	Normal	HNSC	4.45205
TCGA-CV-7255	Tumor	HNSC	5.26397
TCGA-CV-7255	Normal	HNSC	4.34483
TCGA-CV-7261	Tumor	HNSC	4.88591
TCGA-CV-7261	Normal	HNSC	5.08812
TCGA-CV-7406	Tumor	HNSC	5.52741
TCGA-CV-7406	Normal	HNSC	5.59443
TCGA-CV-7416	Tumor	HNSC	5.00778
TCGA-CV-7416	Normal	HNSC	4.21642
TCGA-CV-7423	Tumor	HNSC	4.29389
TCGA-CV-7423	Normal	HNSC	3.22506
TCGA-CV-7424	Tumor	HNSC	4.78862
TCGA-CV-7424	Normal	HNSC	5.16582
TCGA-CV-7425	Tumor	HNSC	4.0726
TCGA-CV-7425	Normal	HNSC	2.91615
TCGA-CV-7432	Tumor	HNSC	4.98068
TCGA-CV-7432	Normal	HNSC	3.98599
TCGA-CV-7434	Tumor	HNSC	4.21273
TCGA-CV-7434	Normal	HNSC	4.3244
TCGA-CV-7437	Tumor	HNSC	3.8574
TCGA-CV-7437	Normal	HNSC	4.59275
TCGA-CV-7438	Tumor	HNSC	4.86559
TCGA-CV-7438	Normal	HNSC	3.99333
TCGA-CV-7440	Tumor	HNSC	4.74533
TCGA-CV-7440	Normal	HNSC	5.13923
TCGA-CW-5580	Tumor	KIRC	5.8598
TCGA-CW-5580	Normal	KIRC	4.97793
TCGA-CW-5581	Tumor	KIRC	5.6972
TCGA-CW-5581	Normal	KIRC	4.92521
TCGA-CW-5584	Tumor	KIRC	5.83446
TCGA-CW-5584	Normal	KIRC	5.65334
TCGA-CW-5585	Tumor	KIRC	5.78701
TCGA-CW-5585	Normal	KIRC	4.7678
TCGA-CW-5587	Tumor	KIRC	5.33639
TCGA-CW-5587	Normal	KIRC	5.17318
TCGA-CW-5589	Tumor	KIRC	5.1538
TCGA-CW-5589	Normal	KIRC	5.3363
TCGA-CW-5591	Tumor	KIRC	6.27213
TCGA-CW-5591	Normal	KIRC	5.17415
TCGA-CW-6087	Tumor	KIRC	5.10268
TCGA-CW-6087	Normal	KIRC	4.47595
TCGA-CW-6088	Tumor	KIRC	6.39277
TCGA-CW-6088	Normal	KIRC	5.8855
TCGA-CW-6090	Tumor	KIRC	4.38652
TCGA-CW-6090	Normal	KIRC	5.47003
TCGA-CZ-4863	Tumor	KIRC	5.40936
TCGA-CZ-4863	Normal	KIRC	5.74582
TCGA-CZ-4864	Tumor	KIRC	5.11741
TCGA-CZ-4864	Normal	KIRC	4.63627
TCGA-CZ-4865	Tumor	KIRC	4.91734
TCGA-CZ-4865	Normal	KIRC	5.67564
TCGA-CZ-5451	Tumor	KIRC	5.46419
TCGA-CZ-5451	Normal	KIRC	5.2631
TCGA-CZ-5452	Tumor	KIRC	4.24794
TCGA-CZ-5452	Normal	KIRC	5.64525
TCGA-CZ-5453	Tumor	KIRC	4.70555
TCGA-CZ-5453	Normal	KIRC	5.60188
TCGA-CZ-5454	Tumor	KIRC	4.33525
TCGA-CZ-5454	Normal	KIRC	5.56506
TCGA-CZ-5455	Tumor	KIRC	5.85402
TCGA-CZ-5455	Normal	KIRC	5.02139
TCGA-CZ-5456	Tumor	KIRC	5.28453
TCGA-CZ-5456	Normal	KIRC	4.48298
TCGA-CZ-5457	Tumor	KIRC	5.03285
TCGA-CZ-5457	Normal	KIRC	4.89652
TCGA-CZ-5458	Tumor	KIRC	4.99073
TCGA-CZ-5458	Normal	KIRC	5.3715
TCGA-CZ-5461	Tumor	KIRC	5.1184
TCGA-CZ-5461	Normal	KIRC	5.49653
TCGA-CZ-5462	Tumor	KIRC	5.74221
TCGA-CZ-5462	Normal	KIRC	5.09175
TCGA-CZ-5463	Tumor	KIRC	5.4879
TCGA-CZ-5463	Normal	KIRC	5.38756
TCGA-CZ-5465	Tumor	KIRC	4.89474
TCGA-CZ-5465	Normal	KIRC	5.87964
TCGA-CZ-5466	Tumor	KIRC	4.57125
TCGA-CZ-5466	Normal	KIRC	4.88435
TCGA-CZ-5467	Tumor	KIRC	5.29453
TCGA-CZ-5467	Normal	KIRC	4.45506
TCGA-CZ-5468	Tumor	KIRC	4.76509
TCGA-CZ-5468	Normal	KIRC	4.98494
TCGA-CZ-5469	Tumor	KIRC	3.98221
TCGA-CZ-5469	Normal	KIRC	5.64094
TCGA-CZ-5470	Tumor	KIRC	4.18614
TCGA-CZ-5470	Normal	KIRC	5.2013
TCGA-CZ-5982	Tumor	KIRC	5.84993
TCGA-CZ-5982	Normal	KIRC	4.93621
TCGA-CZ-5984	Tumor	KIRC	5.19264
TCGA-CZ-5984	Normal	KIRC	5.06963
TCGA-CZ-5985	Tumor	KIRC	5.81029
TCGA-CZ-5985	Normal	KIRC	4.80267
TCGA-CZ-5986	Tumor	KIRC	6.31359
TCGA-CZ-5986	Normal	KIRC	5.25154
TCGA-CZ-5987	Tumor	KIRC	5.01126
TCGA-CZ-5987	Normal	KIRC	5.87901
TCGA-CZ-5988	Tumor	KIRC	5.74307
TCGA-CZ-5988	Normal	KIRC	5.06061
TCGA-CZ-5989	Tumor	KIRC	6.40182
TCGA-CZ-5989	Normal	KIRC	6.15853
TCGA-DD-A113	Tumor	LIHC	3.57856
TCGA-DD-A113	Normal	LIHC	2.6086
TCGA-DD-A114	Tumor	LIHC	4.14089
TCGA-DD-A114	Normal	LIHC	3.34391
TCGA-DD-A116	Tumor	LIHC	3.02048
TCGA-DD-A116	Normal	LIHC	2.84677
TCGA-DD-A118	Tumor	LIHC	3.8474
TCGA-DD-A118	Normal	LIHC	2.84597
TCGA-DD-A119	Tumor	LIHC	2.57114
TCGA-DD-A119	Normal	LIHC	3.04965
TCGA-DD-A11A	Tumor	LIHC	4.46389
TCGA-DD-A11A	Normal	LIHC	3.08021
TCGA-DD-A11B	Tumor	LIHC	4.6302
TCGA-DD-A11B	Normal	LIHC	2.90674
TCGA-DD-A11C	Tumor	LIHC	5.11149
TCGA-DD-A11C	Normal	LIHC	2.75435
TCGA-DD-A11D	Tumor	LIHC	3.66468
TCGA-DD-A11D	Normal	LIHC	2.69379
TCGA-DD-A1EB	Tumor	LIHC	4.1443
TCGA-DD-A1EB	Normal	LIHC	3.34893
TCGA-DD-A1EC	Tumor	LIHC	4.44784
TCGA-DD-A1EC	Normal	LIHC	3.16988
TCGA-DD-A1EE	Tumor	LIHC	3.99997
TCGA-DD-A1EE	Normal	LIHC	3.16348
TCGA-DD-A1EG	Tumor	LIHC	2.86465
TCGA-DD-A1EG	Normal	LIHC	2.44887
TCGA-DD-A1EH	Tumor	LIHC	4.25894
TCGA-DD-A1EH	Normal	LIHC	2.49761
TCGA-DD-A1EI	Tumor	LIHC	3.98397
TCGA-DD-A1EI	Normal	LIHC	3.12473
TCGA-DD-A1EJ	Tumor	LIHC	2.97982
TCGA-DD-A1EJ	Normal	LIHC	3.14538
TCGA-DD-A1EL	Tumor	LIHC	3.73864
TCGA-DD-A1EL	Normal	LIHC	3.25992
TCGA-DD-A39V	Tumor	LIHC	2.27596
TCGA-DD-A39V	Normal	LIHC	1.97266
TCGA-DD-A39W	Tumor	LIHC	3.41399
TCGA-DD-A39W	Normal	LIHC	2.61231
TCGA-DD-A39X	Tumor	LIHC	2.43031
TCGA-DD-A39X	Normal	LIHC	3.02954
TCGA-DD-A39Z	Tumor	LIHC	1.91751
TCGA-DD-A39Z	Normal	LIHC	2.27417
TCGA-DD-A3A1	Tumor	LIHC	2.23848
TCGA-DD-A3A1	Normal	LIHC	1.79934
TCGA-DD-A3A2	Tumor	LIHC	2.70529
TCGA-DD-A3A2	Normal	LIHC	2.84296
TCGA-DD-A3A3	Tumor	LIHC	1.40616
TCGA-DD-A3A3	Normal	LIHC	2.63775
TCGA-DD-A3A4	Tumor	LIHC	3.57382
TCGA-DD-A3A4	Normal	LIHC	3.01253
TCGA-DD-A3A5	Tumor	LIHC	3.58117
TCGA-DD-A3A5	Normal	LIHC	2.14274
TCGA-DD-A3A6	Tumor	LIHC	3.3409
TCGA-DD-A3A6	Normal	LIHC	1.53127
TCGA-DD-A3A8	Tumor	LIHC	2.76471
TCGA-DD-A3A8	Normal	LIHC	1.79156
TCGA-DI-A2QU	Tumor	UCEC	2.72334
TCGA-DI-A2QU	Normal	UCEC	5.94705
TCGA-DI-A2QY	Tumor	UCEC	2.74726
TCGA-DI-A2QY	Normal	UCEC	4.72502
TCGA-DO-A1JZ	Tumor	THCA	6.29138
TCGA-DO-A1JZ	Normal	THCA	5.7785
TCGA-DZ-6131	Tumor	KIRP	4.56019
TCGA-DZ-6131	Normal	KIRP	4.53758
TCGA-DZ-6132	Tumor	KIRP	4.99425
TCGA-DZ-6132	Normal	KIRP	5.24807
TCGA-DZ-6133	Tumor	KIRP	5.55856
TCGA-DZ-6133	Normal	KIRP	4.47332
TCGA-DZ-6134	Tumor	KIRP	4.7753
TCGA-DZ-6134	Normal	KIRP	4.61493
TCGA-E2-A153	Tumor	BRCA	4.95562
TCGA-E2-A153	Normal	BRCA	5.05312
TCGA-E2-A158	Tumor	BRCA	4.58922
TCGA-E2-A158	Normal	BRCA	5.96421
TCGA-E2-A15I	Tumor	BRCA	5.25454
TCGA-E2-A15I	Normal	BRCA	6.69552
TCGA-E2-A15K	Tumor	BRCA	4.18897
TCGA-E2-A15K	Normal	BRCA	3.85698
TCGA-E2-A15M	Tumor	BRCA	5.54931
TCGA-E2-A15M	Normal	BRCA	5.55807
TCGA-E2-A1BC	Tumor	BRCA	6.1106
TCGA-E2-A1BC	Normal	BRCA	6.09722
TCGA-E2-A1IG	Tumor	BRCA	4.90384
TCGA-E2-A1IG	Normal	BRCA	6.05053
TCGA-E2-A1L7	Tumor	BRCA	4.38025
TCGA-E2-A1L7	Normal	BRCA	5.27378
TCGA-E2-A1LB	Tumor	BRCA	3.78266
TCGA-E2-A1LB	Normal	BRCA	5.32929
TCGA-E2-A1LH	Tumor	BRCA	2.46048
TCGA-E2-A1LH	Normal	BRCA	5.02913
TCGA-E2-A1LS	Tumor	BRCA	1.84892
TCGA-E2-A1LS	Normal	BRCA	6.31632
TCGA-E6-A1M0	Tumor	UCEC	4.47256
TCGA-E6-A1M0	Normal	UCEC	6.08578
TCGA-E8-A2JQ	Tumor	THCA	5.10107
TCGA-E8-A2JQ	Normal	THCA	5.11273
TCGA-E9-A1N4	Tumor	BRCA	4.7726
TCGA-E9-A1N4	Normal	BRCA	5.32368
TCGA-E9-A1N5	Tumor	BRCA	4.82925
TCGA-E9-A1N5	Normal	BRCA	5.93054
TCGA-E9-A1N6	Tumor	BRCA	5.16517
TCGA-E9-A1N6	Normal	BRCA	5.5547
TCGA-E9-A1N9	Tumor	BRCA	4.973
TCGA-E9-A1N9	Normal	BRCA	5.36368
TCGA-E9-A1NA	Tumor	BRCA	4.6767
TCGA-E9-A1NA	Normal	BRCA	5.87068
TCGA-E9-A1ND	Tumor	BRCA	3.48472
TCGA-E9-A1ND	Normal	BRCA	4.31387
TCGA-E9-A1NF	Tumor	BRCA	5.11185
TCGA-E9-A1NF	Normal	BRCA	6.44686
TCGA-E9-A1NG	Tumor	BRCA	5.61876
TCGA-E9-A1NG	Normal	BRCA	6.29985
TCGA-E9-A1R7	Tumor	BRCA	5.84997
TCGA-E9-A1R7	Normal	BRCA	6.46017
TCGA-E9-A1RB	Tumor	BRCA	5.28116
TCGA-E9-A1RB	Normal	BRCA	6.14201
TCGA-E9-A1RC	Tumor	BRCA	4.81233
TCGA-E9-A1RC	Normal	BRCA	6.31244
TCGA-E9-A1RD	Tumor	BRCA	4.69939
TCGA-E9-A1RD	Normal	BRCA	6.34665
TCGA-E9-A1RF	Tumor	BRCA	4.20849
TCGA-E9-A1RF	Normal	BRCA	6.57605
TCGA-E9-A1RH	Tumor	BRCA	5.60296
TCGA-E9-A1RH	Normal	BRCA	5.95921
TCGA-E9-A1RI	Tumor	BRCA	5.48828
TCGA-E9-A1RI	Normal	BRCA	7.28054
TCGA-EJ-7115	Tumor	PRAD	4.33087
TCGA-EJ-7115	Normal	PRAD	4.86369
TCGA-EJ-7123	Tumor	PRAD	3.98563
TCGA-EJ-7123	Normal	PRAD	6.78505
TCGA-EJ-7125	Tumor	PRAD	4.5442
TCGA-EJ-7125	Normal	PRAD	3.74733
TCGA-EJ-7314	Tumor	PRAD	4.00613
TCGA-EJ-7314	Normal	PRAD	5.77897
TCGA-EJ-7315	Tumor	PRAD	4.55706
TCGA-EJ-7315	Normal	PRAD	6.05563
TCGA-EJ-7317	Tumor	PRAD	3.80746
TCGA-EJ-7317	Normal	PRAD	5.0119
TCGA-EJ-7321	Tumor	PRAD	4.38712
TCGA-EJ-7321	Normal	PRAD	4.80981
TCGA-EJ-7327	Tumor	PRAD	5.30213
TCGA-EJ-7327	Normal	PRAD	4.57388
TCGA-EJ-7328	Tumor	PRAD	4.31116
TCGA-EJ-7328	Normal	PRAD	6.41325
TCGA-EJ-7330	Tumor	PRAD	5.08449
TCGA-EJ-7330	Normal	PRAD	5.6821
TCGA-EJ-7331	Tumor	PRAD	5.26202
TCGA-EJ-7331	Normal	PRAD	5.86858
TCGA-EJ-7781	Tumor	PRAD	4.92286
TCGA-EJ-7781	Normal	PRAD	6.57881
TCGA-EJ-7782	Tumor	PRAD	4.27563
TCGA-EJ-7782	Normal	PRAD	4.30934
TCGA-EJ-7783	Tumor	PRAD	5.21676
TCGA-EJ-7783	Normal	PRAD	6.18127
TCGA-EJ-7784	Tumor	PRAD	4.88406
TCGA-EJ-7784	Normal	PRAD	5.28442
TCGA-EJ-7785	Tumor	PRAD	5.5834
TCGA-EJ-7785	Normal	PRAD	5.42335
TCGA-EJ-7786	Tumor	PRAD	4.74883
TCGA-EJ-7786	Normal	PRAD	6.13485
TCGA-EJ-7789	Tumor	PRAD	3.63351
TCGA-EJ-7789	Normal	PRAD	4.80041
TCGA-EJ-7792	Tumor	PRAD	5.59627
TCGA-EJ-7792	Normal	PRAD	5.60571
TCGA-EJ-7793	Tumor	PRAD	4.70283
TCGA-EJ-7793	Normal	PRAD	5.484
TCGA-EJ-7794	Tumor	PRAD	5.17711
TCGA-EJ-7794	Normal	PRAD	5.82505
TCGA-EJ-7797	Tumor	PRAD	4.33915
TCGA-EJ-7797	Normal	PRAD	5.03734
TCGA-EJ-A8FO	Tumor	PRAD	4.51155
TCGA-EJ-A8FO	Normal	PRAD	5.5211
TCGA-EL-A3GZ	Tumor	THCA	5.95067
TCGA-EL-A3GZ	Normal	THCA	5.66696
TCGA-EL-A3H1	Tumor	THCA	5.03896
TCGA-EL-A3H1	Normal	THCA	5.4977
TCGA-EL-A3H2	Tumor	THCA	5.74786
TCGA-EL-A3H2	Normal	THCA	5.74421
TCGA-EL-A3H7	Tumor	THCA	5.39566
TCGA-EL-A3H7	Normal	THCA	5.68315
TCGA-EL-A3MW	Tumor	THCA	5.25828
TCGA-EL-A3MW	Normal	THCA	5.86244
TCGA-EL-A3MX	Tumor	THCA	4.42021
TCGA-EL-A3MX	Normal	THCA	5.28691
TCGA-EL-A3MY	Tumor	THCA	6.12729
TCGA-EL-A3MY	Normal	THCA	6.00203
TCGA-EL-A3N2	Tumor	THCA	5.77713
TCGA-EL-A3N2	Normal	THCA	5.86294
TCGA-EL-A3N3	Tumor	THCA	5.7206
TCGA-EL-A3N3	Normal	THCA	5.47432
TCGA-EL-A3T0	Tumor	THCA	5.23249
TCGA-EL-A3T0	Normal	THCA	5.01826
TCGA-EL-A3T1	Tumor	THCA	5.74097
TCGA-EL-A3T1	Normal	THCA	5.14352
TCGA-EL-A3T2	Tumor	THCA	5.82962
TCGA-EL-A3T2	Normal	THCA	5.34708
TCGA-EL-A3T3	Tumor	THCA	4.95094
TCGA-EL-A3T3	Normal	THCA	5.07694
TCGA-EL-A3T6	Tumor	THCA	5.50393
TCGA-EL-A3T6	Normal	THCA	4.78349
TCGA-EL-A3T7	Tumor	THCA	5.88951
TCGA-EL-A3T7	Normal	THCA	5.38369
TCGA-EL-A3T8	Tumor	THCA	5.68854
TCGA-EL-A3T8	Normal	THCA	5.39427
TCGA-EL-A3TA	Tumor	THCA	4.53519
TCGA-EL-A3TA	Normal	THCA	5.11811
TCGA-EL-A3TB	Tumor	THCA	4.92957
TCGA-EL-A3TB	Normal	THCA	5.3992
TCGA-EL-A3ZG	Tumor	THCA	5.01563
TCGA-EL-A3ZG	Normal	THCA	4.21537
TCGA-EL-A3ZH	Tumor	THCA	5.10097
TCGA-EL-A3ZH	Normal	THCA	5.15673
TCGA-EL-A3ZK	Tumor	THCA	4.9537
TCGA-EL-A3ZK	Normal	THCA	5.10788
TCGA-EL-A3ZL	Tumor	THCA	4.4724
TCGA-EL-A3ZL	Normal	THCA	5.18094
TCGA-EL-A3ZM	Tumor	THCA	4.34733
TCGA-EL-A3ZM	Normal	THCA	4.9444
TCGA-EL-A3ZO	Tumor	THCA	4.69438
TCGA-EL-A3ZO	Normal	THCA	5.19163
TCGA-EL-A3ZP	Tumor	THCA	5.16024
TCGA-EL-A3ZP	Normal	THCA	5.33459
TCGA-EL-A3ZQ	Tumor	THCA	3.55628
TCGA-EL-A3ZQ	Normal	THCA	5.17842
TCGA-EL-A3ZR	Tumor	THCA	4.91817
TCGA-EL-A3ZR	Normal	THCA	5.39243
TCGA-EL-A3ZS	Tumor	THCA	5.31317
TCGA-EL-A3ZS	Normal	THCA	2.59168
TCGA-EL-A3ZT	Tumor	THCA	5.14605
TCGA-EL-A3ZT	Normal	THCA	5.65125
TCGA-EM-A1CS	Tumor	THCA	6.32654
TCGA-EM-A1CS	Normal	THCA	5.17198
TCGA-EM-A1CT	Tumor	THCA	5.44677
TCGA-EM-A1CT	Normal	THCA	5.11053
TCGA-EM-A1CU	Tumor	THCA	6.05679
TCGA-EM-A1CU	Normal	THCA	5.9081
TCGA-EM-A1CV	Tumor	THCA	6.28649
TCGA-EM-A1CV	Normal	THCA	5.67024
TCGA-EM-A1CW	Tumor	THCA	4.47128
TCGA-EM-A1CW	Normal	THCA	6.12728
TCGA-EM-A1YC	Tumor	THCA	4.94353
TCGA-EM-A1YC	Normal	THCA	3.56958
TCGA-EM-A3ST	Tumor	THCA	4.0941
TCGA-EM-A3ST	Normal	THCA	3.93381
TCGA-EP-A12J	Tumor	LIHC	4.06681
TCGA-EP-A12J	Normal	LIHC	2.85826
TCGA-EP-A26S	Tumor	LIHC	3.78686
TCGA-EP-A26S	Normal	LIHC	2.60407
TCGA-EP-A3RK	Tumor	LIHC	2.92475
TCGA-EP-A3RK	Normal	LIHC	2.84085
TCGA-ES-A2HT	Tumor	LIHC	1.69377
TCGA-ES-A2HT	Normal	LIHC	3.01252
TCGA-ET-A2MX	Tumor	THCA	4.42204
TCGA-ET-A2MX	Normal	THCA	4.5542
TCGA-ET-A2N5	Tumor	THCA	4.93208
TCGA-ET-A2N5	Normal	THCA	5.597
TCGA-ET-A3DP	Tumor	THCA	6.32004
TCGA-ET-A3DP	Normal	THCA	5.24528
TCGA-ET-A3DW	Tumor	THCA	5.29904
TCGA-ET-A3DW	Normal	THCA	5.35406
TCGA-F4-6704	Tumor	COAD	4.82688
TCGA-F4-6704	Normal	COAD	5.0758
TCGA-FP-7735	Tumor	STAD	3.40659
TCGA-FP-7735	Normal	STAD	6.30673
TCGA-FP-7829	Tumor	STAD	4.81605
TCGA-FP-7829	Normal	STAD	5.84764
TCGA-FU-A3EO	Tumor	CESC	3.12186
TCGA-FU-A3EO	Normal	CESC	5.56474
TCGA-FV-A23B	Tumor	LIHC	3.89803
TCGA-FV-A23B	Normal	LIHC	3.0248
TCGA-FV-A2QR	Tumor	LIHC	3.3259
TCGA-FV-A2QR	Normal	LIHC	3.78833
TCGA-FV-A3I0	Tumor	LIHC	5.2058
TCGA-FV-A3I0	Normal	LIHC	3.73243
TCGA-FV-A3I1	Tumor	LIHC	3.88958
TCGA-FV-A3I1	Normal	LIHC	3.1365
TCGA-FV-A3R2	Tumor	LIHC	5.16745
TCGA-FV-A3R2	Normal	LIHC	3.07707
TCGA-FX-A2QS	Tumor	SARC	6.9959
TCGA-FX-A2QS	Normal	SARC	4.07528
TCGA-FY-A3TY	Tumor	THCA	5.4473
TCGA-FY-A3TY	Normal	THCA	5.52318
TCGA-G3-A3CH	Tumor	LIHC	4.67503
TCGA-G3-A3CH	Normal	LIHC	2.8433
TCGA-G9-6333	Tumor	PRAD	4.05436
TCGA-G9-6333	Normal	PRAD	4.71975
TCGA-G9-6342	Tumor	PRAD	4.36241
TCGA-G9-6342	Normal	PRAD	4.06417
TCGA-G9-6348	Tumor	PRAD	4.13119
TCGA-G9-6348	Normal	PRAD	4.91904
TCGA-G9-6351	Tumor	PRAD	4.45961
TCGA-G9-6351	Normal	PRAD	4.75039
TCGA-G9-6356	Tumor	PRAD	4.47808
TCGA-G9-6356	Normal	PRAD	3.57754
TCGA-G9-6362	Tumor	PRAD	2.59565
TCGA-G9-6362	Normal	PRAD	4.12763
TCGA-G9-6363	Tumor	PRAD	4.16916
TCGA-G9-6363	Normal	PRAD	4.84839
TCGA-G9-6365	Tumor	PRAD	4.83291
TCGA-G9-6365	Normal	PRAD	3.7975
TCGA-G9-6384	Tumor	PRAD	5.10874
TCGA-G9-6384	Normal	PRAD	5.32249
TCGA-G9-6496	Tumor	PRAD	2.42753
TCGA-G9-6496	Normal	PRAD	4.16765
TCGA-G9-6499	Tumor	PRAD	3.95248
TCGA-G9-6499	Normal	PRAD	4.53021
TCGA-GC-A3BM	Tumor	BLCA	4.32776
TCGA-GC-A3BM	Normal	BLCA	4.68431
TCGA-GC-A3WC	Tumor	BLCA	4.28357
TCGA-GC-A3WC	Normal	BLCA	6.4378
TCGA-GC-A6I3	Tumor	BLCA	2.36614
TCGA-GC-A6I3	Normal	BLCA	2.58732
TCGA-GD-A2C5	Tumor	BLCA	4.0531
TCGA-GD-A2C5	Normal	BLCA	4.05028
TCGA-GD-A3OP	Tumor	BLCA	4.78783
TCGA-GD-A3OP	Normal	BLCA	4.13068
TCGA-GD-A3OQ	Tumor	BLCA	5.32798
TCGA-GD-A3OQ	Normal	BLCA	5.84514
TCGA-GE-A2C6	Tumor	THCA	5.97317
TCGA-GE-A2C6	Normal	THCA	4.62411
TCGA-GI-A2C8	Tumor	BRCA	4.22136
TCGA-GI-A2C8	Normal	BRCA	6.18091
TCGA-GI-A2C9	Tumor	BRCA	3.99146
TCGA-GI-A2C9	Normal	BRCA	5.33521
TCGA-GL-6846	Tumor	KIRP	4.90591
TCGA-GL-6846	Normal	KIRP	4.49016
TCGA-GL-7966	Tumor	KIRP	6.33832
TCGA-GL-7966	Normal	KIRP	5.83965
TCGA-GL-A59R	Tumor	KIRP	4.49008
TCGA-GL-A59R	Normal	KIRP	4.55324
TCGA-GL-A9DE	Tumor	KIRP	4.49794
TCGA-GL-A9DE	Normal	KIRP	4.69765
TCGA-GN-A4U8	Tumor	SKCM	5.25922
TCGA-GN-A4U8	Normal	SKCM	4.80077
TCGA-H2-A2K9	Tumor	THCA	5.80536
TCGA-H2-A2K9	Normal	THCA	5.83945
TCGA-H2-A3RI	Tumor	THCA	5.17927
TCGA-H2-A3RI	Normal	THCA	5.70703
TCGA-H6-8124	Tumor	PAAD	5.4007
TCGA-H6-8124	Normal	PAAD	5.25292
TCGA-H6-A45N	Tumor	PAAD	4.74679
TCGA-H6-A45N	Normal	PAAD	3.55252
TCGA-H7-A6C4	Tumor	HNSC	3.89013
TCGA-H7-A6C4	Normal	HNSC	4.33843
TCGA-HC-7211	Tumor	PRAD	4.15114
TCGA-HC-7211	Normal	PRAD	3.50426
TCGA-HC-7737	Tumor	PRAD	4.33155
TCGA-HC-7737	Normal	PRAD	4.89035
TCGA-HC-7738	Tumor	PRAD	4.17696
TCGA-HC-7738	Normal	PRAD	4.43281
TCGA-HC-7740	Tumor	PRAD	4.78696
TCGA-HC-7740	Normal	PRAD	4.27283
TCGA-HC-7742	Tumor	PRAD	4.45874
TCGA-HC-7742	Normal	PRAD	4.88899
TCGA-HC-7745	Tumor	PRAD	4.15368
TCGA-HC-7745	Normal	PRAD	4.98931
TCGA-HC-7747	Tumor	PRAD	3.87251
TCGA-HC-7747	Normal	PRAD	3.78567
TCGA-HC-7752	Tumor	PRAD	1.54947
TCGA-HC-7752	Normal	PRAD	5.06477
TCGA-HC-7819	Tumor	PRAD	3.95149
TCGA-HC-7819	Normal	PRAD	5.3596
TCGA-HC-8258	Tumor	PRAD	3.98853
TCGA-HC-8258	Normal	PRAD	3.25163
TCGA-HC-8259	Tumor	PRAD	4.0821
TCGA-HC-8259	Normal	PRAD	4.63412
TCGA-HC-8260	Tumor	PRAD	4.22769
TCGA-HC-8260	Normal	PRAD	4.95943
TCGA-HC-8262	Tumor	PRAD	4.30474
TCGA-HC-8262	Normal	PRAD	5.09806
TCGA-HD-8635	Tumor	HNSC	4.88281
TCGA-HD-8635	Normal	HNSC	4.25738
TCGA-HD-A6HZ	Tumor	HNSC	4.22089
TCGA-HD-A6HZ	Normal	HNSC	2.39564
TCGA-HD-A6I0	Tumor	HNSC	2.30384
TCGA-HD-A6I0	Normal	HNSC	2.75984
TCGA-HM-A3JJ	Tumor	CESC	4.68543
TCGA-HM-A3JJ	Normal	CESC	5.54007
TCGA-HU-8238	Tumor	STAD	3.67998
TCGA-HU-8238	Normal	STAD	2.49457
TCGA-HU-A4GC	Tumor	STAD	3.51762
TCGA-HU-A4GC	Normal	STAD	5.53485
TCGA-HU-A4GH	Tumor	STAD	3.24527
TCGA-HU-A4GH	Normal	STAD	6.25944
TCGA-HU-A4GP	Tumor	STAD	3.85902
TCGA-HU-A4GP	Normal	STAD	6.67116
TCGA-HU-A4GY	Tumor	STAD	4.03681
TCGA-HU-A4GY	Normal	STAD	6.62768
TCGA-HU-A4HB	Tumor	STAD	3.75168
TCGA-HU-A4HB	Normal	STAD	6.77707
TCGA-HV-A5A3	Tumor	PAAD	4.29923
TCGA-HV-A5A3	Normal	PAAD	4.59714
TCGA-IC-A6RE	Tumor	ESCA	4.13672
TCGA-IC-A6RE	Normal	ESCA	4.9884
TCGA-IC-A6RF	Tumor	ESCA	4.69396
TCGA-IC-A6RF	Normal	ESCA	5.07144
TCGA-IN-7806	Tumor	STAD	4.97848
TCGA-IN-7806	Normal	STAD	5.21297
TCGA-IN-8663	Tumor	STAD	5.14749
TCGA-IN-8663	Normal	STAD	4.80509
TCGA-IN-AB1V	Tumor	STAD	5.24696
TCGA-IN-AB1V	Normal	STAD	6.28769
TCGA-IN-AB1X	Tumor	STAD	4.4059
TCGA-IN-AB1X	Normal	STAD	5.67387
TCGA-IP-7968	Tumor	STAD	5.20841
TCGA-IP-7968	Normal	STAD	4.42018
TCGA-J4-A83J	Tumor	PRAD	3.30701
TCGA-J4-A83J	Normal	PRAD	4.48751
TCGA-K1-A3PO	Tumor	SARC	5.1888
TCGA-K1-A3PO	Normal	SARC	5.51241
TCGA-K4-A3WV	Tumor	BLCA	3.04098
TCGA-K4-A3WV	Normal	BLCA	4.54092
TCGA-K4-A54R	Tumor	BLCA	4.41318
TCGA-K4-A54R	Normal	BLCA	4.85951
TCGA-K4-A5RI	Tumor	BLCA	4.09231
TCGA-K4-A5RI	Normal	BLCA	4.53784
TCGA-KL-8324	Tumor	KICH	3.54444
TCGA-KL-8324	Normal	KICH	4.83276
TCGA-KL-8326	Tumor	KICH	2.09983
TCGA-KL-8326	Normal	KICH	4.83819
TCGA-KL-8329	Tumor	KICH	4.14945
TCGA-KL-8329	Normal	KICH	5.15444
TCGA-KL-8332	Tumor	KICH	3.78135
TCGA-KL-8332	Normal	KICH	3.76126
TCGA-KL-8336	Tumor	KICH	4.20263
TCGA-KL-8336	Normal	KICH	5.43177
TCGA-KL-8339	Tumor	KICH	3.85457
TCGA-KL-8339	Normal	KICH	4.13776
TCGA-KN-8419	Tumor	KICH	3.46408
TCGA-KN-8419	Normal	KICH	5.23246
TCGA-KN-8423	Tumor	KICH	4.12271
TCGA-KN-8423	Normal	KICH	5.55962
TCGA-KN-8424	Tumor	KICH	4.48698
TCGA-KN-8424	Normal	KICH	4.79935
TCGA-KN-8425	Tumor	KICH	3.7551
TCGA-KN-8425	Normal	KICH	4.83229
TCGA-KN-8426	Tumor	KICH	3.29728
TCGA-KN-8426	Normal	KICH	5.74658
TCGA-KN-8427	Tumor	KICH	5.9352
TCGA-KN-8427	Normal	KICH	5.181
TCGA-KN-8428	Tumor	KICH	4.95846
TCGA-KN-8428	Normal	KICH	5.29104
TCGA-KN-8429	Tumor	KICH	4.33946
TCGA-KN-8429	Normal	KICH	4.43835
TCGA-KN-8430	Tumor	KICH	3.39831
TCGA-KN-8430	Normal	KICH	4.48934
TCGA-KN-8431	Tumor	KICH	2.24306
TCGA-KN-8431	Normal	KICH	4.96547
TCGA-KN-8432	Tumor	KICH	5.20785
TCGA-KN-8432	Normal	KICH	4.04889
TCGA-KN-8433	Tumor	KICH	2.2765
TCGA-KN-8433	Normal	KICH	4.45484
TCGA-KN-8434	Tumor	KICH	3.94765
TCGA-KN-8434	Normal	KICH	4.88228
TCGA-KN-8435	Tumor	KICH	4.79155
TCGA-KN-8435	Normal	KICH	5.34422
TCGA-KN-8436	Tumor	KICH	3.54657
TCGA-KN-8436	Normal	KICH	5.1143
TCGA-KN-8437	Tumor	KICH	4.07544
TCGA-KN-8437	Normal	KICH	5.07706
TCGA-KO-8403	Tumor	KICH	3.35907
TCGA-KO-8403	Normal	KICH	5.15513
TCGA-KO-8415	Tumor	KICH	3.24771
TCGA-KO-8415	Normal	KICH	5.32168
TCGA-KS-A41I	Tumor	THCA	2.67329
TCGA-KS-A41I	Normal	THCA	4.38109
TCGA-KS-A41J	Tumor	THCA	4.32921
TCGA-KS-A41J	Normal	THCA	5.39733
TCGA-KS-A41L	Tumor	THCA	3.6648
TCGA-KS-A41L	Normal	THCA	5.31539
TCGA-L5-A43C	Tumor	ESCA	4.08508
TCGA-L5-A43C	Normal	ESCA	3.15009
TCGA-L5-A4OG	Tumor	ESCA	4.95097
TCGA-L5-A4OG	Normal	ESCA	4.54413
TCGA-L5-A4OJ	Tumor	ESCA	4.77123
TCGA-L5-A4OJ	Normal	ESCA	3.9351
TCGA-L5-A4OO	Tumor	ESCA	4.64999
TCGA-L5-A4OO	Normal	ESCA	6.11963
TCGA-MY-A5BF	Tumor	CESC	3.84083
TCGA-MY-A5BF	Normal	CESC	4.22311
TCGA-P4-A5E8	Tumor	KIRP	4.62594
TCGA-P4-A5E8	Normal	KIRP	3.9341
TCGA-P4-A5ED	Tumor	KIRP	3.55123
TCGA-P4-A5ED	Normal	KIRP	5.24096
TCGA-P8-A5KC	Tumor	PCPG	6.30854
TCGA-P8-A5KC	Normal	PCPG	3.25663
TCGA-P8-A5KD	Tumor	PCPG	6.15417
TCGA-P8-A5KD	Normal	PCPG	2.71508
TCGA-SQ-A6I4	Tumor	PCPG	5.0602
TCGA-SQ-A6I4	Normal	PCPG	3.76001
TCGA-V5-A7RE	Tumor	ESCA	4.47854
TCGA-V5-A7RE	Normal	ESCA	4.11135
TCGA-V5-AASX	Tumor	ESCA	4.81585
TCGA-V5-AASX	Normal	ESCA	4.47847
TCGA-W5-AA2I	Tumor	CHOL	3.49926
TCGA-W5-AA2I	Normal	CHOL	3.02123
TCGA-W5-AA2Q	Tumor	CHOL	6.13978
TCGA-W5-AA2Q	Normal	CHOL	2.66721
TCGA-W5-AA2U	Tumor	CHOL	5.8792
TCGA-W5-AA2U	Normal	CHOL	3.0404
TCGA-W5-AA2X	Tumor	CHOL	4.21251
TCGA-W5-AA2X	Normal	CHOL	3.16694
TCGA-W5-AA30	Tumor	CHOL	3.83505
TCGA-W5-AA30	Normal	CHOL	2.68713
TCGA-W5-AA31	Tumor	CHOL	6.01799
TCGA-W5-AA31	Normal	CHOL	2.8096
TCGA-W5-AA34	Tumor	CHOL	4.25363
TCGA-W5-AA34	Normal	CHOL	2.87444
TCGA-WA-A7GZ	Tumor	HNSC	4.73079
TCGA-WA-A7GZ	Normal	HNSC	5.31702
TCGA-X7-A8D6	Tumor	THYM	3.70025
TCGA-X7-A8D6	Normal	THYM	5.38863
TCGA-X7-A8D7	Tumor	THYM	2.20088
TCGA-X7-A8D7	Normal	THYM	2.48823
TCGA-Y8-A8RY	Tumor	KIRP	4.1498
TCGA-Y8-A8RY	Normal	KIRP	5.37774
TCGA-YB-A89D	Tumor	PAAD	4.87098
TCGA-YB-A89D	Normal	PAAD	4.69283
TCGA-ZU-A8S4	Tumor	CHOL	5.08823
TCGA-ZU-A8S4	Normal	CHOL	3.09972

## Sheet: Sheet5
Table 5-Evaluation of differential expression of TEAD1 based on TCGA tumor samples and normal samples
Sample_id	Status	Cancer	TEAD1
TCGA-02-0047-01A-01R-1849-01	Tumor	GBM	4.68313
TCGA-02-0055-01A-01R-1849-01	Tumor	GBM	4.9252
TCGA-02-2483-01A-01R-1849-01	Tumor	GBM	3.64551
TCGA-02-2485-01A-01R-1849-01	Tumor	GBM	5.94809
TCGA-02-2486-01A-01R-1849-01	Tumor	GBM	3.90952
TCGA-04-1331-01A-01R-1569-13	Tumor	OV	4.19261
TCGA-04-1332-01A-01R-1564-13	Tumor	OV	4.33315
TCGA-04-1338-01A-01R-1564-13	Tumor	OV	3.50536
TCGA-04-1341-01A-01R-1564-13	Tumor	OV	3.78055
TCGA-04-1343-01A-01R-1564-13	Tumor	OV	5.18984
TCGA-04-1347-01A-01R-1564-13	Tumor	OV	2.70055
TCGA-04-1350-01A-01R-1565-13	Tumor	OV	4.54426
TCGA-04-1356-01A-01R-1569-13	Tumor	OV	4.23477
TCGA-04-1357-01A-01R-1565-13	Tumor	OV	3.07986
TCGA-04-1361-01A-01R-1565-13	Tumor	OV	2.79283
TCGA-04-1362-01A-01R-1565-13	Tumor	OV	5.34242
TCGA-04-1364-01A-01R-1565-13	Tumor	OV	3.99259
TCGA-04-1365-01A-01R-1565-13	Tumor	OV	4.57329
TCGA-04-1514-01A-01R-1566-13	Tumor	OV	5.00787
TCGA-04-1519-01A-01R-1565-13	Tumor	OV	4.85231
TCGA-04-1530-01A-02R-1569-13	Tumor	OV	4.93847
TCGA-04-1536-01A-01R-1566-13	Tumor	OV	2.46791
TCGA-04-1542-01A-01R-1566-13	Tumor	OV	2.22101
TCGA-04-1648-01A-01R-1567-13	Tumor	OV	3.02588
TCGA-04-1651-01A-01R-1567-13	Tumor	OV	3.24802
TCGA-04-1655-01A-01R-1566-13	Tumor	OV	3.98437
TCGA-05-4244-01A-01R-1107-07	Tumor	LUAD	5.47651
TCGA-05-4249-01A-01R-1107-07	Tumor	LUAD	4.66822
TCGA-05-4250-01A-01R-1107-07	Tumor	LUAD	4.94157
TCGA-05-4382-01A-01R-1206-07	Tumor	LUAD	4.7157
TCGA-05-4384-01A-01R-1755-07	Tumor	LUAD	5.14606
TCGA-05-4389-01A-01R-1206-07	Tumor	LUAD	3.62702
TCGA-05-4390-01A-02R-1755-07	Tumor	LUAD	4.19106
TCGA-05-4395-01A-01R-1206-07	Tumor	LUAD	4.28739
TCGA-05-4396-01A-21R-1858-07	Tumor	LUAD	4.43542
TCGA-05-4397-01A-01R-1206-07	Tumor	LUAD	5.07132
TCGA-05-4398-01A-01R-1206-07	Tumor	LUAD	5.60612
TCGA-05-4402-01A-01R-1206-07	Tumor	LUAD	4.43533
TCGA-05-4403-01A-01R-1206-07	Tumor	LUAD	3.63483
TCGA-05-4405-01A-21R-1858-07	Tumor	LUAD	4.88184
TCGA-05-4410-01A-21R-1858-07	Tumor	LUAD	4.06747
TCGA-05-4415-01A-22R-1858-07	Tumor	LUAD	7.9332
TCGA-05-4417-01A-22R-1858-07	Tumor	LUAD	4.49361
TCGA-05-4418-01A-01R-1206-07	Tumor	LUAD	3.1272
TCGA-05-4420-01A-01R-1206-07	Tumor	LUAD	4.48885
TCGA-05-4422-01A-01R-1206-07	Tumor	LUAD	3.5846
TCGA-05-4424-01A-22R-1858-07	Tumor	LUAD	4.94328
TCGA-05-4425-01A-01R-1755-07	Tumor	LUAD	5.10422
TCGA-05-4426-01A-01R-1206-07	Tumor	LUAD	5.28454
TCGA-05-4427-01A-21R-1858-07	Tumor	LUAD	5.89992
TCGA-05-4430-01A-02R-1206-07	Tumor	LUAD	4.34849
TCGA-05-4432-01A-01R-1206-07	Tumor	LUAD	4.88482
TCGA-05-4433-01A-22R-1858-07	Tumor	LUAD	4.38837
TCGA-05-4434-01A-01R-1206-07	Tumor	LUAD	4.82613
TCGA-05-5420-01A-01R-1628-07	Tumor	LUAD	1.73591
TCGA-05-5423-01A-01R-1628-07	Tumor	LUAD	3.85991
TCGA-05-5425-01A-02R-1628-07	Tumor	LUAD	3.14906
TCGA-05-5428-01A-01R-1628-07	Tumor	LUAD	2.79483
TCGA-05-5429-01A-01R-1628-07	Tumor	LUAD	3.85813
TCGA-05-5715-01A-01R-1628-07	Tumor	LUAD	3.83787
TCGA-06-0125-01A-01R-1849-01	Tumor	GBM	5.47032
TCGA-06-0125-02A-11R-2005-01	Tumor	GBM	5.06833
TCGA-06-0129-01A-01R-1849-01	Tumor	GBM	4.72518
TCGA-06-0130-01A-01R-1849-01	Tumor	GBM	5.91752
TCGA-06-0132-01A-02R-1849-01	Tumor	GBM	3.77143
TCGA-06-0138-01A-02R-1849-01	Tumor	GBM	4.14203
TCGA-06-0139-01A-01R-1849-01	Tumor	GBM	2.9843
TCGA-06-0141-01A-01R-1849-01	Tumor	GBM	3.93126
TCGA-06-0152-02A-01R-2005-01	Tumor	GBM	5.24043
TCGA-06-0156-01A-02R-1849-01	Tumor	GBM	5.07809
TCGA-06-0156-01A-03R-1849-01	Tumor	GBM	4.80061
TCGA-06-0157-01A-01R-1849-01	Tumor	GBM	5.22843
TCGA-06-0158-01A-01R-1849-01	Tumor	GBM	5.03738
TCGA-06-0168-01A-01R-1849-01	Tumor	GBM	4.16178
TCGA-06-0171-02A-11R-2005-01	Tumor	GBM	4.43073
TCGA-06-0174-01A-01R-1849-01	Tumor	GBM	5.07992
TCGA-06-0178-01A-01R-1849-01	Tumor	GBM	2.89683
TCGA-06-0184-01A-01R-1849-01	Tumor	GBM	3.67247
TCGA-06-0187-01A-01R-1849-01	Tumor	GBM	5.23524
TCGA-06-0190-01A-01R-1849-01	Tumor	GBM	4.82836
TCGA-06-0190-02A-01R-2005-01	Tumor	GBM	5.76043
TCGA-06-0210-01A-01R-1849-01	Tumor	GBM	5.41232
TCGA-06-0210-02A-01R-2005-01	Tumor	GBM	4.87034
TCGA-06-0211-01A-01R-1849-01	Tumor	GBM	5.35345
TCGA-06-0211-01B-01R-1849-01	Tumor	GBM	5.62383
TCGA-06-0211-02A-02R-2005-01	Tumor	GBM	4.60354
TCGA-06-0219-01A-01R-1849-01	Tumor	GBM	2.90285
TCGA-06-0221-02A-11R-2005-01	Tumor	GBM	5.17728
TCGA-06-0238-01A-02R-1849-01	Tumor	GBM	3.86723
TCGA-06-0644-01A-02R-1849-01	Tumor	GBM	5.40357
TCGA-06-0645-01A-01R-1849-01	Tumor	GBM	4.00873
TCGA-06-0646-01A-01R-1849-01	Tumor	GBM	4.88128
TCGA-06-0649-01B-01R-1849-01	Tumor	GBM	4.51165
TCGA-06-0675-11A-32R-A36H-07	Normal	GBM	3.58369
TCGA-06-0678-11A-32R-A36H-07	Normal	GBM	3.46866
TCGA-06-0680-11A-32R-A36H-07	Normal	GBM	3.87448
TCGA-06-0681-11A-41R-A36H-07	Normal	GBM	3.35335
TCGA-06-0686-01A-01R-1849-01	Tumor	GBM	3.89177
TCGA-06-0743-01A-01R-1849-01	Tumor	GBM	4.56517
TCGA-06-0744-01A-01R-1849-01	Tumor	GBM	4.02776
TCGA-06-0745-01A-01R-1849-01	Tumor	GBM	4.23922
TCGA-06-0747-01A-01R-1849-01	Tumor	GBM	5.10411
TCGA-06-0749-01A-01R-1849-01	Tumor	GBM	3.57977
TCGA-06-0750-01A-01R-1849-01	Tumor	GBM	3.92533
TCGA-06-0878-01A-01R-1849-01	Tumor	GBM	5.41665
TCGA-06-0882-01A-01R-1849-01	Tumor	GBM	5.04735
TCGA-06-1804-01A-01R-1849-01	Tumor	GBM	5.97402
TCGA-06-2557-01A-01R-1849-01	Tumor	GBM	5.53341
TCGA-06-2558-01A-01R-1849-01	Tumor	GBM	4.73946
TCGA-06-2559-01A-01R-1849-01	Tumor	GBM	5.88933
TCGA-06-2561-01A-02R-1849-01	Tumor	GBM	5.63372
TCGA-06-2562-01A-01R-1849-01	Tumor	GBM	5.27533
TCGA-06-2563-01A-01R-1849-01	Tumor	GBM	5.43951
TCGA-06-2564-01A-01R-1849-01	Tumor	GBM	5.68104
TCGA-06-2565-01A-01R-1849-01	Tumor	GBM	6.48392
TCGA-06-2567-01A-01R-1849-01	Tumor	GBM	5.66863
TCGA-06-2569-01A-01R-1849-01	Tumor	GBM	4.32369
TCGA-06-2570-01A-01R-1849-01	Tumor	GBM	4.3694
TCGA-06-5408-01A-01R-1849-01	Tumor	GBM	5.87128
TCGA-06-5410-01A-01R-1849-01	Tumor	GBM	3.94036
TCGA-06-5411-01A-01R-1849-01	Tumor	GBM	4.12906
TCGA-06-5412-01A-01R-1849-01	Tumor	GBM	4.66222
TCGA-06-5413-01A-01R-1849-01	Tumor	GBM	4.8031
TCGA-06-5414-01A-01R-1849-01	Tumor	GBM	5.23378
TCGA-06-5416-01A-01R-1849-01	Tumor	GBM	4.67436
TCGA-06-5417-01A-01R-1849-01	Tumor	GBM	5.15501
TCGA-06-5418-01A-01R-1849-01	Tumor	GBM	4.96723
TCGA-06-5856-01A-01R-1849-01	Tumor	GBM	4.78551
TCGA-06-5858-01A-01R-1849-01	Tumor	GBM	5.74762
TCGA-06-5859-01A-01R-1849-01	Tumor	GBM	5.73427
TCGA-06-AABW-11A-31R-A36H-07	Normal	GBM	3.9721
TCGA-08-0386-01A-01R-1849-01	Tumor	GBM	5.87254
TCGA-09-0364-01A-02R-1564-13	Tumor	OV	5.0801
TCGA-09-0366-01A-01R-1564-13	Tumor	OV	4.16242
TCGA-09-0367-01A-01R-1564-13	Tumor	OV	3.39769
TCGA-09-0369-01A-01R-1564-13	Tumor	OV	4.66475
TCGA-09-1659-01B-01R-1564-13	Tumor	OV	3.32313
TCGA-09-1661-01B-01R-1566-13	Tumor	OV	2.48965
TCGA-09-1662-01A-01R-1566-13	Tumor	OV	5.31786
TCGA-09-1665-01B-01R-1566-13	Tumor	OV	3.49436
TCGA-09-1666-01A-01R-1566-13	Tumor	OV	4.05716
TCGA-09-1667-01C-01R-1566-13	Tumor	OV	4.08966
TCGA-09-1668-01B-01R-1566-13	Tumor	OV	4.71428
TCGA-09-1669-01A-01R-1566-13	Tumor	OV	4.10762
TCGA-09-1670-01A-01R-1566-13	Tumor	OV	4.98035
TCGA-09-1673-01A-01R-1566-13	Tumor	OV	5.45729
TCGA-09-2044-01B-01R-1568-13	Tumor	OV	5.15364
TCGA-09-2045-01A-01R-1568-13	Tumor	OV	4.04691
TCGA-09-2048-01A-01R-1568-13	Tumor	OV	3.8631
TCGA-09-2051-01A-01R-1568-13	Tumor	OV	4.64546
TCGA-09-2053-01C-01R-1568-13	Tumor	OV	3.91436
TCGA-09-2054-01A-01R-1568-13	Tumor	OV	6.0836
TCGA-09-2056-01B-01R-1568-13	Tumor	OV	3.79179
TCGA-10-0927-01A-02R-1564-13	Tumor	OV	4.3794
TCGA-10-0928-01A-02R-1564-13	Tumor	OV	4.29372
TCGA-10-0931-01A-01R-1564-13	Tumor	OV	2.82495
TCGA-10-0933-01A-01R-1569-13	Tumor	OV	3.49521
TCGA-10-0936-01A-01R-1564-13	Tumor	OV	4.02733
TCGA-10-0937-01A-02R-1564-13	Tumor	OV	2.24147
TCGA-10-0938-01A-02R-1564-13	Tumor	OV	4.01546
TCGA-12-0616-01A-01R-1849-01	Tumor	GBM	3.93299
TCGA-12-0618-01A-01R-1849-01	Tumor	GBM	5.61706
TCGA-12-0619-01A-01R-1849-01	Tumor	GBM	5.03645
TCGA-12-0821-01A-01R-1849-01	Tumor	GBM	5.43664
TCGA-12-1597-01B-01R-1849-01	Tumor	GBM	4.44835
TCGA-12-3650-01A-01R-1849-01	Tumor	GBM	4.27984
TCGA-12-3652-01A-01R-1849-01	Tumor	GBM	3.96542
TCGA-12-3653-01A-01R-1849-01	Tumor	GBM	5.4442
TCGA-12-5295-01A-01R-1849-01	Tumor	GBM	4.06662
TCGA-12-5299-01A-02R-1849-01	Tumor	GBM	4.55696
TCGA-13-0714-01A-01R-1564-13	Tumor	OV	2.90522
TCGA-13-0720-01A-01R-1564-13	Tumor	OV	4.26604
TCGA-13-0724-01A-01R-1564-13	Tumor	OV	4.65239
TCGA-13-0725-01A-01R-1564-13	Tumor	OV	3.02915
TCGA-13-0726-01A-01R-1564-13	Tumor	OV	4.02898
TCGA-13-0727-01A-01R-1564-13	Tumor	OV	5.41616
TCGA-13-0730-01A-01R-1564-13	Tumor	OV	3.81087
TCGA-13-0762-01A-01R-1564-13	Tumor	OV	3.01439
TCGA-13-0765-01A-01R-1564-13	Tumor	OV	3.75873
TCGA-13-0766-01A-02R-1564-13	Tumor	OV	3.13537
TCGA-13-0768-01A-01R-1569-13	Tumor	OV	3.33219
TCGA-13-0795-01A-01R-1564-13	Tumor	OV	3.62378
TCGA-13-0797-01A-01R-1564-13	Tumor	OV	3.24178
TCGA-13-0800-01A-01R-1564-13	Tumor	OV	3.85271
TCGA-13-0804-01A-01R-1564-13	Tumor	OV	3.12405
TCGA-13-0883-01A-02R-1569-13	Tumor	OV	6.13567
TCGA-13-0884-01B-01R-1565-13	Tumor	OV	4.42314
TCGA-13-0885-01A-02R-1569-13	Tumor	OV	3.43333
TCGA-13-0886-01A-01R-1569-13	Tumor	OV	3.94634
TCGA-13-0887-01A-01R-1564-13	Tumor	OV	3.42428
TCGA-13-0888-01A-01R-1564-13	Tumor	OV	3.92942
TCGA-13-0891-01A-01R-1564-13	Tumor	OV	4.26259
TCGA-13-0893-01B-01R-1565-13	Tumor	OV	4.83332
TCGA-13-0897-01A-01R-1564-13	Tumor	OV	3.86566
TCGA-13-0900-01B-01R-1565-13	Tumor	OV	4.09598
TCGA-13-0901-01B-01R-1565-13	Tumor	OV	2.71534
TCGA-13-0905-01B-01R-1565-13	Tumor	OV	3.32445
TCGA-13-0906-01A-01R-1564-13	Tumor	OV	4.78027
TCGA-13-0908-01B-01R-1565-13	Tumor	OV	4.25524
TCGA-13-0911-01A-01R-1564-13	Tumor	OV	4.09741
TCGA-13-0913-02A-01R-1564-13	Tumor	OV	2.03101
TCGA-13-0916-01A-01R-1564-13	Tumor	OV	5.30664
TCGA-13-0920-01A-01R-1564-13	Tumor	OV	3.10807
TCGA-13-0923-01A-01R-1564-13	Tumor	OV	3.31875
TCGA-13-0924-01A-01R-1564-13	Tumor	OV	3.42967
TCGA-13-1403-01A-01R-1565-13	Tumor	OV	3.78973
TCGA-13-1404-01A-01R-1565-13	Tumor	OV	3.3927
TCGA-13-1405-01A-01R-1565-13	Tumor	OV	5.2339
TCGA-13-1407-01A-01R-1565-13	Tumor	OV	4.35284
TCGA-13-1408-01A-01R-1565-13	Tumor	OV	4.43585
TCGA-13-1409-01A-01R-1565-13	Tumor	OV	4.0014
TCGA-13-1410-01A-01R-1565-13	Tumor	OV	5.27218
TCGA-13-1411-01A-01R-1565-13	Tumor	OV	4.78984
TCGA-13-1477-01A-01R-1565-13	Tumor	OV	3.27941
TCGA-13-1483-01A-01R-1565-13	Tumor	OV	4.37494
TCGA-13-1485-01A-02R-1565-13	Tumor	OV	4.14623
TCGA-13-1487-01A-01R-1565-13	Tumor	OV	5.60478
TCGA-13-1488-01A-01R-1565-13	Tumor	OV	3.12867
TCGA-13-1489-01A-01R-1565-13	Tumor	OV	4.4343
TCGA-13-1489-02A-01R-1565-13	Tumor	OV	3.91817
TCGA-13-1492-01A-01R-1565-13	Tumor	OV	4.96406
TCGA-13-1495-01A-01R-1565-13	Tumor	OV	4.11816
TCGA-13-1496-01A-01R-1565-13	Tumor	OV	4.40947
TCGA-13-1497-01A-01R-1565-13	Tumor	OV	4.10391
TCGA-13-1498-01A-01R-1565-13	Tumor	OV	4.27535
TCGA-13-1499-01A-01R-1565-13	Tumor	OV	4.22565
TCGA-13-1501-01A-01R-1565-13	Tumor	OV	3.28854
TCGA-13-1505-01A-01R-1565-13	Tumor	OV	4.32426
TCGA-13-1506-01A-01R-1565-13	Tumor	OV	5.02072
TCGA-13-1507-01A-01R-1565-13	Tumor	OV	3.05191
TCGA-13-1509-01A-01R-1565-13	Tumor	OV	3.7657
TCGA-13-1510-01A-02R-1565-13	Tumor	OV	3.22192
TCGA-13-1511-01A-01R-1565-13	Tumor	OV	6.01795
TCGA-13-1512-01A-01R-1565-13	Tumor	OV	5.01771
TCGA-13-2060-01A-01R-1568-13	Tumor	OV	4.63095
TCGA-13-A5FT-01A-11R-A406-31	Tumor	OV	4.32091
TCGA-14-0736-02A-01R-2005-01	Tumor	GBM	2.98229
TCGA-14-0781-01B-01R-1849-01	Tumor	GBM	5.01203
TCGA-14-0787-01A-01R-1849-01	Tumor	GBM	5.12666
TCGA-14-0789-01A-01R-1849-01	Tumor	GBM	5.17294
TCGA-14-0790-01B-01R-1849-01	Tumor	GBM	5.32131
TCGA-14-0817-01A-01R-1849-01	Tumor	GBM	3.26404
TCGA-14-0871-01A-01R-1849-01	Tumor	GBM	4.04333
TCGA-14-1034-01A-01R-1849-01	Tumor	GBM	5.55696
TCGA-14-1034-02B-01R-2005-01	Tumor	GBM	5.89969
TCGA-14-1402-02A-01R-2005-01	Tumor	GBM	3.7402
TCGA-14-1823-01A-01R-1849-01	Tumor	GBM	3.71637
TCGA-14-1825-01A-01R-1850-01	Tumor	GBM	5.28351
TCGA-14-1829-01A-01R-1850-01	Tumor	GBM	3.12158
TCGA-14-2554-01A-01R-1850-01	Tumor	GBM	4.42243
TCGA-15-0742-01A-01R-1850-01	Tumor	GBM	4.75843
TCGA-15-1444-01A-02R-1850-01	Tumor	GBM	4.79973
TCGA-16-0846-01A-01R-1850-01	Tumor	GBM	4.36886
TCGA-16-1045-01B-01R-1850-01	Tumor	GBM	4.63948
TCGA-18-3406-01A-01R-0980-07	Tumor	LUSC	2.80412
TCGA-18-3407-01A-01R-0980-07	Tumor	LUSC	4.94298
TCGA-18-3408-01A-01R-0980-07	Tumor	LUSC	4.34864
TCGA-18-3409-01A-01R-0980-07	Tumor	LUSC	4.99244
TCGA-18-3410-01A-01R-0980-07	Tumor	LUSC	4.19852
TCGA-18-3411-01A-01R-0980-07	Tumor	LUSC	3.50526
TCGA-18-3412-01A-01R-0980-07	Tumor	LUSC	3.50326
TCGA-18-3414-01A-01R-0980-07	Tumor	LUSC	3.67955
TCGA-18-3415-01A-01R-0980-07	Tumor	LUSC	3.53441
TCGA-18-3416-01A-01R-0980-07	Tumor	LUSC	3.7947
TCGA-18-3417-01A-01R-1443-07	Tumor	LUSC	3.55059
TCGA-18-3419-01A-01R-0980-07	Tumor	LUSC	4.30072
TCGA-18-3421-01A-01R-0980-07	Tumor	LUSC	2.46011
TCGA-18-4083-01A-01R-1100-07	Tumor	LUSC	4.88215
TCGA-18-4086-01A-01R-1100-07	Tumor	LUSC	4.19602
TCGA-18-4721-01A-01R-1443-07	Tumor	LUSC	4.8756
TCGA-18-5592-01A-01R-1635-07	Tumor	LUSC	3.81268
TCGA-18-5595-01A-01R-1635-07	Tumor	LUSC	5.13097
TCGA-19-0957-02A-11R-2005-01	Tumor	GBM	4.79012
TCGA-19-1389-02A-21R-2005-01	Tumor	GBM	5.25864
TCGA-19-1390-01A-01R-1850-01	Tumor	GBM	5.70086
TCGA-19-1787-01B-01R-1850-01	Tumor	GBM	5.0311
TCGA-19-2619-01A-01R-1850-01	Tumor	GBM	5.57939
TCGA-19-2620-01A-01R-1850-01	Tumor	GBM	4.80579
TCGA-19-2624-01A-01R-1850-01	Tumor	GBM	5.12773
TCGA-19-2625-01A-01R-1850-01	Tumor	GBM	4.58128
TCGA-19-2629-01A-01R-1850-01	Tumor	GBM	5.13969
TCGA-19-4065-01A-01R-2005-01	Tumor	GBM	5.2971
TCGA-19-4065-02A-11R-2005-01	Tumor	GBM	5.06988
TCGA-19-5960-01A-11R-1850-01	Tumor	GBM	7.27589
TCGA-20-0987-01A-02R-1564-13	Tumor	OV	1.88834
TCGA-20-0991-01A-01R-1564-13	Tumor	OV	3.38855
TCGA-20-1682-01A-01R-1564-13	Tumor	OV	4.29782
TCGA-20-1683-01A-01R-1566-13	Tumor	OV	5.7903
TCGA-20-1686-01A-01R-1566-13	Tumor	OV	2.22934
TCGA-20-1687-01A-01R-1566-13	Tumor	OV	3.88554
TCGA-21-1070-01A-01R-0692-07	Tumor	LUSC	4.35929
TCGA-21-1071-01A-01R-0692-07	Tumor	LUSC	4.65125
TCGA-21-1072-01A-01R-0692-07	Tumor	LUSC	5.01911
TCGA-21-1075-01A-01R-0692-07	Tumor	LUSC	4.35142
TCGA-21-1076-01A-01R-0692-07	Tumor	LUSC	4.3194
TCGA-21-1076-01A-02R-0692-07	Tumor	LUSC	4.28353
TCGA-21-1077-01A-01R-0692-07	Tumor	LUSC	3.97174
TCGA-21-1078-01A-01R-0692-07	Tumor	LUSC	3.65979
TCGA-21-1079-01A-01R-0692-07	Tumor	LUSC	4.81907
TCGA-21-1080-01A-01R-0692-07	Tumor	LUSC	3.65565
TCGA-21-1081-01A-01R-0692-07	Tumor	LUSC	4.69202
TCGA-21-1082-01A-01R-0692-07	Tumor	LUSC	3.68797
TCGA-21-1083-01A-01R-0692-07	Tumor	LUSC	3.8167
TCGA-21-5782-01A-01R-1635-07	Tumor	LUSC	3.59665
TCGA-21-5783-01A-41R-2187-07	Tumor	LUSC	5.74793
TCGA-21-5784-01A-01R-1635-07	Tumor	LUSC	2.71892
TCGA-21-5786-01A-01R-1635-07	Tumor	LUSC	3.79057
TCGA-21-5787-01A-01R-1635-07	Tumor	LUSC	4.61116
TCGA-21-A5DI-01A-31R-A26W-07	Tumor	LUSC	4.04396
TCGA-22-0940-01A-01R-0692-07	Tumor	LUSC	4.50667
TCGA-22-0944-01A-01R-0692-07	Tumor	LUSC	5.87142
TCGA-22-1000-01A-01R-A32Z-07	Tumor	LUSC	4.28359
TCGA-22-1002-01A-01R-0692-07	Tumor	LUSC	4.23436
TCGA-22-1005-01A-01R-0692-07	Tumor	LUSC	2.9887
TCGA-22-1011-01A-01R-0692-07	Tumor	LUSC	4.00094
TCGA-22-1012-01A-01R-0692-07	Tumor	LUSC	4.89749
TCGA-22-1016-01A-01R-0692-07	Tumor	LUSC	5.07972
TCGA-22-1017-01A-01R-0692-07	Tumor	LUSC	4.87082
TCGA-22-4591-01A-01R-1201-07	Tumor	LUSC	5.02195
TCGA-22-4593-01A-21R-1820-07	Tumor	LUSC	5.20183
TCGA-22-4593-11A-01R-1820-07	Normal	LUSC	4.62933
TCGA-22-4594-01A-01R-1201-07	Tumor	LUSC	3.86669
TCGA-22-4595-01A-01R-1201-07	Tumor	LUSC	4.68441
TCGA-22-4596-01A-01R-1201-07	Tumor	LUSC	4.21977
TCGA-22-4599-01A-01R-1443-07	Tumor	LUSC	3.86711
TCGA-22-4601-01A-01R-1443-07	Tumor	LUSC	3.59393
TCGA-22-4604-01A-01R-1201-07	Tumor	LUSC	4.41455
TCGA-22-4605-01A-21R-2125-07	Tumor	LUSC	4.35931
TCGA-22-4607-01A-01R-1201-07	Tumor	LUSC	4.05159
TCGA-22-4609-01A-21R-2125-07	Tumor	LUSC	5.0765
TCGA-22-4609-11A-01R-2125-07	Normal	LUSC	5.12022
TCGA-22-4613-01A-01R-1443-07	Tumor	LUSC	4.0054
TCGA-22-5471-01A-01R-1635-07	Tumor	LUSC	3.15772
TCGA-22-5471-11A-01R-1635-07	Normal	LUSC	4.97978
TCGA-22-5472-01A-01R-1635-07	Tumor	LUSC	5.28828
TCGA-22-5472-11A-11R-1635-07	Normal	LUSC	5.49201
TCGA-22-5473-01A-01R-1635-07	Tumor	LUSC	3.70271
TCGA-22-5474-01A-01R-1635-07	Tumor	LUSC	3.66305
TCGA-22-5477-01A-01R-1635-07	Tumor	LUSC	4.52756
TCGA-22-5478-01A-01R-1635-07	Tumor	LUSC	4.21586
TCGA-22-5478-11A-11R-1635-07	Normal	LUSC	5.29291
TCGA-22-5479-01A-31R-1949-07	Tumor	LUSC	3.93151
TCGA-22-5480-01A-01R-1635-07	Tumor	LUSC	4.43403
TCGA-22-5481-01A-31R-1949-07	Tumor	LUSC	4.03914
TCGA-22-5481-11A-01R-1949-07	Normal	LUSC	4.68369
TCGA-22-5482-01A-01R-1635-07	Tumor	LUSC	3.86097
TCGA-22-5482-11A-01R-1635-07	Normal	LUSC	5.3775
TCGA-22-5483-01A-01R-1820-07	Tumor	LUSC	4.48135
TCGA-22-5483-11A-11R-1820-07	Normal	LUSC	4.77791
TCGA-22-5485-01A-01R-1635-07	Tumor	LUSC	4.60697
TCGA-22-5489-01A-01R-1635-07	Tumor	LUSC	4.00803
TCGA-22-5489-11A-01R-1635-07	Normal	LUSC	4.8629
TCGA-22-5491-01A-01R-1635-07	Tumor	LUSC	3.74039
TCGA-22-5491-11A-01R-1858-07	Normal	LUSC	4.60498
TCGA-22-5492-01A-01R-1635-07	Tumor	LUSC	4.4434
TCGA-22-A5C4-01A-12R-A27Q-07	Tumor	LUSC	4.18398
TCGA-23-1021-01B-01R-1564-13	Tumor	OV	2.789
TCGA-23-1022-01A-01R-1564-13	Tumor	OV	2.8769
TCGA-23-1023-01A-02R-1564-13	Tumor	OV	3.92781
TCGA-23-1024-01A-02R-1564-13	Tumor	OV	4.41584
TCGA-23-1026-01B-01R-1569-13	Tumor	OV	3.59832
TCGA-23-1027-01A-02R-1564-13	Tumor	OV	2.87633
TCGA-23-1028-01A-01R-1564-13	Tumor	OV	2.87808
TCGA-23-1029-01B-01R-1567-13	Tumor	OV	5.41796
TCGA-23-1030-01A-02R-1564-13	Tumor	OV	4.3237
TCGA-23-1107-01A-01R-1564-13	Tumor	OV	4.06772
TCGA-23-1109-01A-01R-1564-13	Tumor	OV	5.62724
TCGA-23-1110-01A-01R-1564-13	Tumor	OV	4.39864
TCGA-23-1111-01A-01R-1567-13	Tumor	OV	5.66433
TCGA-23-1113-01A-01R-1564-13	Tumor	OV	4.02216
TCGA-23-1114-01B-01R-1566-13	Tumor	OV	5.17752
TCGA-23-1116-01A-01R-1564-13	Tumor	OV	3.94185
TCGA-23-1118-01A-01R-1564-13	Tumor	OV	4.26421
TCGA-23-1119-01A-02R-1565-13	Tumor	OV	3.61639
TCGA-23-1120-01A-02R-1565-13	Tumor	OV	4.96038
TCGA-23-1122-01A-01R-1565-13	Tumor	OV	4.95129
TCGA-23-1123-01A-01R-1565-13	Tumor	OV	4.70248
TCGA-23-1809-01A-01R-1566-13	Tumor	OV	5.69632
TCGA-23-2077-01A-01R-1568-13	Tumor	OV	4.54302
TCGA-23-2078-01A-01R-1568-13	Tumor	OV	5.50902
TCGA-23-2084-01A-02R-1568-13	Tumor	OV	5.34146
TCGA-24-0966-01A-01R-1564-13	Tumor	OV	3.49408
TCGA-24-0968-01A-01R-1569-13	Tumor	OV	4.35926
TCGA-24-0970-01B-01R-1565-13	Tumor	OV	4.43085
TCGA-24-0979-01A-01R-1565-13	Tumor	OV	4.91627
TCGA-24-0982-01A-01R-1565-13	Tumor	OV	4.36949
TCGA-24-1103-01A-01R-1565-13	Tumor	OV	3.25007
TCGA-24-1104-01A-01R-1565-13	Tumor	OV	4.68609
TCGA-24-1105-01A-01R-1565-13	Tumor	OV	3.98504
TCGA-24-1413-01A-01R-1565-13	Tumor	OV	3.82007
TCGA-24-1416-01A-01R-1565-13	Tumor	OV	4.76521
TCGA-24-1417-01A-01R-1565-13	Tumor	OV	5.07907
TCGA-24-1418-01A-01R-1565-13	Tumor	OV	5.19519
TCGA-24-1419-01A-01R-1565-13	Tumor	OV	4.9806
TCGA-24-1422-01A-01R-1565-13	Tumor	OV	6.28323
TCGA-24-1423-01A-01R-1565-13	Tumor	OV	5.10999
TCGA-24-1424-01A-01R-1565-13	Tumor	OV	5.03342
TCGA-24-1425-01A-02R-1566-13	Tumor	OV	4.6397
TCGA-24-1426-01A-01R-1565-13	Tumor	OV	5.15293
TCGA-24-1427-01A-01R-1565-13	Tumor	OV	5.21729
TCGA-24-1428-01A-01R-1564-13	Tumor	OV	3.81919
TCGA-24-1430-01A-01R-1566-13	Tumor	OV	4.58573
TCGA-24-1431-01A-01R-1566-13	Tumor	OV	4.39307
TCGA-24-1434-01A-01R-1566-13	Tumor	OV	6.39338
TCGA-24-1435-01A-01R-1566-13	Tumor	OV	4.3342
TCGA-24-1464-01A-01R-1566-13	Tumor	OV	3.75233
TCGA-24-1467-01A-01R-1566-13	Tumor	OV	4.70255
TCGA-24-1469-01A-01R-1566-13	Tumor	OV	5.10572
TCGA-24-1470-01A-01R-1566-13	Tumor	OV	4.50359
TCGA-24-1471-01A-01R-1566-13	Tumor	OV	4.72182
TCGA-24-1474-01A-01R-1566-13	Tumor	OV	5.28634
TCGA-24-1544-01A-01R-1566-13	Tumor	OV	4.38065
TCGA-24-1546-01A-01R-1566-13	Tumor	OV	4.1766
TCGA-24-1549-01A-01R-1566-13	Tumor	OV	4.94116
TCGA-24-1550-01A-01R-1566-13	Tumor	OV	4.64019
TCGA-24-1551-01A-01R-1566-13	Tumor	OV	4.40366
TCGA-24-1552-01A-01R-1566-13	Tumor	OV	5.60388
TCGA-24-1553-01A-01R-1566-13	Tumor	OV	5.39369
TCGA-24-1557-01A-01R-1566-13	Tumor	OV	5.74999
TCGA-24-1558-01A-01R-1566-13	Tumor	OV	5.71625
TCGA-24-1560-01A-01R-1566-13	Tumor	OV	5.1267
TCGA-24-1562-01A-01R-1566-13	Tumor	OV	5.10057
TCGA-24-1563-01A-01R-1566-13	Tumor	OV	4.27234
TCGA-24-1564-01A-01R-1566-13	Tumor	OV	6.06935
TCGA-24-1565-01A-01R-1566-13	Tumor	OV	3.91773
TCGA-24-1567-01A-01R-1566-13	Tumor	OV	4.95249
TCGA-24-1603-01A-01R-1566-13	Tumor	OV	5.40031
TCGA-24-1604-01A-01R-1566-13	Tumor	OV	4.12468
TCGA-24-1616-01A-01R-1566-13	Tumor	OV	4.54564
TCGA-24-1842-01A-01R-1567-13	Tumor	OV	6.3681
TCGA-24-1843-01A-01R-1567-13	Tumor	OV	4.9208
TCGA-24-1844-01A-01R-1567-13	Tumor	OV	5.15041
TCGA-24-1845-01A-01R-1567-13	Tumor	OV	2.69517
TCGA-24-1846-01A-01R-1567-13	Tumor	OV	3.47038
TCGA-24-1847-01A-01R-1566-13	Tumor	OV	4.19621
TCGA-24-1850-01A-01R-1567-13	Tumor	OV	4.4627
TCGA-24-1923-01A-01R-1567-13	Tumor	OV	4.32617
TCGA-24-1924-01A-01R-1567-13	Tumor	OV	4.21317
TCGA-24-1928-01A-01R-1567-13	Tumor	OV	5.38885
TCGA-24-1930-01A-01R-1567-13	Tumor	OV	5.05961
TCGA-24-2020-01A-01R-1567-13	Tumor	OV	3.22863
TCGA-24-2023-01A-01R-1567-13	Tumor	OV	4.89915
TCGA-24-2024-01A-02R-1568-13	Tumor	OV	4.61751
TCGA-24-2026-01A-01R-1567-13	Tumor	OV	5.13311
TCGA-24-2027-01A-01R-1567-13	Tumor	OV	5.03835
TCGA-24-2033-01A-01R-1568-13	Tumor	OV	5.15029
TCGA-24-2035-01A-01R-1568-13	Tumor	OV	5.24239
TCGA-24-2036-01A-01R-1568-13	Tumor	OV	5.98463
TCGA-24-2038-01A-01R-1568-13	Tumor	OV	4.4026
TCGA-24-2254-01A-01R-1568-13	Tumor	OV	4.94826
TCGA-24-2261-01A-01R-1568-13	Tumor	OV	5.83452
TCGA-24-2262-01A-01R-1568-13	Tumor	OV	5.12025
TCGA-24-2267-01A-01R-1568-13	Tumor	OV	5.04321
TCGA-24-2271-01A-01R-1568-13	Tumor	OV	5.08781
TCGA-24-2280-01A-01R-1568-13	Tumor	OV	5.11943
TCGA-24-2281-01A-01R-1568-13	Tumor	OV	4.94715
TCGA-24-2288-01A-01R-1568-13	Tumor	OV	6.20258
TCGA-24-2289-01A-01R-1568-13	Tumor	OV	5.20515
TCGA-24-2290-01A-01R-1568-13	Tumor	OV	6.33653
TCGA-24-2293-01A-01R-1568-13	Tumor	OV	5.70346
TCGA-24-2297-01A-01R-1568-13	Tumor	OV	5.49445
TCGA-24-2298-01A-01R-1569-13	Tumor	OV	5.09013
TCGA-25-1312-01A-01R-1565-13	Tumor	OV	5.96976
TCGA-25-1313-01A-01R-1565-13	Tumor	OV	4.03326
TCGA-25-1315-01A-01R-1565-13	Tumor	OV	5.31896
TCGA-25-1316-01A-01R-1565-13	Tumor	OV	4.79955
TCGA-25-1317-01A-01R-1565-13	Tumor	OV	5.12791
TCGA-25-1318-01A-01R-1565-13	Tumor	OV	4.95089
TCGA-25-1319-01A-01R-1565-13	Tumor	OV	4.53569
TCGA-25-1320-01A-01R-1565-13	Tumor	OV	5.62282
TCGA-25-1321-01A-01R-1565-13	Tumor	OV	6.2994
TCGA-25-1322-01A-01R-1565-13	Tumor	OV	6.02393
TCGA-25-1323-01A-01R-1565-13	Tumor	OV	4.648
TCGA-25-1326-01A-01R-1565-13	Tumor	OV	4.90428
TCGA-25-1328-01A-01R-1565-13	Tumor	OV	5.22743
TCGA-25-1329-01A-01R-1565-13	Tumor	OV	5.17968
TCGA-25-1623-01A-01R-1566-13	Tumor	OV	5.43743
TCGA-25-1626-01A-01R-1566-13	Tumor	OV	5.86745
TCGA-25-1627-01A-01R-1566-13	Tumor	OV	5.65311
TCGA-25-1628-01A-01R-1566-13	Tumor	OV	5.92613
TCGA-25-1630-01A-01R-1566-13	Tumor	OV	3.45643
TCGA-25-1631-01A-01R-1569-13	Tumor	OV	4.60429
TCGA-25-1632-01A-01R-1566-13	Tumor	OV	5.39836
TCGA-25-1633-01A-01R-1566-13	Tumor	OV	6.15744
TCGA-25-1634-01A-01R-1566-13	Tumor	OV	4.59761
TCGA-25-1635-01A-01R-1566-13	Tumor	OV	5.58459
TCGA-25-1870-01A-01R-1567-13	Tumor	OV	4.25844
TCGA-25-1877-01A-01R-1567-13	Tumor	OV	2.77123
TCGA-25-2042-01A-01R-1568-13	Tumor	OV	6.02646
TCGA-25-2391-01A-01R-1569-13	Tumor	OV	5.16891
TCGA-25-2392-01A-01R-1569-13	Tumor	OV	2.78293
TCGA-25-2393-01A-01R-1569-13	Tumor	OV	4.68807
TCGA-25-2396-01A-01R-1569-13	Tumor	OV	5.81692
TCGA-25-2397-01A-01R-1569-13	Tumor	OV	4.09432
TCGA-25-2398-01A-01R-1569-13	Tumor	OV	5.21533
TCGA-25-2399-01A-01R-1569-13	Tumor	OV	5.72743
TCGA-25-2400-01A-01R-1569-13	Tumor	OV	5.16804
TCGA-25-2401-01A-01R-1569-13	Tumor	OV	4.3548
TCGA-25-2404-01A-01R-1569-13	Tumor	OV	5.76798
TCGA-25-2409-01A-01R-1569-13	Tumor	OV	5.38775
TCGA-26-1442-01A-01R-1850-01	Tumor	GBM	4.53333
TCGA-26-5132-01A-01R-1850-01	Tumor	GBM	5.19571
TCGA-26-5133-01A-01R-1850-01	Tumor	GBM	4.59218
TCGA-26-5134-01A-01R-1850-01	Tumor	GBM	4.7227
TCGA-26-5135-01A-01R-1850-01	Tumor	GBM	4.67882
TCGA-26-5136-01B-01R-1850-01	Tumor	GBM	5.02885
TCGA-26-5139-01A-01R-1850-01	Tumor	GBM	5.15888
TCGA-27-1830-01A-01R-1850-01	Tumor	GBM	4.85413
TCGA-27-1831-01A-01R-1850-01	Tumor	GBM	3.41805
TCGA-27-1832-01A-01R-1850-01	Tumor	GBM	5.13658
TCGA-27-1834-01A-01R-1850-01	Tumor	GBM	5.32536
TCGA-27-1835-01A-01R-1850-01	Tumor	GBM	4.60896
TCGA-27-1837-01A-01R-1850-01	Tumor	GBM	5.02357
TCGA-27-2519-01A-01R-1850-01	Tumor	GBM	4.7303
TCGA-27-2521-01A-01R-1850-01	Tumor	GBM	4.72463
TCGA-27-2523-01A-01R-1850-01	Tumor	GBM	5.39202
TCGA-27-2524-01A-01R-1850-01	Tumor	GBM	3.82687
TCGA-27-2526-01A-01R-1850-01	Tumor	GBM	3.61306
TCGA-27-2528-01A-01R-1850-01	Tumor	GBM	5.14408
TCGA-28-1747-01C-01R-1850-01	Tumor	GBM	4.99385
TCGA-28-1753-01A-01R-1850-01	Tumor	GBM	5.02559
TCGA-28-2499-01A-01R-1850-01	Tumor	GBM	5.0011
TCGA-28-2509-01A-01R-1850-01	Tumor	GBM	5.23199
TCGA-28-2510-01A-01R-1850-01	Tumor	GBM	4.34808
TCGA-28-2513-01A-01R-1850-01	Tumor	GBM	4.27616
TCGA-28-2514-01A-02R-1850-01	Tumor	GBM	5.8692
TCGA-28-5204-01A-01R-1850-01	Tumor	GBM	5.23863
TCGA-28-5207-01A-01R-1850-01	Tumor	GBM	5.45151
TCGA-28-5208-01A-01R-1850-01	Tumor	GBM	4.81292
TCGA-28-5209-01A-01R-1850-01	Tumor	GBM	6.07909
TCGA-28-5213-01A-01R-1850-01	Tumor	GBM	3.78488
TCGA-28-5215-01A-01R-1850-01	Tumor	GBM	5.45975
TCGA-28-5216-01A-01R-1850-01	Tumor	GBM	4.3492
TCGA-28-5218-01A-01R-1850-01	Tumor	GBM	4.86231
TCGA-28-5220-01A-01R-1850-01	Tumor	GBM	5.0546
TCGA-29-1688-01A-01R-1566-13	Tumor	OV	3.69282
TCGA-29-1690-01A-01R-1566-13	Tumor	OV	4.06434
TCGA-29-1691-01A-01R-1566-13	Tumor	OV	4.40439
TCGA-29-1693-01A-01R-1567-13	Tumor	OV	4.40278
TCGA-29-1694-01A-01R-1567-13	Tumor	OV	4.45086
TCGA-29-1695-01A-01R-1567-13	Tumor	OV	5.42005
TCGA-29-1696-01A-01R-1567-13	Tumor	OV	3.61084
TCGA-29-1697-01A-01R-1567-13	Tumor	OV	5.1417
TCGA-29-1701-01A-01R-1567-13	Tumor	OV	3.80817
TCGA-29-1703-01A-01R-1567-13	Tumor	OV	4.80644
TCGA-29-1705-01A-01R-1567-13	Tumor	OV	5.31925
TCGA-29-1707-02A-01R-1567-13	Tumor	OV	4.7537
TCGA-29-1710-01A-02R-1567-13	Tumor	OV	5.41918
TCGA-29-1711-01A-01R-1567-13	Tumor	OV	3.69037
TCGA-29-1761-01A-01R-1567-13	Tumor	OV	2.23438
TCGA-29-1762-01A-01R-1567-13	Tumor	OV	4.30247
TCGA-29-1763-01A-02R-1567-13	Tumor	OV	4.67902
TCGA-29-1766-01A-01R-1567-13	Tumor	OV	4.33362
TCGA-29-1768-01A-01R-1567-13	Tumor	OV	3.18598
TCGA-29-1769-01A-01R-1567-13	Tumor	OV	3.34297
TCGA-29-1770-01A-01R-1567-13	Tumor	OV	4.29976
TCGA-29-1774-01A-01R-1567-13	Tumor	OV	5.0158
TCGA-29-1776-01A-01R-1567-13	Tumor	OV	4.90255
TCGA-29-1777-01A-01R-1567-13	Tumor	OV	3.0173
TCGA-29-1778-01A-01R-1567-13	Tumor	OV	4.91344
TCGA-29-1781-01A-01R-1567-13	Tumor	OV	4.10759
TCGA-29-1783-01A-01R-1567-13	Tumor	OV	5.56231
TCGA-29-1784-01A-02R-1567-13	Tumor	OV	4.12952
TCGA-29-1785-01A-01R-1567-13	Tumor	OV	4.62211
TCGA-29-2414-01A-02R-1569-13	Tumor	OV	4.42773
TCGA-29-2414-02A-01R-1569-13	Tumor	OV	4.6204
TCGA-29-2425-01A-01R-1569-13	Tumor	OV	4.54746
TCGA-29-2427-01A-01R-1569-13	Tumor	OV	3.88759
TCGA-29-2428-01A-01R-1569-13	Tumor	OV	5.04611
TCGA-29-A5NZ-01A-11R-A406-31	Tumor	OV	6.10618
TCGA-2A-A8VL-01A-21R-A37L-07	Tumor	PRAD	3.5141
TCGA-2A-A8VO-01A-11R-A37L-07	Tumor	PRAD	3.46974
TCGA-2A-A8VT-01A-11R-A37L-07	Tumor	PRAD	4.48226
TCGA-2A-A8VV-01A-11R-A37L-07	Tumor	PRAD	4.59152
TCGA-2A-A8VX-01A-11R-A37L-07	Tumor	PRAD	3.45491
TCGA-2A-A8W1-01A-11R-A37L-07	Tumor	PRAD	3.07085
TCGA-2A-A8W3-01A-11R-A37L-07	Tumor	PRAD	3.67235
TCGA-2A-AAYF-01A-11R-A41O-07	Tumor	PRAD	3.51307
TCGA-2A-AAYO-01A-11R-A41O-07	Tumor	PRAD	3.27818
TCGA-2A-AAYU-01A-11R-A41O-07	Tumor	PRAD	4.43107
TCGA-2E-A9G8-01A-11R-A40A-07	Tumor	UCEC	3.75523
TCGA-2F-A9KO-01A-11R-A38B-07	Tumor	BLCA	3.67785
TCGA-2F-A9KP-01A-11R-A38B-07	Tumor	BLCA	4.55591
TCGA-2F-A9KQ-01A-11R-A38B-07	Tumor	BLCA	4.11343
TCGA-2F-A9KR-01A-11R-A38B-07	Tumor	BLCA	3.41665
TCGA-2F-A9KT-01A-11R-A38B-07	Tumor	BLCA	5.24025
TCGA-2F-A9KW-01A-11R-A38B-07	Tumor	BLCA	5.75061
TCGA-2G-AAEW-01A-11R-A430-07	Tumor	TGCT	5.18
TCGA-2G-AAEX-01A-11R-A430-07	Tumor	TGCT	2.59925
TCGA-2G-AAF1-01A-11R-A430-07	Tumor	TGCT	5.35657
TCGA-2G-AAF4-01A-11R-A430-07	Tumor	TGCT	4.34718
TCGA-2G-AAF6-01A-11R-A430-07	Tumor	TGCT	4.17119
TCGA-2G-AAF8-01A-11R-A430-07	Tumor	TGCT	3.32717
TCGA-2G-AAFE-01A-11R-A430-07	Tumor	TGCT	3.6256
TCGA-2G-AAFG-01A-11R-A430-07	Tumor	TGCT	2.88714
TCGA-2G-AAFG-05A-11R-A430-07	Tumor	TGCT	2.6397
TCGA-2G-AAFH-01A-12R-A430-07	Tumor	TGCT	2.39089
TCGA-2G-AAFI-01A-21R-A430-07	Tumor	TGCT	3.53524
TCGA-2G-AAFJ-01A-11R-A430-07	Tumor	TGCT	5.33478
TCGA-2G-AAFL-01A-21R-A430-07	Tumor	TGCT	2.74526
TCGA-2G-AAFM-01A-11R-A430-07	Tumor	TGCT	1.24756
TCGA-2G-AAFN-01A-31R-A430-07	Tumor	TGCT	1.67333
TCGA-2G-AAFO-01A-31R-A430-07	Tumor	TGCT	2.40847
TCGA-2G-AAFV-01A-11R-A430-07	Tumor	TGCT	4.6013
TCGA-2G-AAFY-01A-11R-A430-07	Tumor	TGCT	2.89995
TCGA-2G-AAFZ-01A-11R-A430-07	Tumor	TGCT	4.89638
TCGA-2G-AAG0-01A-11R-A430-07	Tumor	TGCT	2.69501
TCGA-2G-AAG3-01A-11R-A430-07	Tumor	TGCT	4.42027
TCGA-2G-AAG5-01A-11R-A430-07	Tumor	TGCT	5.4214
TCGA-2G-AAG6-01A-11R-A430-07	Tumor	TGCT	5.5022
TCGA-2G-AAG7-01A-11R-A430-07	Tumor	TGCT	3.0125
TCGA-2G-AAG8-01A-31R-A430-07	Tumor	TGCT	2.16707
TCGA-2G-AAG9-01A-11R-A430-07	Tumor	TGCT	4.00025
TCGA-2G-AAGA-01A-11R-A430-07	Tumor	TGCT	2.2961
TCGA-2G-AAGC-01A-21R-A430-07	Tumor	TGCT	3.58657
TCGA-2G-AAGE-01A-21R-A430-07	Tumor	TGCT	3.09559
TCGA-2G-AAGF-01A-31R-A430-07	Tumor	TGCT	2.34917
TCGA-2G-AAGG-01A-11R-A430-07	Tumor	TGCT	3.63664
TCGA-2G-AAGI-01A-11R-A430-07	Tumor	TGCT	4.64913
TCGA-2G-AAGI-05A-11R-A430-07	Tumor	TGCT	3.22863
TCGA-2G-AAGJ-01A-11R-A430-07	Tumor	TGCT	3.16313
TCGA-2G-AAGK-01A-11R-A430-07	Tumor	TGCT	2.97315
TCGA-2G-AAGM-01A-11R-A430-07	Tumor	TGCT	5.17616
TCGA-2G-AAGN-01A-11R-A430-07	Tumor	TGCT	2.29411
TCGA-2G-AAGO-01A-11R-A430-07	Tumor	TGCT	3.05885
TCGA-2G-AAGP-01A-11R-A430-07	Tumor	TGCT	4.55494
TCGA-2G-AAGS-01A-11R-A430-07	Tumor	TGCT	4.59093
TCGA-2G-AAGT-01A-11R-A430-07	Tumor	TGCT	5.31421
TCGA-2G-AAGV-01A-11R-A430-07	Tumor	TGCT	5.6302
TCGA-2G-AAGW-01A-11R-A430-07	Tumor	TGCT	2.28407
TCGA-2G-AAGX-01A-11R-A430-07	Tumor	TGCT	5.66354
TCGA-2G-AAGY-01A-11R-A430-07	Tumor	TGCT	5.52093
TCGA-2G-AAGY-05A-11R-A430-07	Tumor	TGCT	4.47742
TCGA-2G-AAGZ-01A-11R-A430-07	Tumor	TGCT	2.01175
TCGA-2G-AAH0-01A-11R-A430-07	Tumor	TGCT	3.77839
TCGA-2G-AAH2-01A-11R-A430-07	Tumor	TGCT	4.74659
TCGA-2G-AAH3-01A-11R-A430-07	Tumor	TGCT	5.57893
TCGA-2G-AAH4-01A-12R-A430-07	Tumor	TGCT	4.58652
TCGA-2G-AAH8-01A-11R-A430-07	Tumor	TGCT	4.14271
TCGA-2G-AAHA-01A-11R-A430-07	Tumor	TGCT	5.00011
TCGA-2G-AAHC-01A-11R-A430-07	Tumor	TGCT	3.39067
TCGA-2G-AAHG-01A-11R-A430-07	Tumor	TGCT	3.98468
TCGA-2G-AAHL-01A-11R-A430-07	Tumor	TGCT	2.98927
TCGA-2G-AAHN-01A-11R-A430-07	Tumor	TGCT	3.36659
TCGA-2G-AAHP-01A-12R-A430-07	Tumor	TGCT	3.40087
TCGA-2G-AAHP-05A-11R-A430-07	Tumor	TGCT	4.97481
TCGA-2G-AAHT-01A-11R-A430-07	Tumor	TGCT	5.21594
TCGA-2G-AAKD-01A-31R-A430-07	Tumor	TGCT	1.6365
TCGA-2G-AAKG-01A-11R-A430-07	Tumor	TGCT	2.78921
TCGA-2G-AAKG-05A-11R-A430-07	Tumor	TGCT	1.5362
TCGA-2G-AAKH-01A-11R-A430-07	Tumor	TGCT	3.02207
TCGA-2G-AAKL-01A-11R-A430-07	Tumor	TGCT	2.67846
TCGA-2G-AAKM-01A-11R-A430-07	Tumor	TGCT	2.79152
TCGA-2G-AAKO-01A-11R-A430-07	Tumor	TGCT	4.80423
TCGA-2G-AAKO-05A-11R-A430-07	Tumor	TGCT	4.39136
TCGA-2G-AAL5-01A-11R-A430-07	Tumor	TGCT	5.01272
TCGA-2G-AAL7-01A-11R-A430-07	Tumor	TGCT	1.77817
TCGA-2G-AALF-01A-11R-A430-07	Tumor	TGCT	2.78885
TCGA-2G-AALG-01A-11R-A430-07	Tumor	TGCT	3.11058
TCGA-2G-AALN-01A-11R-A430-07	Tumor	TGCT	3.10328
TCGA-2G-AALO-01A-12R-A430-07	Tumor	TGCT	4.0171
TCGA-2G-AALP-01A-12R-A430-07	Tumor	TGCT	2.88899
TCGA-2G-AALQ-01A-12R-A430-07	Tumor	TGCT	3.57626
TCGA-2G-AALR-01A-21R-A430-07	Tumor	TGCT	4.83877
TCGA-2G-AALS-01A-12R-A430-07	Tumor	TGCT	2.61789
TCGA-2G-AALT-01A-11R-A430-07	Tumor	TGCT	3.47724
TCGA-2G-AALW-01A-11R-A430-07	Tumor	TGCT	4.57279
TCGA-2G-AALX-01A-11R-A430-07	Tumor	TGCT	4.74291
TCGA-2G-AALY-01A-11R-A430-07	Tumor	TGCT	3.07116
TCGA-2G-AALZ-01A-11R-A430-07	Tumor	TGCT	4.74634
TCGA-2G-AAM2-01A-11R-A430-07	Tumor	TGCT	2.11036
TCGA-2G-AAM3-01A-11R-A430-07	Tumor	TGCT	4.8634
TCGA-2G-AAM4-01A-11R-A430-07	Tumor	TGCT	2.34253
TCGA-2H-A9GF-01A-11R-A37I-31	Tumor	ESCA	5.23115
TCGA-2H-A9GG-01A-11R-A37I-31	Tumor	ESCA	4.85344
TCGA-2H-A9GH-01A-11R-A37I-31	Tumor	ESCA	4.19596
TCGA-2H-A9GI-01A-11R-A37I-31	Tumor	ESCA	3.46809
TCGA-2H-A9GJ-01A-11R-A37I-31	Tumor	ESCA	4.98854
TCGA-2H-A9GK-01A-11R-A37I-31	Tumor	ESCA	4.6549
TCGA-2H-A9GL-01A-12R-A37I-31	Tumor	ESCA	5.31333
TCGA-2H-A9GM-01A-11R-A37I-31	Tumor	ESCA	4.34085
TCGA-2H-A9GN-01A-11R-A37I-31	Tumor	ESCA	5.31965
TCGA-2H-A9GO-01A-11R-A37I-31	Tumor	ESCA	3.92164
TCGA-2H-A9GQ-01A-11R-A37I-31	Tumor	ESCA	5.68907
TCGA-2H-A9GR-01A-12R-A37I-31	Tumor	ESCA	4.07788
TCGA-2J-AAB1-01A-11R-A41B-07	Tumor	PAAD	4.64987
TCGA-2J-AAB4-01A-12R-A41B-07	Tumor	PAAD	4.74391
TCGA-2J-AAB6-01A-11R-A41B-07	Tumor	PAAD	5.09823
TCGA-2J-AAB8-01A-12R-A41B-07	Tumor	PAAD	4.96293
TCGA-2J-AAB9-01A-11R-A41B-07	Tumor	PAAD	4.45598
TCGA-2J-AABA-01A-21R-A41B-07	Tumor	PAAD	5.04416
TCGA-2J-AABE-01A-12R-A41B-07	Tumor	PAAD	4.64905
TCGA-2J-AABF-01A-31R-A41B-07	Tumor	PAAD	4.73144
TCGA-2J-AABH-01A-21R-A41B-07	Tumor	PAAD	4.3211
TCGA-2J-AABI-01A-12R-A41B-07	Tumor	PAAD	4.53313
TCGA-2J-AABK-01A-31R-A41B-07	Tumor	PAAD	4.13723
TCGA-2J-AABO-01A-21R-A41B-07	Tumor	PAAD	5.01572
TCGA-2J-AABP-01A-11R-A41B-07	Tumor	PAAD	4.58398
TCGA-2J-AABR-01A-11R-A41B-07	Tumor	PAAD	4.78616
TCGA-2J-AABT-01A-11R-A41B-07	Tumor	PAAD	5.95401
TCGA-2J-AABU-01A-11R-A41B-07	Tumor	PAAD	4.80508
TCGA-2J-AABV-01A-12R-A41B-07	Tumor	PAAD	1.47088
TCGA-2K-A9WE-01A-11R-A38C-07	Tumor	KIRP	3.33555
TCGA-2L-AAQA-01A-21R-A38C-07	Tumor	PAAD	4.84184
TCGA-2L-AAQE-01A-11R-A39D-07	Tumor	PAAD	4.64791
TCGA-2L-AAQI-01A-12R-A39D-07	Tumor	PAAD	4.67446
TCGA-2L-AAQJ-01A-12R-A39D-07	Tumor	PAAD	4.18873
TCGA-2L-AAQL-01A-11R-A38C-07	Tumor	PAAD	3.56177
TCGA-2L-AAQM-01A-11R-A39D-07	Tumor	PAAD	3.82584
TCGA-2V-A95S-01A-11R-A37K-07	Tumor	LIHC	2.28682
TCGA-2W-A8YY-01A-11R-A37O-07	Tumor	CESC	4.45285
TCGA-2X-A9D5-01A-11R-A430-07	Tumor	TGCT	3.73786
TCGA-2X-A9D6-01A-11R-A430-07	Tumor	TGCT	5.80164
TCGA-2Y-A9GS-01A-12R-A38B-07	Tumor	LIHC	4.70281
TCGA-2Y-A9GT-01A-11R-A38B-07	Tumor	LIHC	3.44312
TCGA-2Y-A9GU-01A-11R-A38B-07	Tumor	LIHC	3.44097
TCGA-2Y-A9GV-01A-11R-A38B-07	Tumor	LIHC	3.58172
TCGA-2Y-A9GW-01A-11R-A38B-07	Tumor	LIHC	3.04249
TCGA-2Y-A9GX-01A-11R-A38B-07	Tumor	LIHC	4.38453
TCGA-2Y-A9GY-01A-11R-A38B-07	Tumor	LIHC	2.83214
TCGA-2Y-A9GZ-01A-11R-A39D-07	Tumor	LIHC	3.98273
TCGA-2Y-A9H0-01A-11R-A38B-07	Tumor	LIHC	2.80378
TCGA-2Y-A9H1-01A-11R-A38B-07	Tumor	LIHC	1.99248
TCGA-2Y-A9H2-01A-12R-A38B-07	Tumor	LIHC	5.87347
TCGA-2Y-A9H3-01A-11R-A38B-07	Tumor	LIHC	2.32665
TCGA-2Y-A9H4-01A-11R-A38B-07	Tumor	LIHC	3.42148
TCGA-2Y-A9H5-01A-11R-A38B-07	Tumor	LIHC	3.281
TCGA-2Y-A9H6-01A-11R-A39D-07	Tumor	LIHC	2.81367
TCGA-2Y-A9H7-01A-11R-A39D-07	Tumor	LIHC	2.51743
TCGA-2Y-A9H8-01A-11R-A39D-07	Tumor	LIHC	2.47327
TCGA-2Y-A9H9-01A-21R-A39D-07	Tumor	LIHC	4.52224
TCGA-2Y-A9HA-01A-11R-A39D-07	Tumor	LIHC	4.05998
TCGA-2Y-A9HB-01A-11R-A39D-07	Tumor	LIHC	3.64568
TCGA-2Z-A9J1-01A-11R-A38C-07	Tumor	KIRP	4.039
TCGA-2Z-A9J2-01A-11R-A38C-07	Tumor	KIRP	2.02514
TCGA-2Z-A9J3-01A-12R-A38C-07	Tumor	KIRP	4.18352
TCGA-2Z-A9J5-01A-21R-A38C-07	Tumor	KIRP	3.02361
TCGA-2Z-A9J6-01A-11R-A38C-07	Tumor	KIRP	3.95018
TCGA-2Z-A9J7-01A-11R-A38C-07	Tumor	KIRP	3.36646
TCGA-2Z-A9J8-01A-11R-A42S-07	Tumor	KIRP	4.55425
TCGA-2Z-A9J9-01A-11R-A42S-07	Tumor	KIRP	5.27259
TCGA-2Z-A9JD-01A-11R-A42S-07	Tumor	KIRP	3.79495
TCGA-2Z-A9JE-01A-11R-A42S-07	Tumor	KIRP	2.87774
TCGA-2Z-A9JG-01A-11R-A42S-07	Tumor	KIRP	4.76787
TCGA-2Z-A9JI-01A-11R-A42S-07	Tumor	KIRP	4.93103
TCGA-2Z-A9JJ-01A-11R-A42S-07	Tumor	KIRP	5.94832
TCGA-2Z-A9JK-01A-11R-A42S-07	Tumor	KIRP	4.27569
TCGA-2Z-A9JL-01A-11R-A42S-07	Tumor	KIRP	4.90748
TCGA-2Z-A9JM-01A-12R-A42S-07	Tumor	KIRP	4.34639
TCGA-2Z-A9JN-01A-21R-A42S-07	Tumor	KIRP	4.02719
TCGA-2Z-A9JO-01A-11R-A42S-07	Tumor	KIRP	3.20149
TCGA-2Z-A9JP-01A-11R-A42S-07	Tumor	KIRP	2.6529
TCGA-2Z-A9JQ-01A-11R-A42S-07	Tumor	KIRP	3.04112
TCGA-2Z-A9JR-01A-12R-A42S-07	Tumor	KIRP	4.45288
TCGA-2Z-A9JS-01A-21R-A42S-07	Tumor	KIRP	5.06324
TCGA-2Z-A9JT-01A-11R-A42S-07	Tumor	KIRP	2.08709
TCGA-30-1714-01A-02R-1567-13	Tumor	OV	3.75708
TCGA-30-1718-01A-01R-1567-13	Tumor	OV	4.23591
TCGA-30-1853-01A-02R-1567-13	Tumor	OV	3.48632
TCGA-30-1857-01A-02R-1569-13	Tumor	OV	2.94503
TCGA-30-1860-01A-01R-1568-13	Tumor	OV	3.60827
TCGA-30-1861-01A-01R-1568-13	Tumor	OV	5.71501
TCGA-30-1862-01A-02R-1568-13	Tumor	OV	4.57674
TCGA-30-1866-01A-02R-1568-13	Tumor	OV	3.42002
TCGA-30-1891-01A-01R-1568-13	Tumor	OV	4.64609
TCGA-30-1892-01A-01R-1568-13	Tumor	OV	4.24159
TCGA-31-1944-01A-01R-1568-13	Tumor	OV	4.61532
TCGA-31-1946-01A-01R-1568-13	Tumor	OV	5.36634
TCGA-31-1950-01A-01R-1568-13	Tumor	OV	5.80634
TCGA-31-1951-01A-01R-1568-13	Tumor	OV	6.03118
TCGA-31-1953-01A-01R-1568-13	Tumor	OV	5.53547
TCGA-31-1956-01A-01R-1568-13	Tumor	OV	3.50211
TCGA-31-1959-01A-01R-1568-13	Tumor	OV	5.35922
TCGA-32-1970-01A-01R-1850-01	Tumor	GBM	5.72663
TCGA-32-1980-01A-01R-1850-01	Tumor	GBM	3.9567
TCGA-32-1982-01A-01R-1850-01	Tumor	GBM	4.80849
TCGA-32-2615-01A-01R-1850-01	Tumor	GBM	4.68373
TCGA-32-2616-01A-01R-1850-01	Tumor	GBM	5.6011
TCGA-32-2632-01A-01R-1850-01	Tumor	GBM	4.48403
TCGA-32-2634-01A-01R-1850-01	Tumor	GBM	5.73322
TCGA-32-2638-01A-01R-1850-01	Tumor	GBM	5.33237
TCGA-32-4213-01A-01R-1850-01	Tumor	GBM	4.05766
TCGA-32-5222-01A-01R-1850-01	Tumor	GBM	4.87008
TCGA-33-4532-01A-01R-1201-07	Tumor	LUSC	3.69673
TCGA-33-4533-01A-01R-1201-07	Tumor	LUSC	5.48818
TCGA-33-4538-01A-01R-1201-07	Tumor	LUSC	4.64077
TCGA-33-4547-01A-01R-1201-07	Tumor	LUSC	4.13917
TCGA-33-4566-01A-01R-1443-07	Tumor	LUSC	4.36792
TCGA-33-4582-01A-01R-1443-07	Tumor	LUSC	3.13575
TCGA-33-4583-01A-01R-1443-07	Tumor	LUSC	3.92192
TCGA-33-4586-01A-01R-1443-07	Tumor	LUSC	3.55807
TCGA-33-4587-01A-11R-2125-07	Tumor	LUSC	5.34309
TCGA-33-4587-11A-01R-2125-07	Normal	LUSC	3.64089
TCGA-33-4589-01A-01R-1443-07	Tumor	LUSC	1.71712
TCGA-33-6737-01A-11R-1820-07	Tumor	LUSC	4.63991
TCGA-33-6737-11A-01R-1820-07	Normal	LUSC	5.14553
TCGA-33-6738-01A-11R-1949-07	Tumor	LUSC	3.20272
TCGA-33-A4WN-01A-11R-A262-07	Tumor	LUSC	4.65386
TCGA-33-A5GW-01A-11R-A27Q-07	Tumor	LUSC	3.90133
TCGA-33-AAS8-01A-11R-A405-07	Tumor	LUSC	5.20547
TCGA-33-AASB-01A-11R-A405-07	Tumor	LUSC	3.9507
TCGA-33-AASD-01A-11R-A405-07	Tumor	LUSC	3.68959
TCGA-33-AASI-01A-22R-A405-07	Tumor	LUSC	3.43944
TCGA-33-AASJ-01A-11R-A405-07	Tumor	LUSC	4.27351
TCGA-33-AASL-01A-11R-A405-07	Tumor	LUSC	4.60002
TCGA-34-2596-01A-01R-0851-07	Tumor	LUSC	4.49821
TCGA-34-2600-01A-01R-0851-07	Tumor	LUSC	4.0605
TCGA-34-2608-01A-02R-0851-07	Tumor	LUSC	4.04029
TCGA-34-5231-01A-21R-1820-07	Tumor	LUSC	4.56731
TCGA-34-5232-01A-21R-1820-07	Tumor	LUSC	3.77171
TCGA-34-5234-01A-01R-1635-07	Tumor	LUSC	2.74724
TCGA-34-5236-01A-21R-1820-07	Tumor	LUSC	4.29853
TCGA-34-5239-01A-21R-1820-07	Tumor	LUSC	5.22028
TCGA-34-5240-01A-01R-1443-07	Tumor	LUSC	4.23216
TCGA-34-5241-01A-01R-1443-07	Tumor	LUSC	3.56337
TCGA-34-5927-01A-11R-1820-07	Tumor	LUSC	6.53719
TCGA-34-5928-01A-11R-1820-07	Tumor	LUSC	5.06274
TCGA-34-5929-01A-11R-1820-07	Tumor	LUSC	5.59157
TCGA-34-7107-01A-11R-1949-07	Tumor	LUSC	4.72111
TCGA-34-7107-11A-01R-1949-07	Normal	LUSC	3.98785
TCGA-34-8454-01A-11R-2326-07	Tumor	LUSC	4.4454
TCGA-34-8454-11A-01R-2326-07	Normal	LUSC	4.93973
TCGA-34-8455-01A-11R-2326-07	Tumor	LUSC	4.77741
TCGA-34-8456-01A-21R-2326-07	Tumor	LUSC	5.37291
TCGA-34-A5IX-01A-12R-A27Q-07	Tumor	LUSC	4.25019
TCGA-35-3615-01A-01R-0946-07	Tumor	LUAD	4.91258
TCGA-35-4122-01A-01R-1107-07	Tumor	LUAD	3.13078
TCGA-35-4123-01A-01R-1107-07	Tumor	LUAD	4.43805
TCGA-35-5375-01A-01R-1628-07	Tumor	LUAD	2.47563
TCGA-36-1568-01A-01R-1566-13	Tumor	OV	4.05424
TCGA-36-1569-01A-01R-1566-13	Tumor	OV	5.49536
TCGA-36-1570-01A-01R-1566-13	Tumor	OV	4.59504
TCGA-36-1571-01A-01R-1566-13	Tumor	OV	4.79749
TCGA-36-1574-01A-01R-1566-13	Tumor	OV	5.03934
TCGA-36-1576-01A-01R-1566-13	Tumor	OV	4.9345
TCGA-36-1577-01A-01R-1566-13	Tumor	OV	4.10967
TCGA-36-1580-01A-01R-1566-13	Tumor	OV	5.05552
TCGA-36-1581-01A-01R-1566-13	Tumor	OV	4.79259
TCGA-37-3783-01A-01R-1201-07	Tumor	LUSC	2.2122
TCGA-37-3789-01A-01R-0980-07	Tumor	LUSC	4.22557
TCGA-37-3792-01A-01R-0980-07	Tumor	LUSC	4.50393
TCGA-37-4129-01A-01R-1100-07	Tumor	LUSC	5.01952
TCGA-37-4130-01A-01R-1100-07	Tumor	LUSC	1.93531
TCGA-37-4132-01A-01R-1100-07	Tumor	LUSC	3.30616
TCGA-37-4133-01A-01R-1100-07	Tumor	LUSC	2.44186
TCGA-37-4135-01A-01R-1100-07	Tumor	LUSC	1.9146
TCGA-37-4141-01A-02R-1100-07	Tumor	LUSC	4.50554
TCGA-37-5819-01A-01R-1635-07	Tumor	LUSC	3.70918
TCGA-37-A5EL-01A-11R-A26W-07	Tumor	LUSC	4.97991
TCGA-37-A5EM-01A-21R-A27Q-07	Tumor	LUSC	5.21116
TCGA-37-A5EN-01A-21R-A26W-07	Tumor	LUSC	4.44063
TCGA-38-4625-01A-01R-1206-07	Tumor	LUAD	5.60211
TCGA-38-4625-11A-01R-1758-07	Normal	LUAD	3.67842
TCGA-38-4626-01A-01R-1206-07	Tumor	LUAD	4.54908
TCGA-38-4626-11A-01R-1758-07	Normal	LUAD	3.45868
TCGA-38-4627-01A-01R-1206-07	Tumor	LUAD	5.28328
TCGA-38-4627-11A-01R-1758-07	Normal	LUAD	3.90254
TCGA-38-4628-01A-01R-1206-07	Tumor	LUAD	3.77245
TCGA-38-4629-01A-02R-1206-07	Tumor	LUAD	4.132
TCGA-38-4630-01A-01R-1206-07	Tumor	LUAD	5.42143
TCGA-38-4631-01A-01R-1755-07	Tumor	LUAD	2.83289
TCGA-38-4632-01A-01R-1755-07	Tumor	LUAD	3.66744
TCGA-38-4632-11A-01R-1755-07	Normal	LUAD	3.90088
TCGA-38-6178-01A-11R-1755-07	Tumor	LUAD	5.44594
TCGA-38-7271-01A-11R-2039-07	Tumor	LUAD	3.68166
TCGA-38-A44F-01A-11R-A24H-07	Tumor	LUAD	3.84161
TCGA-39-5011-01A-01R-1443-07	Tumor	LUSC	3.40921
TCGA-39-5016-01A-01R-1443-07	Tumor	LUSC	3.90828
TCGA-39-5019-01A-01R-1820-07	Tumor	LUSC	4.17318
TCGA-39-5021-01A-01R-1443-07	Tumor	LUSC	3.7249
TCGA-39-5022-01A-21R-1820-07	Tumor	LUSC	3.78849
TCGA-39-5024-01A-21R-1820-07	Tumor	LUSC	4.07066
TCGA-39-5027-01A-21R-1820-07	Tumor	LUSC	5.30016
TCGA-39-5028-01A-01R-1443-07	Tumor	LUSC	3.88568
TCGA-39-5029-01A-01R-1443-07	Tumor	LUSC	3.87856
TCGA-39-5030-01A-01R-1443-07	Tumor	LUSC	3.89759
TCGA-39-5031-01A-01R-1443-07	Tumor	LUSC	3.83374
TCGA-39-5034-01A-01R-1443-07	Tumor	LUSC	4.7156
TCGA-39-5035-01A-01R-1443-07	Tumor	LUSC	4.16467
TCGA-39-5036-01A-01R-1443-07	Tumor	LUSC	3.06473
TCGA-39-5037-01A-01R-1443-07	Tumor	LUSC	3.06036
TCGA-39-5039-01A-01R-1443-07	Tumor	LUSC	3.76542
TCGA-39-5040-01A-21R-2125-07	Tumor	LUSC	7.8995
TCGA-39-5040-11A-01R-2125-07	Normal	LUSC	4.16257
TCGA-3A-A9I5-01A-11R-A38C-07	Tumor	PAAD	4.23191
TCGA-3A-A9I7-01A-21R-A38C-07	Tumor	PAAD	4.96278
TCGA-3A-A9I9-01A-11R-A38C-07	Tumor	PAAD	3.87068
TCGA-3A-A9IB-01A-21R-A39D-07	Tumor	PAAD	5.02113
TCGA-3A-A9IC-01A-11R-A38C-07	Tumor	PAAD	5.01934
TCGA-3A-A9IH-01A-12R-A39D-07	Tumor	PAAD	4.87012
TCGA-3A-A9IJ-01A-11R-A39D-07	Tumor	PAAD	3.4922
TCGA-3A-A9IL-01A-11R-A38C-07	Tumor	PAAD	4.61363
TCGA-3A-A9IN-01A-11R-A39D-07	Tumor	PAAD	3.99378
TCGA-3A-A9IO-01A-11R-A38C-07	Tumor	PAAD	4.18291
TCGA-3A-A9IR-01A-11R-A38C-07	Tumor	PAAD	5.34337
TCGA-3A-A9IS-01A-21R-A39D-07	Tumor	PAAD	4.96066
TCGA-3A-A9IU-01A-11R-A39D-07	Tumor	PAAD	4.91755
TCGA-3A-A9IV-01A-11R-A41B-07	Tumor	PAAD	4.95628
TCGA-3A-A9IX-01A-11R-A41B-07	Tumor	PAAD	5.10778
TCGA-3A-A9IZ-01A-12R-A41B-07	Tumor	PAAD	4.41914
TCGA-3A-A9J0-01A-11R-A41B-07	Tumor	PAAD	4.31272
TCGA-3B-A9HI-01A-11R-A38C-07	Tumor	SARC	5.22093
TCGA-3B-A9HJ-01A-11R-A38C-07	Tumor	SARC	3.02912
TCGA-3B-A9HL-01A-11R-A38C-07	Tumor	SARC	5.33609
TCGA-3B-A9HO-01A-11R-A38C-07	Tumor	SARC	3.95938
TCGA-3B-A9HP-01A-11R-A38C-07	Tumor	SARC	5.25921
TCGA-3B-A9HQ-01A-11R-A38C-07	Tumor	SARC	6.49829
TCGA-3B-A9HR-01A-11R-A38C-07	Tumor	SARC	7.37082
TCGA-3B-A9HS-01A-11R-A39D-07	Tumor	SARC	5.41322
TCGA-3B-A9HT-01A-11R-A39D-07	Tumor	SARC	5.81172
TCGA-3B-A9HU-01A-11R-A39D-07	Tumor	SARC	6.09452
TCGA-3B-A9HV-01A-11R-A39D-07	Tumor	SARC	6.37201
TCGA-3B-A9HX-01A-11R-A39D-07	Tumor	SARC	5.74302
TCGA-3B-A9HY-01A-11R-A39D-07	Tumor	SARC	7.96008
TCGA-3B-A9HZ-01A-11R-A39D-07	Tumor	SARC	5.83173
TCGA-3B-A9I0-01A-11R-A39D-07	Tumor	SARC	4.99242
TCGA-3B-A9I1-01A-11R-A39D-07	Tumor	SARC	6.54869
TCGA-3B-A9I3-01A-11R-A39D-07	Tumor	SARC	5.8762
TCGA-3C-AAAU-01A-11R-A41B-07	Tumor	BRCA	4.36673
TCGA-3C-AALI-01A-11R-A41B-07	Tumor	BRCA	3.8676
TCGA-3C-AALJ-01A-31R-A41B-07	Tumor	BRCA	4.56837
TCGA-3C-AALK-01A-11R-A41B-07	Tumor	BRCA	4.47674
TCGA-3E-AAAY-01A-11R-A38C-07	Tumor	PAAD	4.27509
TCGA-3E-AAAZ-01A-11R-A38C-07	Tumor	PAAD	5.73605
TCGA-3G-AB0O-01A-22R-A42C-07	Tumor	THYM	1.72299
TCGA-3G-AB0Q-01A-11R-A42C-07	Tumor	THYM	4.73286
TCGA-3G-AB0T-01A-11R-A42C-07	Tumor	THYM	0.983605
TCGA-3G-AB14-01A-11R-A42C-07	Tumor	THYM	2.82214
TCGA-3G-AB19-01A-21R-A42C-07	Tumor	THYM	5.27737
TCGA-3H-AB3K-01A-11R-A40A-07	Tumor	MESO	4.51025
TCGA-3H-AB3L-01A-11R-A40A-07	Tumor	MESO	5.20506
TCGA-3H-AB3M-01A-11R-A40A-07	Tumor	MESO	5.68142
TCGA-3H-AB3O-01A-11R-A40A-07	Tumor	MESO	4.31621
TCGA-3H-AB3S-01A-21R-A40A-07	Tumor	MESO	5.20943
TCGA-3H-AB3T-01A-11R-A40A-07	Tumor	MESO	6.08051
TCGA-3H-AB3U-01A-21R-A40A-07	Tumor	MESO	5.89665
TCGA-3H-AB3X-01A-11R-A40A-07	Tumor	MESO	5.23437
TCGA-3K-AAZ8-01A-12R-A39D-07	Tumor	LIHC	2.85557
TCGA-3L-AA1B-01A-11R-A37K-07	Tumor	COAD	4.90138
TCGA-3M-AB46-01A-11R-A414-31	Tumor	STAD	2.64734
TCGA-3M-AB47-01A-22R-A414-31	Tumor	STAD	4.01992
TCGA-3N-A9WB-06A-11R-A38C-07	Tumor	SKCM	5.90359
TCGA-3N-A9WC-06A-11R-A38C-07	Tumor	SKCM	4.40312
TCGA-3N-A9WD-06A-11R-A38C-07	Tumor	SKCM	4.69048
TCGA-3Q-A9WF-01A-11R-A42C-07	Tumor	THYM	2.46548
TCGA-3R-A8YX-01A-11R-A37L-07	Tumor	SARC	5.89853
TCGA-3S-A8YW-01A-11R-A42C-07	Tumor	THYM	3.17964
TCGA-3S-AAYX-01A-11R-A42C-07	Tumor	THYM	2.49278
TCGA-3T-AA9L-01A-11R-A42C-07	Tumor	THYM	1.95984
TCGA-3U-A98D-01A-12R-A40A-07	Tumor	MESO	5.69539
TCGA-3U-A98E-01A-11R-A40A-07	Tumor	MESO	5.50484
TCGA-3U-A98F-01A-11R-A40A-07	Tumor	MESO	6.80527
TCGA-3U-A98G-01A-11R-A40A-07	Tumor	MESO	5.14446
TCGA-3U-A98H-01A-11R-A40A-07	Tumor	MESO	5.60918
TCGA-3U-A98I-01A-11R-A40A-07	Tumor	MESO	6.43605
TCGA-3U-A98J-01A-11R-A40A-07	Tumor	MESO	4.75991
TCGA-3X-AAV9-01A-72R-A41I-07	Tumor	CHOL	4.38599
TCGA-3X-AAVA-01A-11R-A41I-07	Tumor	CHOL	5.50692
TCGA-3X-AAVB-01A-31R-A41I-07	Tumor	CHOL	4.56572
TCGA-3X-AAVC-01A-21R-A41I-07	Tumor	CHOL	4.42281
TCGA-3X-AAVE-01A-11R-A41I-07	Tumor	CHOL	5.56306
TCGA-3Z-A93Z-01A-11R-A37O-07	Tumor	KIRC	4.43132
TCGA-41-2571-01A-01R-1850-01	Tumor	GBM	4.45668
TCGA-41-2572-01A-01R-1850-01	Tumor	GBM	4.45682
TCGA-41-3915-01A-01R-1850-01	Tumor	GBM	4.52265
TCGA-41-4097-01A-01R-1850-01	Tumor	GBM	5.17458
TCGA-41-5651-01A-01R-1850-01	Tumor	GBM	5.62622
TCGA-43-2576-01A-01R-A32Z-07	Tumor	LUSC	3.08629
TCGA-43-2578-01A-01R-0851-07	Tumor	LUSC	3.78648
TCGA-43-2581-01A-01R-0851-07	Tumor	LUSC	4.86788
TCGA-43-3394-01A-01R-0980-07	Tumor	LUSC	3.9234
TCGA-43-3920-01A-01R-0980-07	Tumor	LUSC	3.40939
TCGA-43-5668-01A-01R-1635-07	Tumor	LUSC	4.4519
TCGA-43-5670-01A-21R-2125-07	Tumor	LUSC	3.5392
TCGA-43-5670-11A-01R-2125-07	Normal	LUSC	5.61493
TCGA-43-6143-01A-11R-1820-07	Tumor	LUSC	4.82851
TCGA-43-6143-11A-01R-1820-07	Normal	LUSC	4.14236
TCGA-43-6647-01A-11R-1820-07	Tumor	LUSC	5.0105
TCGA-43-6647-11A-01R-1820-07	Normal	LUSC	5.39503
TCGA-43-6770-01A-11R-1820-07	Tumor	LUSC	5.16518
TCGA-43-6771-01A-11R-1820-07	Tumor	LUSC	4.33483
TCGA-43-6771-11A-01R-1820-07	Normal	LUSC	5.39115
TCGA-43-6773-01A-41R-1949-07	Tumor	LUSC	3.05247
TCGA-43-6773-11A-01R-1949-07	Normal	LUSC	4.65406
TCGA-43-7656-01A-11R-2125-07	Tumor	LUSC	5.10448
TCGA-43-7657-01A-31R-2125-07	Tumor	LUSC	4.07895
TCGA-43-7657-11A-01R-2125-07	Normal	LUSC	5.14909
TCGA-43-7658-01A-11R-2125-07	Tumor	LUSC	5.80342
TCGA-43-7658-11A-01R-2125-07	Normal	LUSC	5.29839
TCGA-43-8115-01A-11R-2247-07	Tumor	LUSC	5.55013
TCGA-43-8116-01A-11R-2247-07	Tumor	LUSC	5.94466
TCGA-43-8118-01A-11R-2403-07	Tumor	LUSC	5.00212
TCGA-43-A474-01A-11R-A24H-07	Tumor	LUSC	4.63865
TCGA-43-A475-01A-11R-A24H-07	Tumor	LUSC	3.89498
TCGA-43-A56U-01A-11R-A26W-07	Tumor	LUSC	3.0354
TCGA-43-A56V-01A-11R-A26W-07	Tumor	LUSC	3.94766
TCGA-44-2655-01A-01R-0946-07	Tumor	LUAD	4.15088
TCGA-44-2655-11A-01R-1758-07	Normal	LUAD	5.19061
TCGA-44-2656-01A-02R-0946-07	Tumor	LUAD	4.47095
TCGA-44-2656-01A-02R-A278-07	Tumor	LUAD	5.02609
TCGA-44-2656-01B-06R-A277-07	Tumor	LUAD	6.49858
TCGA-44-2657-01A-01R-1107-07	Tumor	LUAD	3.74623
TCGA-44-2657-11A-01R-1758-07	Normal	LUAD	4.24009
TCGA-44-2659-01A-01R-0946-07	Tumor	LUAD	4.36764
TCGA-44-2661-01A-01R-1107-07	Tumor	LUAD	3.73318
TCGA-44-2661-11A-01R-1758-07	Normal	LUAD	5.41913
TCGA-44-2662-01A-01R-0946-07	Tumor	LUAD	4.59965
TCGA-44-2662-01A-01R-A278-07	Tumor	LUAD	4.16224
TCGA-44-2662-01B-02R-A277-07	Tumor	LUAD	6.63872
TCGA-44-2662-11A-01R-1758-07	Normal	LUAD	4.87549
TCGA-44-2665-01A-01R-0946-07	Tumor	LUAD	5.30484
TCGA-44-2665-01B-06R-A277-07	Tumor	LUAD	6.93548
TCGA-44-2665-11A-01R-1758-07	Normal	LUAD	5.13302
TCGA-44-2666-01A-01R-0946-07	Tumor	LUAD	4.47974
TCGA-44-2666-01A-01R-A278-07	Tumor	LUAD	3.88158
TCGA-44-2666-01B-02R-A277-07	Tumor	LUAD	5.41674
TCGA-44-2668-01A-01R-0946-07	Tumor	LUAD	5.73162
TCGA-44-2668-01A-01R-A278-07	Tumor	LUAD	5.1998
TCGA-44-2668-01B-02R-A277-07	Tumor	LUAD	6.32929
TCGA-44-2668-11A-01R-1758-07	Normal	LUAD	4.82561
TCGA-44-3396-01A-01R-1206-07	Tumor	LUAD	4.79084
TCGA-44-3396-11A-01R-1758-07	Normal	LUAD	5.46856
TCGA-44-3398-01A-01R-1107-07	Tumor	LUAD	3.88937
TCGA-44-3398-11B-01R-1758-07	Normal	LUAD	5.23375
TCGA-44-3917-01A-01R-A278-07	Tumor	LUAD	3.76598
TCGA-44-3917-01B-02R-A277-07	Tumor	LUAD	6.90717
TCGA-44-3918-01A-01R-1107-07	Tumor	LUAD	4.12293
TCGA-44-3918-01A-01R-A278-07	Tumor	LUAD	4.95593
TCGA-44-3918-01B-02R-A277-07	Tumor	LUAD	6.58583
TCGA-44-3919-01A-02R-1107-07	Tumor	LUAD	4.64041
TCGA-44-4112-01A-01R-1107-07	Tumor	LUAD	4.94401
TCGA-44-4112-01B-06R-A277-07	Tumor	LUAD	6.76048
TCGA-44-5643-01A-01R-1628-07	Tumor	LUAD	5.01515
TCGA-44-5644-01A-21R-2039-07	Tumor	LUAD	5.01261
TCGA-44-5645-01A-01R-1628-07	Tumor	LUAD	5.7651
TCGA-44-5645-01A-01R-A278-07	Tumor	LUAD	5.48672
TCGA-44-5645-01B-04R-A277-07	Tumor	LUAD	6.79814
TCGA-44-5645-11A-01R-1628-07	Normal	LUAD	5.24465
TCGA-44-6144-11A-01R-1755-07	Normal	LUAD	5.15318
TCGA-44-6145-01A-11R-1755-07	Tumor	LUAD	5.48104
TCGA-44-6145-11A-01R-1858-07	Normal	LUAD	5.27032
TCGA-44-6146-01A-11R-1755-07	Tumor	LUAD	4.48369
TCGA-44-6146-01A-11R-A278-07	Tumor	LUAD	3.90938
TCGA-44-6146-01B-04R-A277-07	Tumor	LUAD	6.26286
TCGA-44-6146-11A-01R-1858-07	Normal	LUAD	5.72217
TCGA-44-6147-01A-11R-1755-07	Tumor	LUAD	5.00721
TCGA-44-6147-01A-11R-A278-07	Tumor	LUAD	4.82034
TCGA-44-6147-01B-06R-A277-07	Tumor	LUAD	6.514
TCGA-44-6147-11A-01R-1858-07	Normal	LUAD	5.64443
TCGA-44-6148-01A-11R-1755-07	Tumor	LUAD	5.37888
TCGA-44-6148-11A-01R-1858-07	Normal	LUAD	5.58159
TCGA-44-6774-01A-21R-1858-07	Tumor	LUAD	5.4952
TCGA-44-6775-01A-11R-1858-07	Tumor	LUAD	5.53307
TCGA-44-6775-01A-11R-A278-07	Tumor	LUAD	5.89086
TCGA-44-6775-01C-02R-A277-07	Tumor	LUAD	6.70126
TCGA-44-6776-01A-11R-1858-07	Tumor	LUAD	4.53577
TCGA-44-6776-11A-01R-1858-07	Normal	LUAD	5.57716
TCGA-44-6777-01A-11R-1858-07	Tumor	LUAD	4.52273
TCGA-44-6777-11A-01R-1858-07	Normal	LUAD	4.58602
TCGA-44-6778-01A-11R-1858-07	Tumor	LUAD	5.23765
TCGA-44-6778-11A-01R-1858-07	Normal	LUAD	4.98344
TCGA-44-6779-01A-11R-1858-07	Tumor	LUAD	5.49866
TCGA-44-7659-01A-11R-2066-07	Tumor	LUAD	4.2672
TCGA-44-7660-01A-11R-2066-07	Tumor	LUAD	4.04539
TCGA-44-7661-01A-11R-2066-07	Tumor	LUAD	5.96852
TCGA-44-7662-01A-11R-2066-07	Tumor	LUAD	5.10246
TCGA-44-7667-01A-31R-2066-07	Tumor	LUAD	5.02506
TCGA-44-7669-01A-21R-2066-07	Tumor	LUAD	5.69977
TCGA-44-7670-01A-11R-2066-07	Tumor	LUAD	4.81469
TCGA-44-7671-01A-11R-2066-07	Tumor	LUAD	4.82721
TCGA-44-7672-01A-11R-2066-07	Tumor	LUAD	4.05625
TCGA-44-8117-01A-11R-2241-07	Tumor	LUAD	4.89012
TCGA-44-8119-01A-11R-2241-07	Tumor	LUAD	5.4645
TCGA-44-8120-01A-11R-2241-07	Tumor	LUAD	5.38596
TCGA-44-A479-01A-31R-A24H-07	Tumor	LUAD	4.6982
TCGA-44-A47A-01A-21R-A24H-07	Tumor	LUAD	4.63734
TCGA-44-A47B-01A-11R-A24H-07	Tumor	LUAD	4.58546
TCGA-44-A47G-01A-21R-A24H-07	Tumor	LUAD	4.70296
TCGA-44-A4SS-01A-11R-A24X-07	Tumor	LUAD	4.22595
TCGA-44-A4SU-01A-11R-A24X-07	Tumor	LUAD	4.17181
TCGA-46-3765-01A-01R-0980-07	Tumor	LUSC	4.32273
TCGA-46-3766-01A-01R-0980-07	Tumor	LUSC	4.27083
TCGA-46-3767-01A-01R-0980-07	Tumor	LUSC	4.70672
TCGA-46-3768-01A-01R-0980-07	Tumor	LUSC	4.1377
TCGA-46-3769-01A-01R-0980-07	Tumor	LUSC	4.05001
TCGA-46-6025-01A-11R-1820-07	Tumor	LUSC	4.07839
TCGA-46-6026-01A-11R-1820-07	Tumor	LUSC	5.00737
TCGA-49-4486-01A-01R-1206-07	Tumor	LUAD	3.17348
TCGA-49-4487-01A-21R-1858-07	Tumor	LUAD	4.78642
TCGA-49-4488-01A-01R-1755-07	Tumor	LUAD	3.94817
TCGA-49-4490-01A-21R-1858-07	Tumor	LUAD	3.9262
TCGA-49-4490-11A-01R-1858-07	Normal	LUAD	4.16798
TCGA-49-4494-01A-01R-1206-07	Tumor	LUAD	3.47646
TCGA-49-4501-01A-01R-1206-07	Tumor	LUAD	4.44583
TCGA-49-4505-01A-01R-1206-07	Tumor	LUAD	3.6664
TCGA-49-4506-01A-01R-1206-07	Tumor	LUAD	2.56725
TCGA-49-4507-01A-01R-1206-07	Tumor	LUAD	2.94527
TCGA-49-4510-01A-01R-1206-07	Tumor	LUAD	3.69119
TCGA-49-4512-01A-21R-1858-07	Tumor	LUAD	4.215
TCGA-49-4512-11A-01R-1858-07	Normal	LUAD	3.83839
TCGA-49-4514-01A-21R-1858-07	Tumor	LUAD	3.2695
TCGA-49-6742-01A-11R-1858-07	Tumor	LUAD	3.937
TCGA-49-6742-11A-01R-1858-07	Normal	LUAD	5.15594
TCGA-49-6743-01A-11R-1858-07	Tumor	LUAD	5.12962
TCGA-49-6743-11A-01R-1858-07	Normal	LUAD	4.89878
TCGA-49-6744-01A-11R-1858-07	Tumor	LUAD	4.82259
TCGA-49-6744-11A-01R-1858-07	Normal	LUAD	5.67297
TCGA-49-6745-01A-11R-1858-07	Tumor	LUAD	5.6456
TCGA-49-6745-11A-01R-1858-07	Normal	LUAD	4.44125
TCGA-49-6761-01A-31R-1949-07	Tumor	LUAD	5.05741
TCGA-49-6761-11A-01R-1949-07	Normal	LUAD	4.9973
TCGA-49-6767-01A-11R-1858-07	Tumor	LUAD	5.13871
TCGA-49-AAQV-01A-11R-A39D-07	Tumor	LUAD	3.80693
TCGA-49-AAR0-01A-21R-A39D-07	Tumor	LUAD	3.71768
TCGA-49-AAR2-01A-11R-A39D-07	Tumor	LUAD	2.17725
TCGA-49-AAR3-01A-11R-A41B-07	Tumor	LUAD	3.96415
TCGA-49-AAR4-01A-12R-A41B-07	Tumor	LUAD	4.47261
TCGA-49-AAR9-01A-21R-A41B-07	Tumor	LUAD	4.54756
TCGA-49-AARE-01A-11R-A41B-07	Tumor	LUAD	3.70275
TCGA-49-AARN-01A-21R-A41B-07	Tumor	LUAD	4.78129
TCGA-49-AARO-01A-12R-A41B-07	Tumor	LUAD	4.62199
TCGA-49-AARQ-01A-11R-A41B-07	Tumor	LUAD	3.24147
TCGA-49-AARR-01A-11R-A41B-07	Tumor	LUAD	4.82901
TCGA-4A-A93W-01A-11R-A37K-07	Tumor	KIRP	3.96047
TCGA-4A-A93X-01A-11R-A37K-07	Tumor	KIRP	3.86326
TCGA-4A-A93Y-01A-11R-A37K-07	Tumor	KIRP	3.34287
TCGA-4B-A93V-01A-11R-A39D-07	Tumor	LUAD	3.86883
TCGA-4C-A93U-01A-11R-A39I-07	Tumor	THCA	6.14591
TCGA-4E-A92E-01A-11R-A37O-07	Tumor	UCEC	5.32031
TCGA-4G-AAZO-01A-12R-A41I-07	Tumor	CHOL	5.10689
TCGA-4G-AAZT-01A-11R-A41I-07	Tumor	CHOL	3.93225
TCGA-4H-AAAK-01A-12R-A41B-07	Tumor	BRCA	5.21432
TCGA-4J-AA1J-01A-21R-A38B-07	Tumor	CESC	5.3077
TCGA-4K-AA1G-01A-11R-A430-07	Tumor	TGCT	4.74168
TCGA-4K-AA1H-01A-11R-A430-07	Tumor	TGCT	3.29196
TCGA-4K-AA1I-01A-11R-A430-07	Tumor	TGCT	3.72185
TCGA-4K-AAAL-01A-11R-A430-07	Tumor	TGCT	2.67385
TCGA-4L-AA1F-01A-11R-A41O-07	Tumor	PRAD	4.78046
TCGA-4N-A93T-01A-11R-A37K-07	Tumor	COAD	3.28592
TCGA-4P-AA8J-01A-11R-A39I-07	Tumor	HNSC	3.6059
TCGA-4R-AA8I-01A-11R-A38B-07	Tumor	LIHC	3.77758
TCGA-4T-AA8H-01A-11R-A41B-07	Tumor	COAD	4.14472
TCGA-4V-A9QI-01A-11R-A42C-07	Tumor	THYM	1.37412
TCGA-4V-A9QJ-01A-11R-A42C-07	Tumor	THYM	3.51254
TCGA-4V-A9QL-01A-11R-A42C-07	Tumor	THYM	3.93553
TCGA-4V-A9QM-01A-11R-A42C-07	Tumor	THYM	5.02529
TCGA-4V-A9QN-01A-11R-A42C-07	Tumor	THYM	2.55351
TCGA-4V-A9QR-01A-11R-A42C-07	Tumor	THYM	2.08158
TCGA-4V-A9QS-01A-11R-A42C-07	Tumor	THYM	2.72572
TCGA-4V-A9QT-01A-11R-A42C-07	Tumor	THYM	2.17642
TCGA-4V-A9QU-01A-11R-A42C-07	Tumor	THYM	3.12867
TCGA-4V-A9QW-01A-11R-A42C-07	Tumor	THYM	2.03735
TCGA-4V-A9QX-01A-11R-A42C-07	Tumor	THYM	3.30444
TCGA-4X-A9F9-01A-11R-A42C-07	Tumor	THYM	1.13619
TCGA-4X-A9FA-01A-11R-A42C-07	Tumor	THYM	4.44355
TCGA-4X-A9FB-01A-11R-A42C-07	Tumor	THYM	2.25169
TCGA-4X-A9FC-01A-11R-A42C-07	Tumor	THYM	3.57216
TCGA-4X-A9FD-01A-11R-A42C-07	Tumor	THYM	3.57849
TCGA-4Z-AA7M-01A-11R-A39I-07	Tumor	BLCA	3.85255
TCGA-4Z-AA7N-01A-11R-A39I-07	Tumor	BLCA	4.25763
TCGA-4Z-AA7O-01A-31R-A39I-07	Tumor	BLCA	3.48893
TCGA-4Z-AA7Q-01A-11R-A39I-07	Tumor	BLCA	2.30606
TCGA-4Z-AA7R-01A-11R-A39I-07	Tumor	BLCA	4.33595
TCGA-4Z-AA7S-01A-11R-A39I-07	Tumor	BLCA	3.25304
TCGA-4Z-AA7W-01A-11R-A39I-07	Tumor	BLCA	1.66239
TCGA-4Z-AA7Y-01A-11R-A39I-07	Tumor	BLCA	4.49908
TCGA-4Z-AA80-01A-11R-A39I-07	Tumor	BLCA	3.90764
TCGA-4Z-AA81-01A-11R-A39I-07	Tumor	BLCA	5.12328
TCGA-4Z-AA82-01A-11R-A39I-07	Tumor	BLCA	4.81307
TCGA-4Z-AA83-01A-11R-A39I-07	Tumor	BLCA	4.41554
TCGA-4Z-AA84-01A-11R-A39I-07	Tumor	BLCA	4.18078
TCGA-4Z-AA86-01A-11R-A39I-07	Tumor	BLCA	4.25347
TCGA-4Z-AA87-01A-11R-A39I-07	Tumor	BLCA	3.75899
TCGA-4Z-AA89-01A-11R-A39I-07	Tumor	BLCA	3.8114
TCGA-50-5044-01A-21R-1858-07	Tumor	LUAD	4.38693
TCGA-50-5045-01A-01R-1628-07	Tumor	LUAD	3.47263
TCGA-50-5049-01A-01R-1628-07	Tumor	LUAD	3.63337
TCGA-50-5051-01A-21R-1858-07	Tumor	LUAD	3.95621
TCGA-50-5055-01A-01R-1628-07	Tumor	LUAD	3.25675
TCGA-50-5066-01A-01R-1628-07	Tumor	LUAD	2.9335
TCGA-50-5066-02A-11R-2090-07	Tumor	LUAD	5.79625
TCGA-50-5068-01A-01R-1628-07	Tumor	LUAD	3.0303
TCGA-50-5072-01A-21R-1858-07	Tumor	LUAD	4.63784
TCGA-50-5930-01A-11R-1755-07	Tumor	LUAD	3.604
TCGA-50-5930-11A-01R-1755-07	Normal	LUAD	5.26626
TCGA-50-5931-01A-11R-1755-07	Tumor	LUAD	4.95579
TCGA-50-5931-11A-01R-1858-07	Normal	LUAD	5.34015
TCGA-50-5932-01A-11R-1755-07	Tumor	LUAD	5.20249
TCGA-50-5932-11A-01R-1755-07	Normal	LUAD	5.87316
TCGA-50-5933-01A-11R-1755-07	Tumor	LUAD	5.99149
TCGA-50-5933-11A-01R-1755-07	Normal	LUAD	6.02061
TCGA-50-5935-01A-11R-1755-07	Tumor	LUAD	4.50755
TCGA-50-5935-11A-01R-1858-07	Normal	LUAD	5.76439
TCGA-50-5936-01A-11R-1628-07	Tumor	LUAD	5.2286
TCGA-50-5936-11A-01R-1628-07	Normal	LUAD	5.4289
TCGA-50-5939-01A-11R-1628-07	Tumor	LUAD	4.75003
TCGA-50-5939-11A-01R-1628-07	Normal	LUAD	5.53549
TCGA-50-5941-01A-11R-1755-07	Tumor	LUAD	4.34625
TCGA-50-5942-01A-21R-1755-07	Tumor	LUAD	4.83282
TCGA-50-5944-01A-11R-1755-07	Tumor	LUAD	4.77279
TCGA-50-5946-01A-11R-1755-07	Tumor	LUAD	4.90477
TCGA-50-5946-02A-11R-2090-07	Tumor	LUAD	4.97811
TCGA-50-6590-01A-12R-1858-07	Tumor	LUAD	4.50362
TCGA-50-6591-01A-11R-1755-07	Tumor	LUAD	5.62873
TCGA-50-6592-01A-11R-1755-07	Tumor	LUAD	4.11544
TCGA-50-6593-01A-11R-1755-07	Tumor	LUAD	4.86426
TCGA-50-6594-01A-11R-1755-07	Tumor	LUAD	5.13713
TCGA-50-6595-01A-12R-1858-07	Tumor	LUAD	5.42251
TCGA-50-6595-11A-01R-1858-07	Normal	LUAD	5.48303
TCGA-50-6597-01A-11R-1858-07	Tumor	LUAD	3.02274
TCGA-50-6673-01A-11R-1949-07	Tumor	LUAD	4.85069
TCGA-50-7109-01A-11R-2039-07	Tumor	LUAD	4.49742
TCGA-50-8457-01A-11R-2326-07	Tumor	LUAD	4.34608
TCGA-50-8459-01A-11R-2326-07	Tumor	LUAD	4.78545
TCGA-50-8460-01A-11R-2326-07	Tumor	LUAD	3.83207
TCGA-51-4079-01A-01R-1100-07	Tumor	LUSC	4.55529
TCGA-51-4079-11A-01R-1758-07	Normal	LUSC	5.43068
TCGA-51-4080-01A-01R-1100-07	Tumor	LUSC	4.29649
TCGA-51-4081-01A-01R-1100-07	Tumor	LUSC	5.19258
TCGA-51-4081-11A-01R-1758-07	Normal	LUSC	3.89463
TCGA-51-6867-01A-11R-2045-07	Tumor	LUSC	4.47581
TCGA-52-7622-01A-11R-2125-07	Tumor	LUSC	4.80874
TCGA-52-7809-01A-21R-2125-07	Tumor	LUSC	5.4847
TCGA-52-7810-01A-11R-2125-07	Tumor	LUSC	3.5063
TCGA-52-7811-01A-11R-2125-07	Tumor	LUSC	4.39925
TCGA-52-7812-01A-11R-2125-07	Tumor	LUSC	5.3823
TCGA-53-7624-01A-11R-2066-07	Tumor	LUAD	6.9602
TCGA-53-7626-01A-12R-2066-07	Tumor	LUAD	5.21891
TCGA-53-7813-01A-11R-2170-07	Tumor	LUAD	3.96994
TCGA-53-A4EZ-01A-12R-A24X-07	Tumor	LUAD	4.11725
TCGA-55-1592-01A-01R-0946-07	Tumor	LUAD	4.71693
TCGA-55-1594-01A-01R-0946-07	Tumor	LUAD	5.37249
TCGA-55-1595-01A-01R-0946-07	Tumor	LUAD	4.1508
TCGA-55-1596-01A-01R-0946-07	Tumor	LUAD	3.37246
TCGA-55-5899-01A-11R-1628-07	Tumor	LUAD	4.37845
TCGA-55-6543-01A-11R-1755-07	Tumor	LUAD	5.11695
TCGA-55-6642-01A-11R-1858-07	Tumor	LUAD	4.70124
TCGA-55-6712-01A-11R-1858-07	Tumor	LUAD	5.53323
TCGA-55-6968-01A-11R-1949-07	Tumor	LUAD	5.38376
TCGA-55-6968-11A-01R-1949-07	Normal	LUAD	4.11415
TCGA-55-6969-01A-11R-1949-07	Tumor	LUAD	4.49267
TCGA-55-6969-11A-01R-1949-07	Normal	LUAD	4.7745
TCGA-55-6970-01A-11R-1949-07	Tumor	LUAD	4.90435
TCGA-55-6970-11A-01R-1949-07	Normal	LUAD	5.43425
TCGA-55-6971-01A-11R-1949-07	Tumor	LUAD	4.97305
TCGA-55-6971-11A-01R-1949-07	Normal	LUAD	5.30016
TCGA-55-6972-01A-11R-1949-07	Tumor	LUAD	2.94255
TCGA-55-6972-11A-01R-1949-07	Normal	LUAD	5.26233
TCGA-55-6975-01A-11R-1949-07	Tumor	LUAD	5.4469
TCGA-55-6975-11A-01R-1949-07	Normal	LUAD	5.05537
TCGA-55-6978-01A-11R-1949-07	Tumor	LUAD	5.8068
TCGA-55-6978-11A-01R-1949-07	Normal	LUAD	5.59002
TCGA-55-6979-01A-11R-1949-07	Tumor	LUAD	4.32305
TCGA-55-6979-11A-01R-1949-07	Normal	LUAD	5.00428
TCGA-55-6980-01A-11R-1949-07	Tumor	LUAD	4.65297
TCGA-55-6980-11A-01R-1949-07	Normal	LUAD	5.31025
TCGA-55-6981-01A-11R-1949-07	Tumor	LUAD	5.025
TCGA-55-6981-11A-01R-1949-07	Normal	LUAD	5.37262
TCGA-55-6982-01A-11R-1949-07	Tumor	LUAD	5.21499
TCGA-55-6982-11A-01R-1949-07	Normal	LUAD	5.92875
TCGA-55-6983-01A-11R-1949-07	Tumor	LUAD	4.74355
TCGA-55-6983-11A-01R-1949-07	Normal	LUAD	4.98438
TCGA-55-6984-01A-11R-1949-07	Tumor	LUAD	4.25732
TCGA-55-6984-11A-01R-1949-07	Normal	LUAD	5.46662
TCGA-55-6985-01A-11R-1949-07	Tumor	LUAD	5.13431
TCGA-55-6985-11A-01R-1949-07	Normal	LUAD	4.87105
TCGA-55-6986-01A-11R-1949-07	Tumor	LUAD	5.16651
TCGA-55-6986-11A-01R-1949-07	Normal	LUAD	5.67998
TCGA-55-6987-01A-11R-1949-07	Tumor	LUAD	3.79825
TCGA-55-7227-01A-11R-2039-07	Tumor	LUAD	4.76835
TCGA-55-7281-01A-11R-2039-07	Tumor	LUAD	4.6177
TCGA-55-7283-01A-11R-2039-07	Tumor	LUAD	4.3473
TCGA-55-7284-01B-11R-2241-07	Tumor	LUAD	4.61631
TCGA-55-7570-01A-11R-2039-07	Tumor	LUAD	4.86757
TCGA-55-7573-01A-11R-2039-07	Tumor	LUAD	5.00515
TCGA-55-7574-01A-11R-2039-07	Tumor	LUAD	4.84919
TCGA-55-7576-01A-11R-2066-07	Tumor	LUAD	4.91731
TCGA-55-7724-01A-11R-2170-07	Tumor	LUAD	4.54637
TCGA-55-7725-01A-11R-2170-07	Tumor	LUAD	4.52718
TCGA-55-7726-01A-11R-2170-07	Tumor	LUAD	5.2071
TCGA-55-7727-01A-11R-2170-07	Tumor	LUAD	5.03211
TCGA-55-7728-01A-11R-2187-07	Tumor	LUAD	3.0607
TCGA-55-7815-01A-11R-2170-07	Tumor	LUAD	4.75781
TCGA-55-7816-01A-11R-2170-07	Tumor	LUAD	5.97853
TCGA-55-7903-01A-11R-2170-07	Tumor	LUAD	4.94885
TCGA-55-7907-01A-11R-2170-07	Tumor	LUAD	4.74999
TCGA-55-7910-01A-11R-2170-07	Tumor	LUAD	4.60041
TCGA-55-7911-01A-11R-2170-07	Tumor	LUAD	5.396
TCGA-55-7913-01B-11R-2241-07	Tumor	LUAD	4.59021
TCGA-55-7914-01A-11R-2170-07	Tumor	LUAD	4.71837
TCGA-55-7994-01A-11R-2187-07	Tumor	LUAD	4.79958
TCGA-55-7995-01A-11R-2187-07	Tumor	LUAD	5.11859
TCGA-55-8085-01A-11R-2241-07	Tumor	LUAD	3.51062
TCGA-55-8087-01A-11R-2241-07	Tumor	LUAD	4.40681
TCGA-55-8089-01A-11R-2241-07	Tumor	LUAD	4.18862
TCGA-55-8090-01A-11R-2241-07	Tumor	LUAD	5.5602
TCGA-55-8091-01A-11R-2241-07	Tumor	LUAD	5.46611
TCGA-55-8092-01A-11R-2241-07	Tumor	LUAD	3.72757
TCGA-55-8094-01A-11R-2241-07	Tumor	LUAD	4.3797
TCGA-55-8096-01A-11R-2241-07	Tumor	LUAD	4.38659
TCGA-55-8097-01A-11R-2241-07	Tumor	LUAD	4.63553
TCGA-55-8203-01A-11R-2241-07	Tumor	LUAD	4.26982
TCGA-55-8204-01A-11R-2241-07	Tumor	LUAD	4.67931
TCGA-55-8205-01A-11R-2241-07	Tumor	LUAD	5.72149
TCGA-55-8206-01A-11R-2241-07	Tumor	LUAD	4.86908
TCGA-55-8207-01A-11R-2241-07	Tumor	LUAD	4.44565
TCGA-55-8208-01A-11R-2241-07	Tumor	LUAD	4.15424
TCGA-55-8299-01A-11R-2287-07	Tumor	LUAD	5.08077
TCGA-55-8301-01A-11R-2287-07	Tumor	LUAD	4.39226
TCGA-55-8302-01A-11R-2326-07	Tumor	LUAD	4.82876
TCGA-55-8505-01A-11R-2403-07	Tumor	LUAD	4.26781
TCGA-55-8506-01A-11R-2403-07	Tumor	LUAD	5.1605
TCGA-55-8507-01A-11R-2403-07	Tumor	LUAD	4.87601
TCGA-55-8508-01A-11R-2403-07	Tumor	LUAD	4.00555
TCGA-55-8510-01A-11R-2403-07	Tumor	LUAD	4.74252
TCGA-55-8511-01A-11R-2403-07	Tumor	LUAD	4.30034
TCGA-55-8512-01A-11R-2403-07	Tumor	LUAD	4.83516
TCGA-55-8513-01A-11R-2403-07	Tumor	LUAD	4.86466
TCGA-55-8514-01A-11R-2403-07	Tumor	LUAD	4.37067
TCGA-55-8614-01A-11R-2403-07	Tumor	LUAD	6.7583
TCGA-55-8615-01A-11R-2403-07	Tumor	LUAD	4.59492
TCGA-55-8616-01A-11R-2403-07	Tumor	LUAD	4.5922
TCGA-55-8619-01A-11R-2403-07	Tumor	LUAD	4.12822
TCGA-55-8620-01A-11R-2403-07	Tumor	LUAD	5.13869
TCGA-55-8621-01A-11R-2403-07	Tumor	LUAD	4.63997
TCGA-55-A48X-01A-11R-A24H-07	Tumor	LUAD	4.70759
TCGA-55-A48Y-01A-11R-A24H-07	Tumor	LUAD	5.15361
TCGA-55-A48Z-01A-12R-A24X-07	Tumor	LUAD	4.55438
TCGA-55-A490-01A-11R-A466-07	Tumor	LUAD	4.05116
TCGA-55-A491-01A-11R-A24H-07	Tumor	LUAD	5.166
TCGA-55-A492-01A-11R-A24H-07	Tumor	LUAD	3.00312
TCGA-55-A493-01A-11R-A24H-07	Tumor	LUAD	5.36699
TCGA-55-A494-01A-11R-A24X-07	Tumor	LUAD	4.56497
TCGA-55-A4DF-01A-11R-A24H-07	Tumor	LUAD	5.61366
TCGA-55-A4DG-01A-11R-A24H-07	Tumor	LUAD	4.5382
TCGA-55-A57B-01A-12R-A39D-07	Tumor	LUAD	4.71894
TCGA-56-1622-01A-01R-0692-07	Tumor	LUSC	4.98803
TCGA-56-5897-01A-11R-1635-07	Tumor	LUSC	4.17857
TCGA-56-5898-01A-11R-1635-07	Tumor	LUSC	4.24811
TCGA-56-6545-01A-11R-1820-07	Tumor	LUSC	5.80324
TCGA-56-6546-01A-11R-1820-07	Tumor	LUSC	4.02518
TCGA-56-7221-01A-11R-2045-07	Tumor	LUSC	4.60832
TCGA-56-7222-01A-11R-2045-07	Tumor	LUSC	5.06256
TCGA-56-7222-11A-01R-2045-07	Normal	LUSC	4.68572
TCGA-56-7223-01A-11R-2045-07	Tumor	LUSC	4.39908
TCGA-56-7579-01A-11R-2045-07	Tumor	LUSC	4.49601
TCGA-56-7579-11A-01R-2045-07	Normal	LUSC	5.49008
TCGA-56-7580-01A-11R-2045-07	Tumor	LUSC	3.68285
TCGA-56-7580-11A-01R-2045-07	Normal	LUSC	5.51627
TCGA-56-7582-01A-11R-2045-07	Tumor	LUSC	4.79756
TCGA-56-7582-11A-01R-2045-07	Normal	LUSC	5.53795
TCGA-56-7730-01A-11R-2125-07	Tumor	LUSC	5.10065
TCGA-56-7730-11A-01R-2125-07	Normal	LUSC	5.36361
TCGA-56-7731-01A-11R-2125-07	Tumor	LUSC	4.15523
TCGA-56-7731-11A-01R-2125-07	Normal	LUSC	5.62888
TCGA-56-7822-01A-11R-2125-07	Tumor	LUSC	3.93945
TCGA-56-7823-01B-11R-2247-07	Tumor	LUSC	5.21507
TCGA-56-7823-11A-01R-2247-07	Normal	LUSC	5.14661
TCGA-56-8082-01A-11R-2247-07	Tumor	LUSC	4.73747
TCGA-56-8082-11A-01R-2247-07	Normal	LUSC	5.83407
TCGA-56-8083-01A-11R-2247-07	Tumor	LUSC	6.11679
TCGA-56-8083-11A-01R-2247-07	Normal	LUSC	5.59024
TCGA-56-8201-01A-11R-2247-07	Tumor	LUSC	5.5304
TCGA-56-8201-11A-01R-2247-07	Normal	LUSC	5.18876
TCGA-56-8304-01A-11R-2326-07	Tumor	LUSC	3.86235
TCGA-56-8305-01A-11R-2296-07	Tumor	LUSC	4.32089
TCGA-56-8307-01A-11R-2296-07	Tumor	LUSC	4.91196
TCGA-56-8308-01A-11R-2296-07	Tumor	LUSC	4.25204
TCGA-56-8309-01A-11R-2296-07	Tumor	LUSC	4.71176
TCGA-56-8309-11A-01R-2296-07	Normal	LUSC	5.14998
TCGA-56-8503-01A-11R-2403-07	Tumor	LUSC	4.669
TCGA-56-8504-01A-11R-2403-07	Tumor	LUSC	4.35279
TCGA-56-8622-01A-11R-2403-07	Tumor	LUSC	3.52668
TCGA-56-8623-01A-11R-A28V-07	Tumor	LUSC	4.60832
TCGA-56-8623-11A-01R-A28V-07	Normal	LUSC	4.88701
TCGA-56-8624-01A-11R-2403-07	Tumor	LUSC	3.8244
TCGA-56-8625-01A-11R-2403-07	Tumor	LUSC	5.2829
TCGA-56-8626-01A-11R-2403-07	Tumor	LUSC	4.71378
TCGA-56-8628-01A-11R-2403-07	Tumor	LUSC	4.578
TCGA-56-8629-01A-11R-2403-07	Tumor	LUSC	4.09911
TCGA-56-A49D-01A-11R-A24H-07	Tumor	LUSC	4.47539
TCGA-56-A4BW-01A-11R-A24H-07	Tumor	LUSC	3.73835
TCGA-56-A4BX-01A-11R-A24H-07	Tumor	LUSC	4.74297
TCGA-56-A4BY-01A-11R-A24H-07	Tumor	LUSC	5.30594
TCGA-56-A4ZJ-01A-11R-A262-07	Tumor	LUSC	4.43568
TCGA-56-A4ZK-01A-11R-A262-07	Tumor	LUSC	3.97787
TCGA-56-A5DR-01A-11R-A27Q-07	Tumor	LUSC	3.52359
TCGA-56-A5DS-01A-11R-A27Q-07	Tumor	LUSC	4.88463
TCGA-56-A62T-01A-11R-A405-07	Tumor	LUSC	4.58774
TCGA-57-1582-01A-01R-1566-13	Tumor	OV	4.98617
TCGA-57-1583-01A-01R-1566-13	Tumor	OV	4.21445
TCGA-57-1584-01A-01R-1566-13	Tumor	OV	4.13147
TCGA-57-1585-01A-01R-1566-13	Tumor	OV	4.86421
TCGA-57-1586-01A-02R-1567-13	Tumor	OV	4.83357
TCGA-57-1993-01A-01R-1568-13	Tumor	OV	6.07585
TCGA-57-1994-01A-01R-1568-13	Tumor	OV	5.98694
TCGA-58-8386-01A-11R-2296-07	Tumor	LUSC	4.67964
TCGA-58-8386-11A-01R-2296-07	Normal	LUSC	3.99632
TCGA-58-8387-01A-11R-2296-07	Tumor	LUSC	2.13277
TCGA-58-8388-01A-11R-2326-07	Tumor	LUSC	5.60647
TCGA-58-8390-01A-11R-2326-07	Tumor	LUSC	4.72467
TCGA-58-8391-01A-11R-2326-07	Tumor	LUSC	4.22998
TCGA-58-8392-01A-11R-2326-07	Tumor	LUSC	4.78938
TCGA-58-8393-01A-11R-2326-07	Tumor	LUSC	4.73079
TCGA-58-A46J-01A-11R-A24H-07	Tumor	LUSC	3.843
TCGA-58-A46K-01A-11R-A24H-07	Tumor	LUSC	4.34067
TCGA-58-A46L-01A-11R-A24H-07	Tumor	LUSC	4.70751
TCGA-58-A46M-01A-11R-A24H-07	Tumor	LUSC	5.2831
TCGA-58-A46N-01A-11R-A24H-07	Tumor	LUSC	4.39126
TCGA-59-2348-01A-01R-1569-13	Tumor	OV	5.04154
TCGA-59-2350-01A-01R-1569-13	Tumor	OV	4.95943
TCGA-59-2351-01A-01R-1569-13	Tumor	OV	5.39363
TCGA-59-2352-01A-01R-1569-13	Tumor	OV	4.41736
TCGA-59-2354-01A-01R-1569-13	Tumor	OV	5.20593
TCGA-59-2355-01A-01R-1569-13	Tumor	OV	4.19388
TCGA-59-2363-01A-01R-1569-13	Tumor	OV	5.32464
TCGA-59-A5PD-01A-11R-A406-31	Tumor	OV	4.92702
TCGA-5B-A90C-01A-11R-A37O-07	Tumor	UCEC	3.99799
TCGA-5C-A9VG-01A-11R-A37K-07	Tumor	LIHC	4.06018
TCGA-5C-A9VH-01A-11R-A37K-07	Tumor	LIHC	3.79389
TCGA-5C-AAPD-01A-21R-A39D-07	Tumor	LIHC	1.67157
TCGA-5G-A9ZZ-01A-31R-A42C-07	Tumor	THYM	5.33461
TCGA-5K-AAAP-01A-11R-A42C-07	Tumor	THYM	3.69706
TCGA-5L-AAT0-01A-12R-A41B-07	Tumor	BRCA	4.3382
TCGA-5L-AAT1-01A-12R-A41B-07	Tumor	BRCA	3.69358
TCGA-5M-AAT4-01A-11R-A41B-07	Tumor	COAD	4.45122
TCGA-5M-AAT5-01A-21R-A41B-07	Tumor	COAD	4.08708
TCGA-5M-AAT6-01A-11R-A41B-07	Tumor	COAD	3.44849
TCGA-5M-AATA-01A-31R-A41B-07	Tumor	COAD	4.04747
TCGA-5M-AATE-01A-11R-A41B-07	Tumor	COAD	4.69753
TCGA-5N-A9KI-01A-31R-A42T-07	Tumor	BLCA	3.92483
TCGA-5N-A9KM-01A-11R-A42T-07	Tumor	BLCA	3.48733
TCGA-5P-A9JU-01A-11R-A42S-07	Tumor	KIRP	4.72295
TCGA-5P-A9JV-01A-12R-A42S-07	Tumor	KIRP	5.25228
TCGA-5P-A9JW-01A-11R-A42S-07	Tumor	KIRP	3.02599
TCGA-5P-A9JY-01A-11R-A42S-07	Tumor	KIRP	3.54253
TCGA-5P-A9JZ-01A-11R-A42S-07	Tumor	KIRP	3.70812
TCGA-5P-A9K0-01A-11R-A42S-07	Tumor	KIRP	4.09286
TCGA-5P-A9K2-01A-11R-A42S-07	Tumor	KIRP	1.89534
TCGA-5P-A9K3-01A-11R-A42S-07	Tumor	KIRP	3.63908
TCGA-5P-A9K4-01A-11R-A42S-07	Tumor	KIRP	4.69506
TCGA-5P-A9K6-01A-11R-A42S-07	Tumor	KIRP	3.66178
TCGA-5P-A9K8-01A-11R-A42S-07	Tumor	KIRP	3.03591
TCGA-5P-A9K9-01A-11R-A42S-07	Tumor	KIRP	3.83313
TCGA-5P-A9KA-01A-11R-A42S-07	Tumor	KIRP	4.84601
TCGA-5P-A9KC-01A-11R-A42S-07	Tumor	KIRP	5.65047
TCGA-5P-A9KE-01A-11R-A42S-07	Tumor	KIRP	3.40211
TCGA-5P-A9KF-01A-11R-A42S-07	Tumor	KIRP	4.18422
TCGA-5P-A9KH-01A-11R-A42S-07	Tumor	KIRP	4.64412
TCGA-5R-AA1C-01A-11R-A41C-07	Tumor	LIHC	4.42967
TCGA-5R-AA1D-01A-11R-A38B-07	Tumor	LIHC	3.46018
TCGA-5R-AAAM-01A-12R-A41C-07	Tumor	LIHC	3.81698
TCGA-5S-A9Q8-01A-11R-A40A-07	Tumor	UCEC	3.07632
TCGA-5T-A9QA-01A-11R-A41B-07	Tumor	BRCA	2.62302
TCGA-5U-AB0D-01A-11R-A42C-07	Tumor	THYM	1.84298
TCGA-5U-AB0E-01A-11R-A42C-07	Tumor	THYM	1.57507
TCGA-5U-AB0F-01A-11R-A42C-07	Tumor	THYM	2.2412
TCGA-5V-A9RR-01A-11R-A42C-07	Tumor	THYM	3.36736
TCGA-5X-AA5U-01A-11R-A406-31	Tumor	OV	6.1267
TCGA-60-2695-01A-01R-0851-07	Tumor	LUSC	5.45097
TCGA-60-2696-01A-01R-0851-07	Tumor	LUSC	5.06396
TCGA-60-2697-01A-11R-2125-07	Tumor	LUSC	4.2203
TCGA-60-2698-01A-01R-0851-07	Tumor	LUSC	3.86853
TCGA-60-2703-01A-11R-2045-07	Tumor	LUSC	5.26264
TCGA-60-2704-01A-11R-2045-07	Tumor	LUSC	5.65246
TCGA-60-2706-01A-01R-0851-07	Tumor	LUSC	4.6776
TCGA-60-2707-01A-01R-0851-07	Tumor	LUSC	4.71351
TCGA-60-2708-01A-01R-0851-07	Tumor	LUSC	4.6003
TCGA-60-2709-01A-21R-1820-07	Tumor	LUSC	4.25203
TCGA-60-2709-11A-01R-1820-07	Normal	LUSC	4.80046
TCGA-60-2710-01A-01R-0851-07	Tumor	LUSC	5.62413
TCGA-60-2711-01A-01R-0851-07	Tumor	LUSC	4.94853
TCGA-60-2712-01A-01R-0851-07	Tumor	LUSC	4.20546
TCGA-60-2713-01A-01R-0851-07	Tumor	LUSC	5.38541
TCGA-60-2714-01A-01R-0851-07	Tumor	LUSC	3.98236
TCGA-60-2715-01A-01R-0851-07	Tumor	LUSC	4.7892
TCGA-60-2716-01A-01R-0851-07	Tumor	LUSC	4.67321
TCGA-60-2719-01A-01R-0851-07	Tumor	LUSC	4.82653
TCGA-60-2720-01A-01R-0851-07	Tumor	LUSC	2.81252
TCGA-60-2721-01A-01R-0851-07	Tumor	LUSC	3.99307
TCGA-60-2722-01A-01R-0851-07	Tumor	LUSC	4.41437
TCGA-60-2723-01A-01R-0851-07	Tumor	LUSC	4.58042
TCGA-60-2724-01A-01R-0851-07	Tumor	LUSC	4.31316
TCGA-60-2725-01A-01R-1201-07	Tumor	LUSC	4.48854
TCGA-60-2726-01A-01R-0851-07	Tumor	LUSC	3.20066
TCGA-61-1721-01A-01R-1569-13	Tumor	OV	5.0231
TCGA-61-1724-01A-01R-1568-13	Tumor	OV	5.37443
TCGA-61-1725-01A-01R-1567-13	Tumor	OV	2.75677
TCGA-61-1728-01A-01R-1568-13	Tumor	OV	5.04213
TCGA-61-1733-01A-01R-1567-13	Tumor	OV	6.51817
TCGA-61-1736-01B-01R-1568-13	Tumor	OV	5.85387
TCGA-61-1737-01A-01R-1567-13	Tumor	OV	4.14608
TCGA-61-1738-01A-01R-1567-13	Tumor	OV	3.81067
TCGA-61-1741-01A-02R-1567-13	Tumor	OV	5.4398
TCGA-61-1900-01A-01R-1567-13	Tumor	OV	4.44243
TCGA-61-1907-01A-01R-1567-13	Tumor	OV	2.89918
TCGA-61-1910-01A-01R-1567-13	Tumor	OV	4.29725
TCGA-61-1911-01A-01R-1567-13	Tumor	OV	4.69549
TCGA-61-1914-01A-01R-1567-13	Tumor	OV	3.31626
TCGA-61-1918-01A-01R-1568-13	Tumor	OV	5.3983
TCGA-61-1919-01A-01R-1568-13	Tumor	OV	4.73605
TCGA-61-1995-01A-01R-1568-13	Tumor	OV	7.00735
TCGA-61-1998-01A-01R-1568-13	Tumor	OV	5.56501
TCGA-61-2000-01A-01R-1568-13	Tumor	OV	5.55059
TCGA-61-2002-01A-01R-1568-13	Tumor	OV	4.70686
TCGA-61-2003-01A-01R-1568-13	Tumor	OV	5.51597
TCGA-61-2008-01A-02R-1568-13	Tumor	OV	4.20504
TCGA-61-2008-02A-01R-1568-13	Tumor	OV	5.14234
TCGA-61-2009-01A-01R-1568-13	Tumor	OV	4.43679
TCGA-61-2012-01A-01R-1568-13	Tumor	OV	5.50807
TCGA-61-2088-01A-01R-1568-13	Tumor	OV	5.20472
TCGA-61-2092-01A-01R-1568-13	Tumor	OV	3.85823
TCGA-61-2097-01A-02R-1568-13	Tumor	OV	4.9051
TCGA-61-2098-01A-01R-1568-13	Tumor	OV	5.72065
TCGA-61-2101-01A-01R-1568-13	Tumor	OV	4.81519
TCGA-61-2102-01A-01R-1568-13	Tumor	OV	5.52204
TCGA-61-2104-01A-01R-1568-13	Tumor	OV	5.3219
TCGA-61-2109-01A-01R-1568-13	Tumor	OV	5.18485
TCGA-61-2110-01A-01R-1568-13	Tumor	OV	5.45991
TCGA-61-2111-01A-01R-1568-13	Tumor	OV	5.35952
TCGA-61-2113-01A-01R-1568-13	Tumor	OV	5.83961
TCGA-62-8394-01A-11R-2326-07	Tumor	LUAD	4.42661
TCGA-62-8395-01A-11R-2326-07	Tumor	LUAD	5.04947
TCGA-62-8397-01A-11R-2326-07	Tumor	LUAD	3.24817
TCGA-62-8398-01A-11R-2326-07	Tumor	LUAD	5.14721
TCGA-62-8399-01A-21R-2326-07	Tumor	LUAD	5.17338
TCGA-62-8402-01A-11R-2326-07	Tumor	LUAD	4.16544
TCGA-62-A46O-01A-11R-A24H-07	Tumor	LUAD	6.42674
TCGA-62-A46P-01A-11R-A24H-07	Tumor	LUAD	2.93535
TCGA-62-A46R-01A-11R-A24H-07	Tumor	LUAD	4.94219
TCGA-62-A46S-01A-11R-A24H-07	Tumor	LUAD	4.07126
TCGA-62-A46U-01A-11R-A24H-07	Tumor	LUAD	5.13911
TCGA-62-A46V-01A-11R-A24H-07	Tumor	LUAD	4.7811
TCGA-62-A46Y-01A-11R-A24H-07	Tumor	LUAD	4.74103
TCGA-62-A470-01A-11R-A24H-07	Tumor	LUAD	3.86125
TCGA-62-A471-01A-12R-A24H-07	Tumor	LUAD	3.80131
TCGA-62-A472-01A-11R-A24H-07	Tumor	LUAD	5.14307
TCGA-63-5128-01A-01R-1443-07	Tumor	LUSC	4.54647
TCGA-63-5131-01A-01R-1443-07	Tumor	LUSC	3.93658
TCGA-63-6202-01A-11R-1820-07	Tumor	LUSC	4.86511
TCGA-63-7020-01A-11R-1949-07	Tumor	LUSC	4.42188
TCGA-63-7021-01A-11R-1949-07	Tumor	LUSC	4.12269
TCGA-63-7022-01A-11R-1949-07	Tumor	LUSC	3.99107
TCGA-63-7023-01A-11R-1949-07	Tumor	LUSC	5.56791
TCGA-63-A5M9-01A-11R-A26W-07	Tumor	LUSC	4.45484
TCGA-63-A5MB-01A-11R-A26W-07	Tumor	LUSC	3.34638
TCGA-63-A5MG-01A-12R-A27Q-07	Tumor	LUSC	3.67869
TCGA-63-A5MH-01A-12R-A27Q-07	Tumor	LUSC	4.65215
TCGA-63-A5MI-01A-12R-A27Q-07	Tumor	LUSC	3.99893
TCGA-63-A5MJ-01A-11R-A27Q-07	Tumor	LUSC	4.28957
TCGA-63-A5ML-01A-31R-A27Q-07	Tumor	LUSC	4.69393
TCGA-63-A5MM-01A-11R-A26W-07	Tumor	LUSC	4.82008
TCGA-63-A5MN-01A-22R-A27Q-07	Tumor	LUSC	4.34251
TCGA-63-A5MP-01A-11R-A26W-07	Tumor	LUSC	4.61502
TCGA-63-A5MR-01A-31R-A27Q-07	Tumor	LUSC	5.02036
TCGA-63-A5MS-01A-11R-A26W-07	Tumor	LUSC	4.38484
TCGA-63-A5MT-01A-21R-A26W-07	Tumor	LUSC	6.6866
TCGA-63-A5MU-01A-11R-A26W-07	Tumor	LUSC	4.66509
TCGA-63-A5MV-01A-21R-A26W-07	Tumor	LUSC	4.29925
TCGA-63-A5MW-01A-11R-A26W-07	Tumor	LUSC	4.99966
TCGA-63-A5MY-01A-11R-A26W-07	Tumor	LUSC	3.19093
TCGA-64-1676-01A-01R-0946-07	Tumor	LUAD	2.92879
TCGA-64-1677-01A-01R-0946-07	Tumor	LUAD	3.175
TCGA-64-1678-01A-01R-0946-07	Tumor	LUAD	3.31174
TCGA-64-1679-01A-21R-2066-07	Tumor	LUAD	5.39108
TCGA-64-1680-01A-02R-0946-07	Tumor	LUAD	3.90951
TCGA-64-1681-01A-11R-2066-07	Tumor	LUAD	4.60949
TCGA-64-5774-01A-01R-1628-07	Tumor	LUAD	4.76117
TCGA-64-5775-01A-01R-1628-07	Tumor	LUAD	6.60701
TCGA-64-5778-01A-01R-1628-07	Tumor	LUAD	3.32618
TCGA-64-5779-01A-01R-1628-07	Tumor	LUAD	5.47514
TCGA-64-5781-01A-01R-1628-07	Tumor	LUAD	3.67141
TCGA-64-5815-01A-01R-1628-07	Tumor	LUAD	4.58063
TCGA-66-2727-01A-01R-0980-07	Tumor	LUSC	3.91613
TCGA-66-2734-01A-01R-0980-07	Tumor	LUSC	5.02196
TCGA-66-2737-01A-01R-0980-07	Tumor	LUSC	4.62238
TCGA-66-2742-01A-01R-0980-07	Tumor	LUSC	4.10288
TCGA-66-2744-01A-01R-0980-07	Tumor	LUSC	5.52652
TCGA-66-2753-01A-01R-0980-07	Tumor	LUSC	5.12493
TCGA-66-2754-01A-01R-0980-07	Tumor	LUSC	5.01139
TCGA-66-2755-01A-01R-0851-07	Tumor	LUSC	4.18453
TCGA-66-2756-01A-01R-0851-07	Tumor	LUSC	5.62581
TCGA-66-2757-01A-01R-0851-07	Tumor	LUSC	3.70571
TCGA-66-2758-01A-02R-0851-07	Tumor	LUSC	3.13378
TCGA-66-2759-01A-01R-0851-07	Tumor	LUSC	4.3066
TCGA-66-2763-01A-01R-0851-07	Tumor	LUSC	3.70909
TCGA-66-2765-01A-01R-0851-07	Tumor	LUSC	4.62627
TCGA-66-2766-01A-01R-0851-07	Tumor	LUSC	3.7729
TCGA-66-2767-01A-01R-0851-07	Tumor	LUSC	3.96512
TCGA-66-2768-01A-01R-0851-07	Tumor	LUSC	3.5918
TCGA-66-2769-01A-02R-0851-07	Tumor	LUSC	4.2014
TCGA-66-2770-01A-01R-0851-07	Tumor	LUSC	4.66438
TCGA-66-2771-01A-01R-0980-07	Tumor	LUSC	3.07859
TCGA-66-2773-01A-01R-1201-07	Tumor	LUSC	4.25089
TCGA-66-2777-01A-01R-1201-07	Tumor	LUSC	4.52095
TCGA-66-2778-01A-02R-0851-07	Tumor	LUSC	3.08004
TCGA-66-2780-01A-01R-0851-07	Tumor	LUSC	3.68303
TCGA-66-2781-01A-01R-0851-07	Tumor	LUSC	3.41326
TCGA-66-2782-01A-01R-0851-07	Tumor	LUSC	3.60508
TCGA-66-2783-01A-01R-1201-07	Tumor	LUSC	3.89129
TCGA-66-2785-01A-01R-0851-07	Tumor	LUSC	3.51105
TCGA-66-2786-01A-01R-0851-07	Tumor	LUSC	5.31809
TCGA-66-2787-01A-01R-0980-07	Tumor	LUSC	4.25107
TCGA-66-2788-01A-01R-0980-07	Tumor	LUSC	5.56614
TCGA-66-2789-01A-01R-0980-07	Tumor	LUSC	4.67252
TCGA-66-2790-01A-01R-0980-07	Tumor	LUSC	4.89105
TCGA-66-2791-01A-01R-0980-07	Tumor	LUSC	3.64038
TCGA-66-2792-01A-01R-0980-07	Tumor	LUSC	4.89388
TCGA-66-2793-01A-01R-1201-07	Tumor	LUSC	3.40862
TCGA-66-2794-01A-01R-1201-07	Tumor	LUSC	4.27949
TCGA-66-2795-01A-02R-0980-07	Tumor	LUSC	3.9086
TCGA-66-2800-01A-01R-1201-07	Tumor	LUSC	3.74013
TCGA-67-3770-01A-01R-0946-07	Tumor	LUAD	3.49308
TCGA-67-3771-01A-01R-0946-07	Tumor	LUAD	4.55935
TCGA-67-3772-01A-01R-0946-07	Tumor	LUAD	3.89188
TCGA-67-3773-01A-01R-0946-07	Tumor	LUAD	3.11193
TCGA-67-3774-01A-01R-0946-07	Tumor	LUAD	4.87301
TCGA-67-4679-01B-01R-1755-07	Tumor	LUAD	3.98579
TCGA-67-6215-01A-11R-1755-07	Tumor	LUAD	4.33766
TCGA-67-6216-01A-11R-1755-07	Tumor	LUAD	4.98229
TCGA-67-6217-01A-11R-1755-07	Tumor	LUAD	5.0375
TCGA-68-7755-01A-11R-2125-07	Tumor	LUSC	5.00662
TCGA-68-7756-01A-11R-2125-07	Tumor	LUSC	4.97946
TCGA-68-7757-01B-11R-2296-07	Tumor	LUSC	4.11557
TCGA-68-8250-01A-11R-2296-07	Tumor	LUSC	4.73805
TCGA-68-8251-01A-11R-2296-07	Tumor	LUSC	4.69809
TCGA-68-A59I-01A-11R-A262-07	Tumor	LUSC	3.87776
TCGA-68-A59J-01A-21R-A26W-07	Tumor	LUSC	3.95971
TCGA-69-7760-01A-11R-2170-07	Tumor	LUAD	4.86078
TCGA-69-7761-01A-11R-2170-07	Tumor	LUAD	4.22475
TCGA-69-7763-01A-11R-2170-07	Tumor	LUAD	4.72648
TCGA-69-7764-01A-11R-2170-07	Tumor	LUAD	5.05474
TCGA-69-7765-01A-11R-2170-07	Tumor	LUAD	4.88721
TCGA-69-7973-01A-11R-2187-07	Tumor	LUAD	5.75505
TCGA-69-7974-01A-11R-2187-07	Tumor	LUAD	5.17883
TCGA-69-7978-01A-11R-2187-07	Tumor	LUAD	5.54404
TCGA-69-7979-01A-11R-2187-07	Tumor	LUAD	4.83929
TCGA-69-7980-01A-11R-2187-07	Tumor	LUAD	4.875
TCGA-69-8253-01A-11R-2287-07	Tumor	LUAD	5.1796
TCGA-69-8254-01A-11R-2287-07	Tumor	LUAD	4.28085
TCGA-69-8255-01A-11R-2287-07	Tumor	LUAD	3.04783
TCGA-69-8453-01A-12R-2326-07	Tumor	LUAD	4.24135
TCGA-69-A59K-01A-11R-A262-07	Tumor	LUAD	4.37077
TCGA-6A-AB49-01A-12R-A405-07	Tumor	LUSC	4.06224
TCGA-6D-AA2E-01A-11R-A37O-07	Tumor	KIRC	3.86216
TCGA-70-6722-01A-11R-1820-07	Tumor	LUSC	5.44953
TCGA-70-6723-01A-11R-1820-07	Tumor	LUSC	5.60854
TCGA-71-6725-01A-11R-1858-07	Tumor	LUAD	4.36017
TCGA-71-8520-01A-11R-2403-07	Tumor	LUAD	5.26732
TCGA-73-4658-01A-01R-1755-07	Tumor	LUAD	4.29442
TCGA-73-4659-01A-01R-1206-07	Tumor	LUAD	4.58414
TCGA-73-4662-01A-01R-1206-07	Tumor	LUAD	4.58832
TCGA-73-4666-01A-01R-1206-07	Tumor	LUAD	4.81427
TCGA-73-4668-01A-01R-1206-07	Tumor	LUAD	5.02389
TCGA-73-4670-01A-01R-1206-07	Tumor	LUAD	3.78595
TCGA-73-4675-01A-01R-1206-07	Tumor	LUAD	4.35111
TCGA-73-4676-01A-01R-1755-07	Tumor	LUAD	4.89232
TCGA-73-4676-11A-01R-1755-07	Normal	LUAD	4.2299
TCGA-73-4677-01A-01R-1206-07	Tumor	LUAD	4.45883
TCGA-73-7498-01A-12R-2187-07	Tumor	LUAD	4.26265
TCGA-73-7499-01A-11R-2187-07	Tumor	LUAD	3.1323
TCGA-73-A9RS-01A-11R-A41B-07	Tumor	LUAD	3.76574
TCGA-75-5122-01A-01R-1755-07	Tumor	LUAD	4.33356
TCGA-75-5125-01A-01R-1755-07	Tumor	LUAD	6.04052
TCGA-75-5126-01A-01R-1755-07	Tumor	LUAD	4.92295
TCGA-75-5146-01A-01R-1628-07	Tumor	LUAD	3.6163
TCGA-75-5147-01A-01R-1628-07	Tumor	LUAD	4.4595
TCGA-75-6203-01A-11R-1755-07	Tumor	LUAD	4.55014
TCGA-75-6205-01A-11R-1755-07	Tumor	LUAD	4.86644
TCGA-75-6206-01A-11R-1755-07	Tumor	LUAD	4.91437
TCGA-75-6207-01A-11R-1755-07	Tumor	LUAD	5.40002
TCGA-75-6211-01A-11R-1755-07	Tumor	LUAD	5.983
TCGA-75-6212-01A-11R-1755-07	Tumor	LUAD	4.56452
TCGA-75-6214-01A-41R-1949-07	Tumor	LUAD	4.70235
TCGA-75-7025-01A-12R-1949-07	Tumor	LUAD	4.84591
TCGA-75-7027-01A-11R-1949-07	Tumor	LUAD	5.44267
TCGA-75-7030-01A-11R-1949-07	Tumor	LUAD	4.87746
TCGA-75-7031-01A-11R-1949-07	Tumor	LUAD	3.89787
TCGA-76-4925-01A-01R-1850-01	Tumor	GBM	5.36476
TCGA-76-4926-01B-01R-1850-01	Tumor	GBM	5.85142
TCGA-76-4927-01A-01R-1850-01	Tumor	GBM	4.86494
TCGA-76-4928-01B-01R-1850-01	Tumor	GBM	5.13836
TCGA-76-4929-01A-01R-1850-01	Tumor	GBM	5.63953
TCGA-76-4931-01A-01R-1850-01	Tumor	GBM	5.2235
TCGA-76-4932-01A-01R-1850-01	Tumor	GBM	4.92495
TCGA-77-6842-01A-11R-1949-07	Tumor	LUSC	4.93174
TCGA-77-6843-01A-11R-1949-07	Tumor	LUSC	4.73625
TCGA-77-6844-01A-11R-1949-07	Tumor	LUSC	4.07444
TCGA-77-6845-01A-11R-1949-07	Tumor	LUSC	4.08585
TCGA-77-7138-01A-41R-2045-07	Tumor	LUSC	4.86281
TCGA-77-7138-11A-01R-2045-07	Normal	LUSC	5.27064
TCGA-77-7139-01A-11R-2045-07	Tumor	LUSC	3.62451
TCGA-77-7140-01A-41R-2045-07	Tumor	LUSC	3.99615
TCGA-77-7141-01A-11R-2045-07	Tumor	LUSC	4.25279
TCGA-77-7142-01A-11R-2045-07	Tumor	LUSC	4.56582
TCGA-77-7142-11A-01R-2045-07	Normal	LUSC	5.84766
TCGA-77-7335-01A-11R-2045-07	Tumor	LUSC	4.28184
TCGA-77-7335-11A-01R-2045-07	Normal	LUSC	4.36391
TCGA-77-7337-01A-21R-2045-07	Tumor	LUSC	4.68655
TCGA-77-7337-11A-01R-2045-07	Normal	LUSC	5.78361
TCGA-77-7338-01A-11R-2045-07	Tumor	LUSC	4.75616
TCGA-77-7338-11A-01R-2045-07	Normal	LUSC	5.27421
TCGA-77-7463-01A-11R-2045-07	Tumor	LUSC	3.48046
TCGA-77-7465-01A-11R-2045-07	Tumor	LUSC	3.96563
TCGA-77-8007-01A-11R-2187-07	Tumor	LUSC	5.34422
TCGA-77-8007-11A-01R-2187-07	Normal	LUSC	3.96501
TCGA-77-8008-01A-21R-2187-07	Tumor	LUSC	4.96715
TCGA-77-8008-11A-01R-2187-07	Normal	LUSC	5.15447
TCGA-77-8009-01A-11R-2187-07	Tumor	LUSC	4.87603
TCGA-77-8128-01A-11R-2247-07	Tumor	LUSC	4.87475
TCGA-77-8130-01A-11R-2247-07	Tumor	LUSC	4.08087
TCGA-77-8131-01A-11R-2247-07	Tumor	LUSC	3.78609
TCGA-77-8133-01A-12R-2247-07	Tumor	LUSC	3.78805
TCGA-77-8136-01A-11R-2247-07	Tumor	LUSC	4.73499
TCGA-77-8138-01A-11R-2247-07	Tumor	LUSC	3.9782
TCGA-77-8139-01A-11R-2247-07	Tumor	LUSC	4.84191
TCGA-77-8140-01A-11R-2247-07	Tumor	LUSC	3.77384
TCGA-77-8143-01A-11R-2247-07	Tumor	LUSC	5.45225
TCGA-77-8144-01A-11R-2247-07	Tumor	LUSC	4.9253
TCGA-77-8145-01A-11R-2247-07	Tumor	LUSC	4.94326
TCGA-77-8146-01A-11R-2247-07	Tumor	LUSC	4.33765
TCGA-77-8148-01A-11R-2247-07	Tumor	LUSC	4.03358
TCGA-77-8150-01A-11R-2247-07	Tumor	LUSC	4.84321
TCGA-77-8153-01A-11R-2403-07	Tumor	LUSC	4.27553
TCGA-77-8154-01A-11R-2247-07	Tumor	LUSC	4.09823
TCGA-77-8156-01A-11R-2247-07	Tumor	LUSC	4.2713
TCGA-77-A5FZ-01A-31R-A27Q-07	Tumor	LUSC	3.99885
TCGA-77-A5G1-01A-11R-A27Q-07	Tumor	LUSC	4.61754
TCGA-77-A5G3-01A-31R-A27Q-07	Tumor	LUSC	5.25101
TCGA-77-A5G6-01A-11R-A27Q-07	Tumor	LUSC	5.97277
TCGA-77-A5G7-01B-11R-A27Q-07	Tumor	LUSC	4.95773
TCGA-77-A5G8-01B-11R-A27Q-07	Tumor	LUSC	3.94269
TCGA-77-A5GA-01A-11R-A27Q-07	Tumor	LUSC	3.04845
TCGA-77-A5GB-01B-11R-A27Q-07	Tumor	LUSC	4.14342
TCGA-77-A5GF-01A-21R-A27Q-07	Tumor	LUSC	4.20609
TCGA-77-A5GH-01A-11R-A27Q-07	Tumor	LUSC	4.66841
TCGA-78-7143-01A-11R-2039-07	Tumor	LUAD	5.33256
TCGA-78-7145-01A-11R-2039-07	Tumor	LUAD	5.04448
TCGA-78-7146-01A-11R-2039-07	Tumor	LUAD	6.49665
TCGA-78-7147-01A-11R-2039-07	Tumor	LUAD	4.50865
TCGA-78-7148-01A-11R-2039-07	Tumor	LUAD	4.35833
TCGA-78-7149-01A-11R-2039-07	Tumor	LUAD	3.45002
TCGA-78-7150-01A-21R-2039-07	Tumor	LUAD	5.36253
TCGA-78-7152-01A-11R-2039-07	Tumor	LUAD	4.5084
TCGA-78-7153-01A-11R-2039-07	Tumor	LUAD	3.67526
TCGA-78-7154-01A-11R-2039-07	Tumor	LUAD	4.27583
TCGA-78-7155-01A-11R-2039-07	Tumor	LUAD	5.57488
TCGA-78-7156-01A-11R-2039-07	Tumor	LUAD	4.25379
TCGA-78-7158-01A-11R-2039-07	Tumor	LUAD	4.11984
TCGA-78-7159-01A-11R-2039-07	Tumor	LUAD	4.66095
TCGA-78-7160-01A-11R-2039-07	Tumor	LUAD	5.2704
TCGA-78-7161-01A-11R-2039-07	Tumor	LUAD	3.48357
TCGA-78-7162-01A-21R-2066-07	Tumor	LUAD	4.63023
TCGA-78-7163-01A-12R-2066-07	Tumor	LUAD	5.31366
TCGA-78-7166-01A-12R-2066-07	Tumor	LUAD	3.084
TCGA-78-7167-01A-11R-2066-07	Tumor	LUAD	3.78545
TCGA-78-7220-01A-11R-2039-07	Tumor	LUAD	4.7605
TCGA-78-7535-01A-11R-2066-07	Tumor	LUAD	3.54092
TCGA-78-7536-01A-11R-2066-07	Tumor	LUAD	5.40978
TCGA-78-7537-01A-11R-2066-07	Tumor	LUAD	3.64851
TCGA-78-7539-01A-11R-2066-07	Tumor	LUAD	4.10558
TCGA-78-7540-01A-11R-2066-07	Tumor	LUAD	4.07149
TCGA-78-7542-01A-21R-2066-07	Tumor	LUAD	5.28645
TCGA-78-7633-01A-11R-2066-07	Tumor	LUAD	4.18806
TCGA-78-8640-01A-11R-2403-07	Tumor	LUAD	4.25024
TCGA-78-8648-01A-11R-2403-07	Tumor	LUAD	4.27177
TCGA-78-8655-01A-11R-2403-07	Tumor	LUAD	4.11371
TCGA-78-8660-01A-11R-2403-07	Tumor	LUAD	3.99564
TCGA-78-8662-01A-11R-2403-07	Tumor	LUAD	4.3495
TCGA-79-5596-01A-31R-1949-07	Tumor	LUSC	4.72505
TCGA-80-5607-01A-31R-1949-07	Tumor	LUAD	4.97227
TCGA-80-5608-01A-31R-1949-07	Tumor	LUAD	4.10652
TCGA-80-5611-01A-01R-1628-07	Tumor	LUAD	4.45705
TCGA-83-5908-01A-21R-2287-07	Tumor	LUAD	5.88715
TCGA-85-6175-01A-11R-1820-07	Tumor	LUSC	5.31916
TCGA-85-6560-01A-11R-1820-07	Tumor	LUSC	5.08095
TCGA-85-6561-01A-11R-1820-07	Tumor	LUSC	4.47376
TCGA-85-6798-01A-11R-1949-07	Tumor	LUSC	3.78013
TCGA-85-7696-01A-11R-2125-07	Tumor	LUSC	4.19745
TCGA-85-7697-01A-11R-2125-07	Tumor	LUSC	4.02715
TCGA-85-7698-01A-11R-2125-07	Tumor	LUSC	4.95335
TCGA-85-7699-01A-11R-2125-07	Tumor	LUSC	4.45572
TCGA-85-7710-01A-11R-2125-07	Tumor	LUSC	5.57508
TCGA-85-7710-11A-01R-2125-07	Normal	LUSC	4.39477
TCGA-85-7843-01A-11R-2125-07	Tumor	LUSC	3.89693
TCGA-85-7844-01A-11R-2125-07	Tumor	LUSC	5.01239
TCGA-85-7950-01A-11R-2187-07	Tumor	LUSC	5.15764
TCGA-85-8048-01A-11R-2247-07	Tumor	LUSC	5.21346
TCGA-85-8049-01A-11R-2247-07	Tumor	LUSC	3.96383
TCGA-85-8052-01A-11R-2247-07	Tumor	LUSC	4.40618
TCGA-85-8070-01A-11R-2247-07	Tumor	LUSC	4.27862
TCGA-85-8071-01A-11R-2247-07	Tumor	LUSC	4.77623
TCGA-85-8072-01A-31R-2247-07	Tumor	LUSC	3.94189
TCGA-85-8276-01A-11R-2296-07	Tumor	LUSC	4.09668
TCGA-85-8277-01A-11R-2296-07	Tumor	LUSC	3.73081
TCGA-85-8287-01A-11R-2296-07	Tumor	LUSC	4.50611
TCGA-85-8288-01A-11R-2296-07	Tumor	LUSC	4.64567
TCGA-85-8350-01A-11R-2296-07	Tumor	LUSC	4.64275
TCGA-85-8351-01A-11R-2296-07	Tumor	LUSC	4.89226
TCGA-85-8352-01A-31R-2326-07	Tumor	LUSC	4.55583
TCGA-85-8353-01A-21R-2296-07	Tumor	LUSC	4.63252
TCGA-85-8354-01A-31R-2326-07	Tumor	LUSC	4.11956
TCGA-85-8355-01A-11R-2296-07	Tumor	LUSC	4.09875
TCGA-85-8479-01A-11R-2326-07	Tumor	LUSC	3.05266
TCGA-85-8481-01A-11R-2326-07	Tumor	LUSC	3.86554
TCGA-85-8580-01A-31R-2403-07	Tumor	LUSC	4.56781
TCGA-85-8582-01A-21R-2403-07	Tumor	LUSC	5.47057
TCGA-85-8584-01A-11R-2403-07	Tumor	LUSC	4.21515
TCGA-85-8664-01A-11R-2403-07	Tumor	LUSC	4.0331
TCGA-85-8666-01A-11R-2403-07	Tumor	LUSC	4.49487
TCGA-85-A4CL-01A-41R-A26W-07	Tumor	LUSC	3.56924
TCGA-85-A4CN-01A-11R-A24H-07	Tumor	LUSC	4.16735
TCGA-85-A4JB-01A-51R-A262-07	Tumor	LUSC	4.76089
TCGA-85-A4JC-01A-11R-A24Z-07	Tumor	LUSC	2.87884
TCGA-85-A4PA-01A-11R-A24Z-07	Tumor	LUSC	3.01532
TCGA-85-A4QQ-01A-41R-A262-07	Tumor	LUSC	2.91483
TCGA-85-A4QR-01A-11R-A24Z-07	Tumor	LUSC	3.21262
TCGA-85-A50M-01A-21R-A262-07	Tumor	LUSC	5.77695
TCGA-85-A50Z-01A-21R-A262-07	Tumor	LUSC	3.25573
TCGA-85-A510-01A-11R-A26W-07	Tumor	LUSC	5.66109
TCGA-85-A511-01A-21R-A262-07	Tumor	LUSC	4.43514
TCGA-85-A512-01A-11R-A26W-07	Tumor	LUSC	4.01209
TCGA-85-A513-01A-12R-A26W-07	Tumor	LUSC	3.444
TCGA-85-A53L-01A-21R-A26W-07	Tumor	LUSC	4.32759
TCGA-85-A5B5-01A-21R-A26W-07	Tumor	LUSC	4.00538
TCGA-86-6562-01A-11R-1755-07	Tumor	LUAD	5.11283
TCGA-86-6851-01A-11R-1949-07	Tumor	LUAD	4.22089
TCGA-86-7701-01A-11R-2170-07	Tumor	LUAD	4.18474
TCGA-86-7711-01A-11R-2066-07	Tumor	LUAD	3.79521
TCGA-86-7713-01A-11R-2066-07	Tumor	LUAD	4.99674
TCGA-86-7714-01A-12R-2170-07	Tumor	LUAD	5.48798
TCGA-86-7953-01A-11R-2187-07	Tumor	LUAD	5.57029
TCGA-86-7954-01A-11R-2187-07	Tumor	LUAD	5.21301
TCGA-86-7955-01A-11R-2187-07	Tumor	LUAD	4.60459
TCGA-86-8054-01A-11R-2241-07	Tumor	LUAD	5.34654
TCGA-86-8055-01A-11R-2241-07	Tumor	LUAD	5.33694
TCGA-86-8056-01A-11R-2241-07	Tumor	LUAD	5.76292
TCGA-86-8073-01A-11R-2241-07	Tumor	LUAD	5.95941
TCGA-86-8074-01A-11R-2241-07	Tumor	LUAD	5.86714
TCGA-86-8075-01A-11R-2241-07	Tumor	LUAD	5.53082
TCGA-86-8076-01A-31R-2241-07	Tumor	LUAD	4.36269
TCGA-86-8278-01A-11R-2287-07	Tumor	LUAD	5.35471
TCGA-86-8279-01A-11R-2287-07	Tumor	LUAD	4.59591
TCGA-86-8280-01A-11R-2287-07	Tumor	LUAD	4.64257
TCGA-86-8281-01A-11R-2287-07	Tumor	LUAD	4.71765
TCGA-86-8358-01A-11R-2326-07	Tumor	LUAD	6.68319
TCGA-86-8359-01A-11R-2326-07	Tumor	LUAD	4.25279
TCGA-86-8585-01A-11R-2403-07	Tumor	LUAD	3.52459
TCGA-86-8668-01A-11R-2403-07	Tumor	LUAD	5.06865
TCGA-86-8669-01A-11R-2403-07	Tumor	LUAD	3.92831
TCGA-86-8671-01A-11R-2403-07	Tumor	LUAD	4.15202
TCGA-86-8672-01A-21R-2403-07	Tumor	LUAD	4.50278
TCGA-86-8673-01A-11R-2403-07	Tumor	LUAD	3.98746
TCGA-86-8674-01A-21R-2403-07	Tumor	LUAD	4.50925
TCGA-86-A456-01A-11R-A24H-07	Tumor	LUAD	3.90302
TCGA-86-A4D0-01A-11R-A24H-07	Tumor	LUAD	4.00246
TCGA-86-A4JF-01A-11R-A24X-07	Tumor	LUAD	4.20001
TCGA-86-A4P7-01A-11R-A24X-07	Tumor	LUAD	4.7263
TCGA-86-A4P8-01A-11R-A24X-07	Tumor	LUAD	5.38004
TCGA-90-6837-01A-11R-1949-07	Tumor	LUSC	4.10326
TCGA-90-6837-11A-01R-1949-07	Normal	LUSC	5.30755
TCGA-90-7766-01A-21R-2125-07	Tumor	LUSC	4.70039
TCGA-90-7767-01A-11R-2125-07	Tumor	LUSC	5.68144
TCGA-90-7767-11A-01R-2125-07	Normal	LUSC	5.29578
TCGA-90-7769-01A-11R-2125-07	Tumor	LUSC	3.80365
TCGA-90-7964-01A-21R-2187-07	Tumor	LUSC	4.22764
TCGA-90-A4ED-01A-31R-A24Z-07	Tumor	LUSC	4.48554
TCGA-90-A4EE-01A-11R-A24Z-07	Tumor	LUSC	4.32256
TCGA-90-A59Q-01A-11R-A26W-07	Tumor	LUSC	3.87988
TCGA-91-6828-01A-11R-1858-07	Tumor	LUAD	4.64067
TCGA-91-6828-11A-01R-1858-07	Normal	LUAD	5.8643
TCGA-91-6829-01A-21R-1858-07	Tumor	LUAD	6.07191
TCGA-91-6829-11A-01R-1858-07	Normal	LUAD	3.97188
TCGA-91-6830-01A-11R-1949-07	Tumor	LUAD	6.08317
TCGA-91-6831-01A-11R-1858-07	Tumor	LUAD	5.14569
TCGA-91-6831-11A-02R-1858-07	Normal	LUAD	5.66416
TCGA-91-6835-01A-11R-1858-07	Tumor	LUAD	5.22289
TCGA-91-6835-11A-01R-1858-07	Normal	LUAD	5.66871
TCGA-91-6836-01A-21R-1858-07	Tumor	LUAD	5.2741
TCGA-91-6836-11A-01R-1858-07	Normal	LUAD	4.83648
TCGA-91-6840-01A-11R-1949-07	Tumor	LUAD	4.43858
TCGA-91-6847-01A-11R-1949-07	Tumor	LUAD	4.91375
TCGA-91-6847-11A-01R-1949-07	Normal	LUAD	5.87137
TCGA-91-6848-01A-11R-1949-07	Tumor	LUAD	5.3712
TCGA-91-6849-01A-11R-1949-07	Tumor	LUAD	4.21845
TCGA-91-6849-11A-01R-1949-07	Normal	LUAD	5.70578
TCGA-91-7771-01A-11R-2170-07	Tumor	LUAD	4.87226
TCGA-91-8496-01A-11R-2403-07	Tumor	LUAD	3.41845
TCGA-91-8497-01A-11R-2403-07	Tumor	LUAD	4.02994
TCGA-91-8499-01A-11R-2403-07	Tumor	LUAD	4.61087
TCGA-91-A4BC-01A-11R-A24H-07	Tumor	LUAD	4.23455
TCGA-91-A4BD-01A-11R-A24H-07	Tumor	LUAD	3.00931
TCGA-92-7340-01A-21R-2045-07	Tumor	LUSC	4.54964
TCGA-92-7340-11A-01R-2045-07	Normal	LUSC	6.18302
TCGA-92-7341-01A-31R-2045-07	Tumor	LUSC	4.55397
TCGA-92-8063-01A-11R-2247-07	Tumor	LUSC	5.11007
TCGA-92-8064-01A-11R-2247-07	Tumor	LUSC	4.27404
TCGA-92-8065-01A-11R-2247-07	Tumor	LUSC	3.87972
TCGA-93-7347-01A-11R-2187-07	Tumor	LUAD	4.71613
TCGA-93-7348-01A-21R-2039-07	Tumor	LUAD	4.67585
TCGA-93-8067-01A-11R-2287-07	Tumor	LUAD	4.81384
TCGA-93-A4JN-01A-11R-A24X-07	Tumor	LUAD	5.32771
TCGA-93-A4JO-01A-21R-A24X-07	Tumor	LUAD	4.42072
TCGA-93-A4JP-01A-11R-A24X-07	Tumor	LUAD	5.09359
TCGA-93-A4JQ-01A-11R-A24X-07	Tumor	LUAD	4.97985
TCGA-94-7033-01A-11R-1949-07	Tumor	LUSC	3.22691
TCGA-94-7557-01A-11R-2125-07	Tumor	LUSC	4.97907
TCGA-94-7943-01A-11R-2187-07	Tumor	LUSC	5.52808
TCGA-94-8035-01A-11R-2247-07	Tumor	LUSC	4.16317
TCGA-94-8490-01A-11R-2326-07	Tumor	LUSC	4.23586
TCGA-94-8491-01A-11R-2326-07	Tumor	LUSC	4.12138
TCGA-94-A4VJ-01A-11R-A24Z-07	Tumor	LUSC	3.90588
TCGA-94-A5I4-01A-11R-A26W-07	Tumor	LUSC	4.42392
TCGA-94-A5I6-01A-21R-A27Q-07	Tumor	LUSC	3.46335
TCGA-95-7039-01A-11R-1949-07	Tumor	LUAD	4.91866
TCGA-95-7043-01A-11R-1949-07	Tumor	LUAD	4.35977
TCGA-95-7562-01A-11R-2241-07	Tumor	LUAD	4.81475
TCGA-95-7567-01A-11R-2066-07	Tumor	LUAD	4.52961
TCGA-95-7944-01A-11R-2187-07	Tumor	LUAD	5.04098
TCGA-95-7947-01A-11R-2187-07	Tumor	LUAD	5.34903
TCGA-95-7948-01A-11R-2187-07	Tumor	LUAD	3.73936
TCGA-95-8039-01A-11R-2241-07	Tumor	LUAD	4.99466
TCGA-95-8494-01A-11R-2326-07	Tumor	LUAD	4.65207
TCGA-95-A4VK-01A-11R-A262-07	Tumor	LUAD	4.32043
TCGA-95-A4VN-01A-11R-A262-07	Tumor	LUAD	5.13272
TCGA-95-A4VP-01A-21R-A262-07	Tumor	LUAD	3.56387
TCGA-96-7544-01A-11R-2045-07	Tumor	LUSC	4.78655
TCGA-96-7545-01A-21R-2045-07	Tumor	LUSC	4.64163
TCGA-96-8169-01A-11R-2296-07	Tumor	LUSC	6.11274
TCGA-96-8170-01A-11R-2296-07	Tumor	LUSC	4.38619
TCGA-96-A4JK-01A-11R-A24Z-07	Tumor	LUSC	5.41945
TCGA-96-A4JL-01A-11R-A24Z-07	Tumor	LUSC	4.34244
TCGA-97-7546-01A-11R-2039-07	Tumor	LUAD	5.25132
TCGA-97-7547-01A-11R-2039-07	Tumor	LUAD	5.27866
TCGA-97-7552-01A-11R-2039-07	Tumor	LUAD	4.68242
TCGA-97-7553-01A-21R-2039-07	Tumor	LUAD	4.6042
TCGA-97-7554-01A-11R-2039-07	Tumor	LUAD	5.19736
TCGA-97-7937-01A-11R-2170-07	Tumor	LUAD	5.38774
TCGA-97-7938-01A-11R-2170-07	Tumor	LUAD	4.97028
TCGA-97-7941-01A-11R-2187-07	Tumor	LUAD	4.6659
TCGA-97-8171-01A-11R-2287-07	Tumor	LUAD	2.09474
TCGA-97-8172-01A-11R-2287-07	Tumor	LUAD	4.11553
TCGA-97-8174-01A-11R-2287-07	Tumor	LUAD	4.31737
TCGA-97-8175-01A-11R-2287-07	Tumor	LUAD	4.50243
TCGA-97-8176-01A-11R-2403-07	Tumor	LUAD	4.96626
TCGA-97-8177-01A-11R-2287-07	Tumor	LUAD	3.61988
TCGA-97-8179-01A-11R-2287-07	Tumor	LUAD	4.39537
TCGA-97-8547-01A-11R-2403-07	Tumor	LUAD	4.92627
TCGA-97-8552-01A-11R-2403-07	Tumor	LUAD	4.25228
TCGA-97-A4LX-01A-11R-A24X-07	Tumor	LUAD	4.47894
TCGA-97-A4M0-01A-11R-A24X-07	Tumor	LUAD	5.07198
TCGA-97-A4M1-01A-11R-A24X-07	Tumor	LUAD	4.18673
TCGA-97-A4M2-01A-12R-A24X-07	Tumor	LUAD	4.01205
TCGA-97-A4M3-01A-11R-A24X-07	Tumor	LUAD	4.38036
TCGA-97-A4M5-01A-11R-A24X-07	Tumor	LUAD	5.10238
TCGA-97-A4M6-01A-11R-A24X-07	Tumor	LUAD	4.62851
TCGA-97-A4M7-01A-11R-A24X-07	Tumor	LUAD	4.9994
TCGA-98-7454-01A-11R-2045-07	Tumor	LUSC	4.87923
TCGA-98-8020-01A-11R-2247-07	Tumor	LUSC	4.44977
TCGA-98-8021-01A-11R-2247-07	Tumor	LUSC	4.93335
TCGA-98-8022-01A-11R-2247-07	Tumor	LUSC	4.33319
TCGA-98-8023-01A-11R-2247-07	Tumor	LUSC	3.99267
TCGA-98-A538-01A-11R-A262-07	Tumor	LUSC	4.81592
TCGA-98-A539-01A-31R-A262-07	Tumor	LUSC	3.9168
TCGA-98-A53A-01A-11R-A262-07	Tumor	LUSC	4.42116
TCGA-98-A53B-01A-11R-A262-07	Tumor	LUSC	4.41527
TCGA-98-A53C-01A-11R-A262-07	Tumor	LUSC	4.57052
TCGA-98-A53D-01A-32R-A262-07	Tumor	LUSC	5.05564
TCGA-98-A53H-01A-12R-A262-07	Tumor	LUSC	4.79705
TCGA-98-A53I-01A-31R-A262-07	Tumor	LUSC	4.80893
TCGA-98-A53J-01A-11R-A26W-07	Tumor	LUSC	4.26732
TCGA-99-7458-01A-11R-2039-07	Tumor	LUAD	5.78531
TCGA-99-8025-01A-11R-2241-07	Tumor	LUAD	4.80066
TCGA-99-8028-01A-11R-2241-07	Tumor	LUAD	3.7562
TCGA-99-8032-01A-11R-2241-07	Tumor	LUAD	4.18703
TCGA-99-8033-01A-11R-2241-07	Tumor	LUAD	5.89611
TCGA-99-AA5R-01A-11R-A39D-07	Tumor	LUAD	4.0388
TCGA-A1-A0SB-01A-11R-A144-07	Tumor	BRCA	5.91442
TCGA-A1-A0SD-01A-11R-A115-07	Tumor	BRCA	5.18039
TCGA-A1-A0SE-01A-11R-A084-07	Tumor	BRCA	5.54314
TCGA-A1-A0SF-01A-11R-A144-07	Tumor	BRCA	4.57225
TCGA-A1-A0SG-01A-11R-A144-07	Tumor	BRCA	5.11195
TCGA-A1-A0SH-01A-11R-A084-07	Tumor	BRCA	5.38084
TCGA-A1-A0SI-01A-11R-A144-07	Tumor	BRCA	5.39168
TCGA-A1-A0SJ-01A-11R-A084-07	Tumor	BRCA	5.56732
TCGA-A1-A0SK-01A-12R-A084-07	Tumor	BRCA	4.9587
TCGA-A1-A0SM-01A-11R-A084-07	Tumor	BRCA	4.40298
TCGA-A1-A0SN-01A-11R-A144-07	Tumor	BRCA	5.29566
TCGA-A1-A0SO-01A-22R-A084-07	Tumor	BRCA	3.78202
TCGA-A1-A0SP-01A-11R-A084-07	Tumor	BRCA	5.13561
TCGA-A1-A0SQ-01A-21R-A144-07	Tumor	BRCA	5.01031
TCGA-A2-A04N-01A-11R-A115-07	Tumor	BRCA	4.66895
TCGA-A2-A04P-01A-31R-A034-07	Tumor	BRCA	2.89014
TCGA-A2-A04Q-01A-21R-A034-07	Tumor	BRCA	3.38605
TCGA-A2-A04R-01A-41R-A109-07	Tumor	BRCA	4.79313
TCGA-A2-A04T-01A-21R-A034-07	Tumor	BRCA	3.25826
TCGA-A2-A04U-01A-11R-A115-07	Tumor	BRCA	2.57681
TCGA-A2-A04V-01A-21R-A034-07	Tumor	BRCA	4.17993
[truncated: 9,128 more rows]

## Sheet: Sheet6
Table 6-Evaluation of TEAD1 mRNA expression levels by combining TCGA and GTEx datasets
Sample_id	Status	Cancer	TEAD1
GTEX-111CU-0126-SM-5GZWZ	Normal	ACC	3.21876
GTEX-111YS-0126-SM-5987T	Normal	ACC	2.57046
GTEX-1122O-0326-SM-5H124	Normal	ACC	3.32626
GTEX-11DXX-0126-SM-5EGH7	Normal	ACC	3.71921
GTEX-11DXY-1626-SM-5H12L	Normal	ACC	2.93166
GTEX-11DXZ-0226-SM-5EGGZ	Normal	ACC	2.94862
GTEX-11EMC-0526-SM-5EGJN	Normal	ACC	2.04961
GTEX-11EQ9-0126-SM-5986I	Normal	ACC	2.70485
GTEX-11GSP-0326-SM-5A5KW	Normal	ACC	2.51346
GTEX-11I78-1826-SM-5A5M4	Normal	ACC	3.06526
GTEX-11NSD-0226-SM-5A5LR	Normal	ACC	2.56805
GTEX-11P7K-0126-SM-5986E	Normal	ACC	3.35899
GTEX-11TT1-0126-SM-5LUAA	Normal	ACC	3.13914
GTEX-11XUK-0126-SM-5CVLK	Normal	ACC	2.87776
GTEX-1211K-0126-SM-59HJE	Normal	ACC	2.62063
GTEX-12696-0626-SM-5EGGD	Normal	ACC	3.211
GTEX-12WSD-2126-SM-5LZWK	Normal	ACC	2.26907
GTEX-12WSG-0726-SM-5EGIG	Normal	ACC	2.848
GTEX-12WSJ-0126-SM-5GCOM	Normal	ACC	2.69824
GTEX-12WSK-0326-SM-5GCOJ	Normal	ACC	2.79913
GTEX-12WSL-0326-SM-5CVMK	Normal	ACC	2.95794
GTEX-12WSN-0926-SM-5GCN1	Normal	ACC	1.64152
GTEX-13111-0326-SM-5DUXF	Normal	ACC	2.44362
GTEX-131XF-0126-SM-5DUVF	Normal	ACC	2.49057
GTEX-131XG-1326-SM-5DUX4	Normal	ACC	3.46209
GTEX-132AR-1726-SM-5EGHQ	Normal	ACC	3.59692
GTEX-132QS-0126-SM-5IFH9	Normal	ACC	2.30454
GTEX-1399R-0326-SM-5KM1X	Normal	ACC	2.73335
GTEX-1399S-0426-SM-5IFG5	Normal	ACC	3.06526
GTEX-1399U-0226-SM-5P9J2	Normal	ACC	2.84395
GTEX-139YR-0126-SM-5IJEY	Normal	ACC	2.99636
GTEX-13D11-0426-SM-5LZYA	Normal	ACC	2.94114
GTEX-13FH7-0226-SM-5IFGG	Normal	ACC	2.76553
GTEX-13FTW-0126-SM-5IJED	Normal	ACC	3.17474
GTEX-13N11-0826-SM-5IJFP	Normal	ACC	2.95602
GTEX-13O1R-2326-SM-5IJF9	Normal	ACC	1.80321
GTEX-13O21-0126-SM-5IJE8	Normal	ACC	2.64386
GTEX-13O3O-1626-SM-5KM1O	Normal	ACC	1.74846
GTEX-13O61-0126-SM-5KM4P	Normal	ACC	2.63689
GTEX-13OVI-1226-SM-5J2ME	Normal	ACC	3.33914
GTEX-13OW7-2726-SM-5L3HN	Normal	ACC	2.22651
GTEX-13PL7-1026-SM-5MR5C	Normal	ACC	2.37291
GTEX-13PVR-0226-SM-5RQJI	Normal	ACC	2.44623
GTEX-13W3W-1326-SM-5LU4T	Normal	ACC	2.57287
GTEX-145LT-0126-SM-5S2QJ	Normal	ACC	2.99094
GTEX-145MN-0226-SM-5QGPY	Normal	ACC	3.35051
GTEX-146FR-1526-SM-5SIB8	Normal	ACC	3.00721
GTEX-14753-1726-SM-5NQ9X	Normal	ACC	1.77399
GTEX-147F4-2526-SM-5NQBB	Normal	ACC	2.54099
GTEX-148VJ-1626-SM-5QGPH	Normal	ACC	1.94488
GTEX-14A5I-2126-SM-5NQA8	Normal	ACC	1.55087
GTEX-14BMU-0126-SM-5S2Q9	Normal	ACC	3.14082
GTEX-14DAQ-1826-SM-5S2VV	Normal	ACC	2.9241
GTEX-14H4A-0226-SM-5SI6Q	Normal	ACC	3.09763
GTEX-NFK9-1726-SM-3TW8P	Normal	ACC	2.86196
GTEX-O5YT-1326-SM-3MJGR	Normal	ACC	3.16345
GTEX-O5YV-1126-SM-3LK73	Normal	ACC	2.30159
GTEX-OHPK-1326-SM-3MJGN	Normal	ACC	2.81353
GTEX-OHPL-1326-SM-3MJGG	Normal	ACC	3.11938
GTEX-OIZH-1326-SM-3NB1H	Normal	ACC	2.8258
GTEX-OOBK-3125-SM-3LK5R	Normal	ACC	2.99277
GTEX-OXRK-0126-SM-3NB1E	Normal	ACC	2.61585
GTEX-P4QS-1326-SM-3NMCD	Normal	ACC	2.62758
GTEX-PLZ5-0326-SM-3P614	Normal	ACC	2.17953
GTEX-PLZ6-0226-SM-3P61I	Normal	ACC	2.93357
GTEX-PWCY-0226-SM-48TD8	Normal	ACC	2.82984
GTEX-Q2AH-0126-SM-48U2B	Normal	ACC	2.28098
GTEX-Q2AI-0226-SM-48U1D	Normal	ACC	2.78449
GTEX-Q734-0126-SM-48U1E	Normal	ACC	2.17953
GTEX-QCQG-0126-SM-48U27	Normal	ACC	2.99636
GTEX-QDVN-0426-SM-48TZ6	Normal	ACC	3.15866
GTEX-QEG5-1826-SM-4R1JP	Normal	ACC	2.87188
GTEX-QLQ7-0126-SM-4R1JW	Normal	ACC	3.0144
GTEX-QLQW-0226-SM-447BJ	Normal	ACC	3.00896
GTEX-QMRM-0126-SM-4R1K9	Normal	ACC	2.7634
GTEX-QXCU-1326-SM-48FE2	Normal	ACC	1.89528
GTEX-R53T-0226-SM-48FEH	Normal	ACC	3.21876
GTEX-R55C-0226-SM-48FEO	Normal	ACC	3.5059
GTEX-R55G-0126-SM-48FDS	Normal	ACC	3.22805
GTEX-REY6-1726-SM-48FDL	Normal	ACC	2.44093
GTEX-RUSQ-0226-SM-47JWT	Normal	ACC	3.25398
GTEX-RWSA-1726-SM-47JX7	Normal	ACC	2.77612
GTEX-S32W-0126-SM-4AD61	Normal	ACC	2.55094
GTEX-S341-0126-SM-4AD64	Normal	ACC	2.85601
GTEX-S4Q7-0226-SM-4AD5O	Normal	ACC	3.03211
GTEX-SUCS-0526-SM-4DM56	Normal	ACC	2.31037
GTEX-T6MO-0126-SM-4DM6X	Normal	ACC	2.85998
GTEX-TKQ2-0226-SM-4DM6V	Normal	ACC	2.48539
GTEX-U3ZM-0226-SM-4DXTA	Normal	ACC	2.82168
GTEX-U3ZN-0826-SM-4DXSZ	Normal	ACC	2.96718
GTEX-U4B1-0126-SM-4DXSN	Normal	ACC	3.24334
GTEX-V1D1-0226-SM-4JBHG	Normal	ACC	2.04961
GTEX-V955-0126-SM-4JBH5	Normal	ACC	2.74849
GTEX-VJYA-0526-SM-4KL1R	Normal	ACC	2.41414
GTEX-VUSG-1526-SM-4KKZH	Normal	ACC	2.21724
GTEX-WFG8-0126-SM-4LVMH	Normal	ACC	2.62993
GTEX-WFG8-0126-SM-5CHTB	Normal	ACC	0
GTEX-WHPG-1526-SM-4M1ZK	Normal	ACC	2.55335
GTEX-WQUQ-0126-SM-4OOSS	Normal	ACC	2.23879
GTEX-WY7C-0326-SM-4OND5	Normal	ACC	2.64849
GTEX-WYVS-0226-SM-4ONDK	Normal	ACC	2.39782
GTEX-X4EO-1726-SM-4QARN	Normal	ACC	2.23265
GTEX-X4LF-0126-SM-4QAS7	Normal	ACC	2.61585
GTEX-XMK1-0226-SM-4B65D	Normal	ACC	2.28686
GTEX-XQ3S-1726-SM-4BOOD	Normal	ACC	1.86395
GTEX-XUZC-0226-SM-4BOO7	Normal	ACC	2.70044
GTEX-XV7Q-0226-SM-4BRVL	Normal	ACC	2.40326
GTEX-XYKS-0926-SM-4BRVG	Normal	ACC	2.67358
GTEX-Y114-0526-SM-4TT8V	Normal	ACC	2.90302
GTEX-Y3IK-0226-SM-51MRJ	Normal	ACC	2.01078
GTEX-Y5V5-1326-SM-4V6G9	Normal	ACC	2.19851
GTEX-Y5V6-1926-SM-5IFIL	Normal	ACC	2.60406
GTEX-Y9LG-0126-SM-5Q59W	Normal	ACC	2.91455
GTEX-YB5E-0226-SM-5IFHI	Normal	ACC	3.14082
GTEX-YF7O-0126-SM-5IFIR	Normal	ACC	3.26903
GTEX-YFCO-0126-SM-4W1YT	Normal	ACC	2.35052
GTEX-ZA64-0226-SM-5HL9C	Normal	ACC	3.0496
GTEX-ZDTT-0126-SM-4WKHA	Normal	ACC	2.65993
GTEX-ZF2S-0126-SM-4WKFO	Normal	ACC	2.69376
GTEX-ZLFU-0826-SM-4WWBP	Normal	ACC	2.7698
GTEX-ZLV1-0226-SM-4WWC1	Normal	ACC	3.26151
GTEX-ZLWG-0126-SM-4WWC5	Normal	ACC	3.05312
GTEX-ZVP2-0126-SM-5NQ7D	Normal	ACC	3.17314
GTEX-ZVT2-0826-SM-5GIEO	Normal	ACC	2.77185
GTEX-ZYFG-0926-SM-5BC5U	Normal	ACC	2.81765
GTEX-ZYVF-1626-SM-5N9EH	Normal	ACC	1.4489
GTEX-ZYWO-0126-SM-5GZWQ	Normal	ACC	2.2141
GTEX-ZZPU-1226-SM-5N9CK	Normal	ACC	2.92601
TCGA-OR-A5J8-01	Tumor	ACC	2.88943
TCGA-OR-A5JJ-01	Tumor	ACC	1.49568
TCGA-PK-A5HA-01	Tumor	ACC	1.26902
TCGA-PK-A5HB-01	Tumor	ACC	3.0409
TCGA-OR-A5LK-01	Tumor	ACC	0.879716
TCGA-OR-A5JG-01	Tumor	ACC	1.64614
TCGA-OR-A5JZ-01	Tumor	ACC	3.27504
TCGA-OR-A5L6-01	Tumor	ACC	1.4489
TCGA-OR-A5LB-01	Tumor	ACC	2.64151
TCGA-OR-A5J1-01	Tumor	ACC	2.11102
TCGA-OR-A5LT-01	Tumor	ACC	1.75705
TCGA-OR-A5JV-01	Tumor	ACC	2.7634
TCGA-OR-A5K3-01	Tumor	ACC	1.32191
TCGA-OR-A5JB-01	Tumor	ACC	3.23877
TCGA-OR-A5LD-01	Tumor	ACC	1.01436
TCGA-PA-A5YG-01	Tumor	ACC	1.78662
TCGA-OR-A5JX-01	Tumor	ACC	1.47509
TCGA-OR-A5JK-01	Tumor	ACC	1.35616
TCGA-OR-A5K1-01	Tumor	ACC	1.73549
TCGA-OR-A5JW-01	Tumor	ACC	2.40326
TCGA-OR-A5LG-01	Tumor	ACC	2.15054
TCGA-OR-A5JR-01	Tumor	ACC	2.02148
TCGA-OR-A5KZ-01	Tumor	ACC	3.15866
TCGA-PK-A5H8-01	Tumor	ACC	1.99637
TCGA-OR-A5JP-01	Tumor	ACC	3.0179
TCGA-OR-A5K8-01	Tumor	ACC	1.04965
TCGA-OR-A5JC-01	Tumor	ACC	1.541
TCGA-OR-A5J5-01	Tumor	ACC	1.25095
TCGA-OR-A5LM-01	Tumor	ACC	1.2869
TCGA-OR-A5JI-01	Tumor	ACC	0.926
TCGA-OR-A5LE-01	Tumor	ACC	2.45678
TCGA-OR-A5L5-01	Tumor	ACC	1.38408
TCGA-OR-A5LL-01	Tumor	ACC	3.9458
TCGA-OR-A5LC-01	Tumor	ACC	1.66903
TCGA-OR-A5JF-01	Tumor	ACC	1.95979
TCGA-OR-A5K0-01	Tumor	ACC	2.78449
TCGA-OR-A5JY-01	Tumor	ACC	2.29864
TCGA-OR-A5L3-01	Tumor	ACC	0.38957
TCGA-OR-A5JS-01	Tumor	ACC	2.8699
TCGA-OR-A5JT-01	Tumor	ACC	2.52106
TCGA-OR-A5K4-01	Tumor	ACC	3.22037
TCGA-OR-A5K9-01	Tumor	ACC	2.85403
TCGA-OR-A5LO-01	Tumor	ACC	2.64613
TCGA-OR-A5K5-01	Tumor	ACC	1.48029
TCGA-OR-A5JD-01	Tumor	ACC	1.24487
TCGA-OR-A5K6-01	Tumor	ACC	0.815589
TCGA-OR-A5KW-01	Tumor	ACC	2.59212
TCGA-P6-A5OF-01	Tumor	ACC	3.12762
TCGA-OR-A5LJ-01	Tumor	ACC	1.91074
TCGA-OR-A5JA-01	Tumor	ACC	1.94488
TCGA-OR-A5L9-01	Tumor	ACC	0.298665
TCGA-OU-A5PI-01	Tumor	ACC	2.89921
TCGA-OR-A5LA-01	Tumor	ACC	0.555816
TCGA-OR-A5L4-01	Tumor	ACC	1.91456
TCGA-P6-A5OG-01	Tumor	ACC	4.1276
TCGA-OR-A5J2-01	Tumor	ACC	3.64037
TCGA-OR-A5KT-01	Tumor	ACC	1.53608
TCGA-OR-A5KO-01	Tumor	ACC	2.848
TCGA-OR-A5KU-01	Tumor	ACC	2.19217
TCGA-OR-A5LP-01	Tumor	ACC	2.26606
TCGA-OR-A5JL-01	Tumor	ACC	2.02857
TCGA-OR-A5L8-01	Tumor	ACC	3.18266
TCGA-OR-A5LH-01	Tumor	ACC	2.08748
TCGA-OR-A5LS-01	Tumor	ACC	2.28686
TCGA-OR-A5LN-01	Tumor	ACC	0.74845
TCGA-OR-A5J7-01	Tumor	ACC	2.73335
TCGA-OR-A5J6-01	Tumor	ACC	1.68705
TCGA-PK-A5H9-01	Tumor	ACC	3.93168
TCGA-OR-A5JO-01	Tumor	ACC	2.40869
TCGA-OR-A5JQ-01	Tumor	ACC	1.92221
TCGA-OR-A5JM-01	Tumor	ACC	3.62759
TCGA-OR-A5KX-01	Tumor	ACC	2.08403
TCGA-OR-A5J3-01	Tumor	ACC	2.39782
TCGA-OR-A5KY-01	Tumor	ACC	1.97819
TCGA-OR-A5J9-01	Tumor	ACC	2.72681
TCGA-OR-A5JE-01	Tumor	ACC	0.856001
TCGA-OR-A5KV-01	Tumor	ACC	2.342
GTEX-S32W-1126-SM-4AD5V	Normal	BLCA	5.43862
GTEX-S3XE-1226-SM-4AD4L	Normal	BLCA	4.98872
GTEX-S4Q7-0926-SM-4AD5D	Normal	BLCA	5.99665
GTEX-S4UY-0926-SM-4AD6O	Normal	BLCA	4.48676
GTEX-SE5C-1026-SM-4BRUG	Normal	BLCA	6.00364
GTEX-SNMC-0826-SM-4DM66	Normal	BLCA	4.85295
GTEX-SNOS-0526-SM-4DM54	Normal	BLCA	4.56741
GTEX-U3ZM-0826-SM-4DXU6	Normal	BLCA	6.2102
GTEX-U4B1-1226-SM-4DXT7	Normal	BLCA	6.13298
TCGA-CU-A0YR-11	Normal	BLCA	5.54011
TCGA-BT-A20Q-11	Normal	BLCA	6.12431
TCGA-BT-A20N-11	Normal	BLCA	6.22589
TCGA-BT-A20W-11	Normal	BLCA	4.74363
TCGA-GC-A3BM-11	Normal	BLCA	3.48284
TCGA-BL-A13J-11	Normal	BLCA	6.59994
TCGA-CU-A0YN-11	Normal	BLCA	6.31176
TCGA-K4-A54R-11	Normal	BLCA	3.73446
TCGA-BT-A2LA-11	Normal	BLCA	2.18905
TCGA-GD-A3OQ-11	Normal	BLCA	4.81098
TCGA-GC-A6I3-11	Normal	BLCA	0.956073
TCGA-GD-A3OP-11	Normal	BLCA	2.93731
TCGA-GC-A3WC-11	Normal	BLCA	5.2604
TCGA-BT-A20R-11	Normal	BLCA	6.31126
TCGA-K4-A3WV-11	Normal	BLCA	3.31465
TCGA-BT-A2LB-11	Normal	BLCA	3.36179
TCGA-BT-A20U-11	Normal	BLCA	3.15866
TCGA-K4-A5RI-11	Normal	BLCA	3.03914
TCGA-GD-A2C5-11	Normal	BLCA	2.98368
TCGA-UY-A8OC-01	Tumor	BLCA	2.82168
TCGA-KQ-A41Q-01	Tumor	BLCA	2.62758
TCGA-DK-A3IK-01	Tumor	BLCA	2.50588
TCGA-GU-A762-01	Tumor	BLCA	2.84197
TCGA-K4-A3WU-01	Tumor	BLCA	3.26151
TCGA-FD-A3B5-01	Tumor	BLCA	3.47893
TCGA-UY-A9PE-01	Tumor	BLCA	2.04612
TCGA-CF-A9FH-01	Tumor	BLCA	1.82375
TCGA-CF-A9FL-01	Tumor	BLCA	2.85403
TCGA-DK-A3X2-01	Tumor	BLCA	2.43562
TCGA-G2-A2ES-01	Tumor	BLCA	2.57529
TCGA-XF-A9SW-01	Tumor	BLCA	3.34771
TCGA-CU-A0YO-01	Tumor	BLCA	3.75806
TCGA-DK-A1AE-01	Tumor	BLCA	3.39777
TCGA-FD-A43X-01	Tumor	BLCA	1.98185
TCGA-FD-A5BT-01	Tumor	BLCA	0.871834
TCGA-KQ-A41O-01	Tumor	BLCA	1.19535
TCGA-2F-A9KT-01	Tumor	BLCA	3.7377
TCGA-CU-A0YR-01	Tumor	BLCA	2.76127
TCGA-K4-A4AC-01	Tumor	BLCA	2.58495
TCGA-S5-A6DX-01	Tumor	BLCA	1.18905
TCGA-XF-A9SJ-01	Tumor	BLCA	1.9891
TCGA-ZF-A9R4-01	Tumor	BLCA	3.38546
TCGA-DK-AA75-01	Tumor	BLCA	2.16995
TCGA-FD-A5BX-01	Tumor	BLCA	1.71372
TCGA-FD-A6TB-01	Tumor	BLCA	2.35897
TCGA-SY-A9G0-01	Tumor	BLCA	4.37366
TCGA-XF-A9SV-01	Tumor	BLCA	2.35333
TCGA-ZF-A9R0-01	Tumor	BLCA	2.02857
TCGA-DK-A2I6-01	Tumor	BLCA	2.23572
TCGA-E7-A677-01	Tumor	BLCA	3.83491
TCGA-GU-A767-01	Tumor	BLCA	1.82375
TCGA-ZF-A9R1-01	Tumor	BLCA	3.43429
TCGA-4Z-AA81-01	Tumor	BLCA	3.89042
TCGA-BT-A3PK-01	Tumor	BLCA	3.38817
TCGA-UY-A78N-01	Tumor	BLCA	2.85601
TCGA-UY-A9PD-01	Tumor	BLCA	2.58253
TCGA-XF-A8HF-01	Tumor	BLCA	1.2265
TCGA-XF-AAMH-01	Tumor	BLCA	1.58495
TCGA-4Z-AA7Q-01	Tumor	BLCA	1.44358
TCGA-DK-A1A5-01	Tumor	BLCA	3.65878
TCGA-DK-A2I4-01	Tumor	BLCA	4.19766
TCGA-FD-A3SN-01	Tumor	BLCA	3.21724
TCGA-GC-A3OO-01	Tumor	BLCA	3.96067
TCGA-GV-A3QF-01	Tumor	BLCA	2.44893
TCGA-XF-A8HC-01	Tumor	BLCA	3.17154
TCGA-XF-A9SZ-01	Tumor	BLCA	2.29864
TCGA-DK-AA6W-01	Tumor	BLCA	3.69824
TCGA-HQ-A5ND-01	Tumor	BLCA	3.11602
TCGA-LC-A66R-01	Tumor	BLCA	3.45809
TCGA-XF-AAMY-01	Tumor	BLCA	2.95794
TCGA-C4-A0F7-01	Tumor	BLCA	3.03211
TCGA-FD-A6TD-01	Tumor	BLCA	2.50843
TCGA-G2-A2EL-01	Tumor	BLCA	4.83133
TCGA-G2-AA3F-01	Tumor	BLCA	3.50079
TCGA-GV-A40G-01	Tumor	BLCA	3.29281
TCGA-K4-A83P-01	Tumor	BLCA	3.00721
TCGA-UY-A9PF-01	Tumor	BLCA	2.11102
TCGA-XF-A8HD-01	Tumor	BLCA	3.40057
TCGA-ZF-A9RC-01	Tumor	BLCA	2.92219
TCGA-BT-A3PH-01	Tumor	BLCA	2.22651
TCGA-BT-A3PJ-01	Tumor	BLCA	4.09001
TCGA-CU-A72E-01	Tumor	BLCA	2.2079
TCGA-DK-A3IM-01	Tumor	BLCA	3.03738
TCGA-FD-A43N-01	Tumor	BLCA	2.14728
TCGA-FD-A62P-01	Tumor	BLCA	2.58978
TCGA-FJ-A3Z7-01	Tumor	BLCA	2.19851
TCGA-FT-A61P-01	Tumor	BLCA	3.56805
TCGA-K4-A4AB-01	Tumor	BLCA	3.5838
TCGA-KQ-A41P-01	Tumor	BLCA	1.53104
TCGA-XF-A9SM-01	Tumor	BLCA	2.40601
TCGA-XF-AAN3-01	Tumor	BLCA	3.42894
TCGA-BT-A0S7-01	Tumor	BLCA	2.90883
TCGA-BT-A20J-01	Tumor	BLCA	3.278
TCGA-BT-A20O-01	Tumor	BLCA	3.52479
TCGA-CF-A3MH-01	Tumor	BLCA	2.23265
TCGA-CU-A3KJ-01	Tumor	BLCA	3.64617
TCGA-DK-AA74-01	Tumor	BLCA	1.22032
TCGA-E7-A6ME-01	Tumor	BLCA	4.17234
TCGA-FD-A3B6-01	Tumor	BLCA	4.13751
TCGA-GU-AATO-01	Tumor	BLCA	1.6135
TCGA-GV-A40E-01	Tumor	BLCA	3.70489
TCGA-K4-A5RJ-01	Tumor	BLCA	3.00362
TCGA-MV-A51V-01	Tumor	BLCA	2.89722
TCGA-XF-AAML-01	Tumor	BLCA	2.33911
TCGA-ZF-A9R2-01	Tumor	BLCA	2.98185
TCGA-BT-A42E-01	Tumor	BLCA	1.72682
TCGA-DK-A3IQ-01	Tumor	BLCA	4.78244
TCGA-FD-A43P-01	Tumor	BLCA	3.18907
TCGA-FD-A62O-01	Tumor	BLCA	3.37154
TCGA-GU-AATP-01	Tumor	BLCA	2.70485
TCGA-GV-A3JW-01	Tumor	BLCA	3.78559
TCGA-ZF-A9RF-01	Tumor	BLCA	4.32981
TCGA-ZF-AA4N-01	Tumor	BLCA	2.85196
TCGA-4Z-AA7R-01	Tumor	BLCA	3.29865
TCGA-4Z-AA80-01	Tumor	BLCA	2.87776
TCGA-BL-A0C8-01	Tumor	BLCA	3.23062
TCGA-BT-A20Q-01	Tumor	BLCA	3.45155
TCGA-E7-A7DU-01	Tumor	BLCA	1.53608
TCGA-E7-A97P-01	Tumor	BLCA	2.96343
TCGA-FD-A6TG-01	Tumor	BLCA	3.60885
TCGA-FD-A6TI-01	Tumor	BLCA	3.08915
TCGA-FJ-A3ZF-01	Tumor	BLCA	3.57895
TCGA-KQ-A41N-01	Tumor	BLCA	2.09421
TCGA-UY-A9PH-01	Tumor	BLCA	1.66451
TCGA-XF-AAN2-01	Tumor	BLCA	3.39921
TCGA-4Z-AA87-01	Tumor	BLCA	2.50077
TCGA-BT-A20N-01	Tumor	BLCA	2.94296
TCGA-DK-A1AC-01	Tumor	BLCA	3.851
TCGA-DK-A3IN-01	Tumor	BLCA	4.35054
TCGA-E5-A4U1-01	Tumor	BLCA	0.823748
TCGA-E7-A519-01	Tumor	BLCA	0.21412
TCGA-FJ-A3Z9-01	Tumor	BLCA	1.99997
TCGA-GU-A42P-01	Tumor	BLCA	4.17876
TCGA-GU-A763-01	Tumor	BLCA	0.799068
TCGA-BT-A20W-01	Tumor	BLCA	3.24942
TCGA-C4-A0F1-01	Tumor	BLCA	2.87776
TCGA-DK-AA71-01	Tumor	BLCA	2.35333
TCGA-GC-A4ZW-01	Tumor	BLCA	3.50973
TCGA-YC-A8S6-01	Tumor	BLCA	3.03738
TCGA-YC-A9TC-01	Tumor	BLCA	1.5059
TCGA-ZF-AA54-01	Tumor	BLCA	4.62291
TCGA-CU-A5W6-01	Tumor	BLCA	2.04264
TCGA-DK-A6AW-01	Tumor	BLCA	1.96351
TCGA-DK-A6B2-01	Tumor	BLCA	3.59096
TCGA-E7-A3X6-01	Tumor	BLCA	2.0738
TCGA-FD-A3SM-01	Tumor	BLCA	3.3377
TCGA-FD-A43U-01	Tumor	BLCA	1.29275
TCGA-GC-A3BM-01	Tumor	BLCA	3.28392
TCGA-PQ-A6FI-01	Tumor	BLCA	2.66902
TCGA-R3-A69X-01	Tumor	BLCA	4.25778
TCGA-XF-AAMJ-01	Tumor	BLCA	3.64617
TCGA-ZF-A9RM-01	Tumor	BLCA	4.25171
TCGA-ZF-AA4U-01	Tumor	BLCA	1.91456
TCGA-ZF-AA52-01	Tumor	BLCA	2.36179
TCGA-2F-A9KQ-01	Tumor	BLCA	3.21564
TCGA-DK-A1AD-01	Tumor	BLCA	2.33911
TCGA-FD-A3N5-01	Tumor	BLCA	3.84496
TCGA-FD-A62N-01	Tumor	BLCA	1.78662
TCGA-G2-A2EO-01	Tumor	BLCA	1.53608
TCGA-HQ-A2OE-01	Tumor	BLCA	3.91841
TCGA-K4-A5RH-01	Tumor	BLCA	3.36594
TCGA-XF-A8HG-01	Tumor	BLCA	1.42762
TCGA-XF-A9SL-01	Tumor	BLCA	3.29865
TCGA-DK-A3IS-01	Tumor	BLCA	2.24795
TCGA-DK-AA6R-01	Tumor	BLCA	3.39921
TCGA-FD-A3SO-01	Tumor	BLCA	4.22415
TCGA-FD-A3SR-01	Tumor	BLCA	5.0175
TCGA-FD-A5BS-01	Tumor	BLCA	1.03564
TCGA-GU-A42R-01	Tumor	BLCA	2.48284
TCGA-GU-AATQ-01	Tumor	BLCA	2.43024
TCGA-XF-A9ST-01	Tumor	BLCA	3.24029
TCGA-XF-A9T0-01	Tumor	BLCA	2.42764
TCGA-XF-AAN0-01	Tumor	BLCA	3.86693
TCGA-CF-A5UA-01	Tumor	BLCA	0.678058
TCGA-CU-A3YL-01	Tumor	BLCA	3.35195
TCGA-DK-A6B1-01	Tumor	BLCA	3.42087
TCGA-E7-A5KF-01	Tumor	BLCA	3.1293
TCGA-GU-A42Q-01	Tumor	BLCA	2.77398
TCGA-GV-A3QH-01	Tumor	BLCA	4.11271
TCGA-ZF-AA4R-01	Tumor	BLCA	3.16345
TCGA-2F-A9KP-01	Tumor	BLCA	3.48157
TCGA-4Z-AA7S-01	Tumor	BLCA	2.21724
TCGA-4Z-AA86-01	Tumor	BLCA	3.19219
TCGA-E7-A4XJ-01	Tumor	BLCA	1.6369
TCGA-E7-A541-01	Tumor	BLCA	2.54348
TCGA-E7-A6MD-01	Tumor	BLCA	2.49822
TCGA-E7-A7XN-01	Tumor	BLCA	2.51099
TCGA-FD-A3B7-01	Tumor	BLCA	3.64727
TCGA-FD-A3SS-01	Tumor	BLCA	2.70925
TCGA-G2-A3IB-01	Tumor	BLCA	3.24334
TCGA-G2-A3VY-01	Tumor	BLCA	4.11017
TCGA-G2-AA3C-01	Tumor	BLCA	1.91074
TCGA-GU-A764-01	Tumor	BLCA	2.75701
TCGA-GV-A3JV-01	Tumor	BLCA	3.74843
TCGA-K4-A3WS-01	Tumor	BLCA	3.64267
TCGA-SY-A9G5-01	Tumor	BLCA	2.47767
TCGA-ZF-AA4V-01	Tumor	BLCA	3.27504
TCGA-4Z-AA7M-01	Tumor	BLCA	2.70705
TCGA-4Z-AA7N-01	Tumor	BLCA	3.25398
TCGA-BL-A13J-01	Tumor	BLCA	3.87646
TCGA-DK-A1AG-01	Tumor	BLCA	2.9982
TCGA-FD-A43Y-01	Tumor	BLCA	2.0531
TCGA-FJ-A3ZE-01	Tumor	BLCA	1.61822
TCGA-GV-A3QG-01	Tumor	BLCA	3.8934
TCGA-XF-A9SK-01	Tumor	BLCA	2.89532
TCGA-ZF-AA4T-01	Tumor	BLCA	2.43562
TCGA-ZF-AA5P-01	Tumor	BLCA	3.82375
TCGA-4Z-AA7O-01	Tumor	BLCA	2.46726
TCGA-BT-A42C-01	Tumor	BLCA	1.76975
TCGA-BT-A42F-01	Tumor	BLCA	1.13095
TCGA-DK-AA6U-01	Tumor	BLCA	3.45155
TCGA-E5-A4TZ-01	Tumor	BLCA	3.80016
TCGA-E7-A85H-01	Tumor	BLCA	2.87776
TCGA-GD-A6C6-01	Tumor	BLCA	0.137501
TCGA-K4-A6MB-01	Tumor	BLCA	3.49441
TCGA-XF-A9T8-01	Tumor	BLCA	2.65076
TCGA-2F-A9KO-01	Tumor	BLCA	2.79074
TCGA-BT-A20T-01	Tumor	BLCA	2.1144
TCGA-DK-AA6T-01	Tumor	BLCA	1.01436
TCGA-DK-AA6X-01	Tumor	BLCA	3.15546
TCGA-E7-A7PW-01	Tumor	BLCA	2.09758
TCGA-FD-A6TH-01	Tumor	BLCA	5.15707
TCGA-UY-A8OB-01	Tumor	BLCA	3.16026
TCGA-BL-A3JM-01	Tumor	BLCA	4.05831
TCGA-CF-A1HR-01	Tumor	BLCA	2.31612
TCGA-CF-A3MI-01	Tumor	BLCA	1.08407
TCGA-DK-A3IT-01	Tumor	BLCA	3.74741
TCGA-FD-A3SQ-01	Tumor	BLCA	3.87969
TCGA-GU-A766-01	Tumor	BLCA	2.65993
TCGA-UY-A78L-01	Tumor	BLCA	2.8699
TCGA-4Z-AA84-01	Tumor	BLCA	2.96902
TCGA-DK-A6B0-01	Tumor	BLCA	1.51096
TCGA-DK-AA77-01	Tumor	BLCA	2.77817
TCGA-FD-A5C0-01	Tumor	BLCA	3.18747
TCGA-GC-A3YS-01	Tumor	BLCA	2.69156
TCGA-ZF-A9RL-01	Tumor	BLCA	2.54099
TCGA-4Z-AA7Y-01	Tumor	BLCA	3.43429
TCGA-4Z-AA89-01	Tumor	BLCA	2.54596
TCGA-C4-A0F0-01	Tumor	BLCA	3.03211
TCGA-CF-A47X-01	Tumor	BLCA	2.21104
TCGA-CU-A0YN-01	Tumor	BLCA	4.0951
TCGA-DK-A1A3-01	Tumor	BLCA	4.11686
TCGA-DK-A3IV-01	Tumor	BLCA	4.80944
TCGA-DK-AA6S-01	Tumor	BLCA	3.35475
TCGA-FD-A3NA-01	Tumor	BLCA	3.51101
TCGA-FD-A3SL-01	Tumor	BLCA	3.85398
TCGA-FD-A3SP-01	Tumor	BLCA	4.35757
TCGA-FD-A6TK-01	Tumor	BLCA	3.68256
TCGA-G2-AA3D-01	Tumor	BLCA	2.53354
TCGA-UY-A78K-01	Tumor	BLCA	2.91837
TCGA-XF-AAN7-01	Tumor	BLCA	3.62061
TCGA-ZF-AA53-01	Tumor	BLCA	1.9891
TCGA-4Z-AA82-01	Tumor	BLCA	3.89918
TCGA-CF-A5U8-01	Tumor	BLCA	1.87973
TCGA-CF-A8HY-01	Tumor	BLCA	0.604087
TCGA-E7-A8O8-01	Tumor	BLCA	1.07726
TCGA-FD-A3SJ-01	Tumor	BLCA	3.35475
TCGA-GC-A3RC-01	Tumor	BLCA	3.31465
TCGA-GV-A3JX-01	Tumor	BLCA	3.9059
TCGA-K4-A54R-01	Tumor	BLCA	3.01974
TCGA-XF-A9SP-01	Tumor	BLCA	2.53851
TCGA-ZF-A9R5-01	Tumor	BLCA	2.98368
TCGA-CU-A3QU-01	Tumor	BLCA	4.18273
TCGA-DK-A3IU-01	Tumor	BLCA	4.31034
TCGA-FD-A6TA-01	Tumor	BLCA	3.17474
TCGA-ZF-A9R9-01	Tumor	BLCA	3.14889
TCGA-DK-A1AA-01	Tumor	BLCA	3.3785
TCGA-DK-A3WW-01	Tumor	BLCA	2.8258
TCGA-DK-A6B6-01	Tumor	BLCA	2.53106
TCGA-E7-A3Y1-01	Tumor	BLCA	1.49568
TCGA-FD-A5BR-01	Tumor	BLCA	2.2141
TCGA-G2-A2EK-01	Tumor	BLCA	2.93357
TCGA-HQ-A5NE-01	Tumor	BLCA	3.53603
TCGA-YF-AA3M-01	Tumor	BLCA	3.13754
TCGA-BT-A20X-01	Tumor	BLCA	3.07213
TCGA-E7-A4IJ-01	Tumor	BLCA	3.00178
TCGA-FD-A3B8-01	Tumor	BLCA	4.3688
TCGA-K4-AAQO-01	Tumor	BLCA	4.02234
TCGA-LT-A5Z6-01	Tumor	BLCA	4.04788
TCGA-ZF-AA4W-01	Tumor	BLCA	2.40601
TCGA-ZF-AA4X-01	Tumor	BLCA	3.51849
TCGA-4Z-AA7W-01	Tumor	BLCA	0.555816
TCGA-CF-A47Y-01	Tumor	BLCA	1.12432
TCGA-E7-A678-01	Tumor	BLCA	1.18905
TCGA-GV-A3JZ-01	Tumor	BLCA	4.12845
TCGA-BT-A2LA-01	Tumor	BLCA	3.53731
TCGA-CF-A7I0-01	Tumor	BLCA	2.73556
TCGA-FD-A6TE-01	Tumor	BLCA	2.93357
TCGA-GC-A3RB-01	Tumor	BLCA	3.77817
TCGA-GV-A6ZA-01	Tumor	BLCA	2.35333
TCGA-XF-A9T2-01	Tumor	BLCA	2.86196
TCGA-DK-A1A6-01	Tumor	BLCA	2.60172
TCGA-H4-A2HO-01	Tumor	BLCA	3.29865
TCGA-4Z-AA83-01	Tumor	BLCA	3.17474
TCGA-CF-A27C-01	Tumor	BLCA	2.08748
TCGA-CF-A47V-01	Tumor	BLCA	2.59454
TCGA-CF-A9FF-01	Tumor	BLCA	1.6369
TCGA-E7-A8O7-01	Tumor	BLCA	4.4542
TCGA-G2-A3IE-01	Tumor	BLCA	1.83994
TCGA-CF-A9FM-01	Tumor	BLCA	3.05312
TCGA-G2-A2EF-01	Tumor	BLCA	4.79285
TCGA-FJ-A871-01	Tumor	BLCA	2.90883
TCGA-UY-A9PB-01	Tumor	BLCA	2.95977
TCGA-XF-AAMG-01	Tumor	BLCA	2.73556
TCGA-CF-A3MG-01	Tumor	BLCA	2.73335
TCGA-DK-AA6L-01	Tumor	BLCA	2.50843
TCGA-GD-A3OQ-01	Tumor	BLCA	4.15704
TCGA-UY-A9PA-01	Tumor	BLCA	3.64957
TCGA-XF-A9T4-01	Tumor	BLCA	3.99458
TCGA-XF-AAMR-01	Tumor	BLCA	4.81764
TCGA-GV-A3QI-01	Tumor	BLCA	2.72027
TCGA-XF-A8HE-01	Tumor	BLCA	2.6064
TCGA-S5-AA26-01	Tumor	BLCA	1.80321
TCGA-DK-A6B5-01	Tumor	BLCA	2.14078
TCGA-GC-A3I6-01	Tumor	BLCA	3.1457
TCGA-E7-A7DV-01	Tumor	BLCA	2.07724
TCGA-CF-A47W-01	Tumor	BLCA	0.871834
TCGA-CF-A47S-01	Tumor	BLCA	1.852
TCGA-E7-A6MF-01	Tumor	BLCA	4.07721
TCGA-CF-A3MF-01	Tumor	BLCA	1.17634
TCGA-GC-A6I1-01	Tumor	BLCA	1.59457
TCGA-GC-A6I3-01	Tumor	BLCA	0.926
TCGA-XF-A9T6-01	Tumor	BLCA	2.03212
TCGA-KQ-A41S-01	Tumor	BLCA	3.30009
TCGA-XF-AAMX-01	Tumor	BLCA	2.62297
TCGA-GD-A76B-01	Tumor	BLCA	1.76128
TCGA-DK-A1AF-01	Tumor	BLCA	4.09933
TCGA-GD-A3OP-01	Tumor	BLCA	3.75806
TCGA-GC-A3RD-01	Tumor	BLCA	2.9982
TCGA-C4-A0F6-01	Tumor	BLCA	2.51099
TCGA-DK-A6AV-01	Tumor	BLCA	2.9542
TCGA-BT-A20P-01	Tumor	BLCA	1.87579
TCGA-UY-A78M-01	Tumor	BLCA	1.11767
TCGA-XF-AAMZ-01	Tumor	BLCA	2.63924
TCGA-BL-A5ZZ-01	Tumor	BLCA	4.03736
TCGA-DK-A2HX-01	Tumor	BLCA	4.42958
TCGA-FD-A6TF-01	Tumor	BLCA	3.07037
TCGA-FT-A3EE-01	Tumor	BLCA	4.26527
TCGA-GC-A3WC-01	Tumor	BLCA	3.30009
TCGA-KQ-A41R-01	Tumor	BLCA	1.40597
TCGA-BT-A20R-01	Tumor	BLCA	3.55706
TCGA-DK-A3IL-01	Tumor	BLCA	2.62993
TCGA-FD-A6TC-01	Tumor	BLCA	3.2126
TCGA-XF-AAMW-01	Tumor	BLCA	3.81762
TCGA-ZF-AA56-01	Tumor	BLCA	2.85998
TCGA-BT-A2LD-01	Tumor	BLCA	5.1981
TCGA-DK-A3X1-01	Tumor	BLCA	1.33341
TCGA-E7-A5KE-01	Tumor	BLCA	2.64849
TCGA-PQ-A6FN-01	Tumor	BLCA	1.38958
TCGA-UY-A78P-01	Tumor	BLCA	2.1144
TCGA-XF-A9T5-01	Tumor	BLCA	1.57529
TCGA-YC-A89H-01	Tumor	BLCA	2.17633
TCGA-ZF-A9RE-01	Tumor	BLCA	3.56805
TCGA-FD-A5BZ-01	Tumor	BLCA	3.85398
TCGA-K4-A3WV-01	Tumor	BLCA	2.25395
TCGA-XF-AAN4-01	Tumor	BLCA	4.51534
TCGA-5N-A9KI-01	Tumor	BLCA	2.65765
TCGA-FD-A5BU-01	Tumor	BLCA	2.55094
TCGA-ZF-A9R7-01	Tumor	BLCA	2.29864
TCGA-CF-A1HS-01	Tumor	BLCA	3.33626
TCGA-G2-AA3B-01	Tumor	BLCA	1.74418
TCGA-K4-A6FZ-01	Tumor	BLCA	3.27199
TCGA-UY-A78O-01	Tumor	BLCA	1.33341
TCGA-XF-AAMT-01	Tumor	BLCA	3.60995
TCGA-XF-AAN1-01	Tumor	BLCA	2.75275
TCGA-DK-A1AB-01	Tumor	BLCA	4.1276
TCGA-FD-A3B3-01	Tumor	BLCA	3.41008
TCGA-XF-A9SU-01	Tumor	BLCA	1.77399
TCGA-XF-AAN8-01	Tumor	BLCA	2.55094
TCGA-5N-A9KM-01	Tumor	BLCA	2.23572
TCGA-BT-A2LB-01	Tumor	BLCA	2.62523
TCGA-DK-A2I1-01	Tumor	BLCA	2.02502
TCGA-XF-A9SI-01	Tumor	BLCA	2.1635
TCGA-DK-AA6P-01	Tumor	BLCA	2.94488
TCGA-FD-A43S-01	Tumor	BLCA	1.26902
TCGA-BT-A0YX-01	Tumor	BLCA	2.55584
TCGA-BT-A20U-01	Tumor	BLCA	3.84402
TCGA-C4-A0EZ-01	Tumor	BLCA	3.33203
TCGA-LT-A8JT-01	Tumor	BLCA	2.61351
TCGA-XF-A9T3-01	Tumor	BLCA	3.28392
TCGA-ZF-AA51-01	Tumor	BLCA	2.51346
TCGA-UY-A8OD-01	Tumor	BLCA	3.09763
TCGA-2F-A9KW-01	Tumor	BLCA	4.75171
TCGA-DK-A1A7-01	Tumor	BLCA	1.11105
TCGA-DK-A3WX-01	Tumor	BLCA	4.24034
TCGA-DK-A3WY-01	Tumor	BLCA	1.86787
TCGA-K4-A5RI-01	Tumor	BLCA	2.80735
TCGA-ZF-A9RN-01	Tumor	BLCA	2.93548
TCGA-XF-A9SH-01	Tumor	BLCA	2.15054
TCGA-DK-AA6M-01	Tumor	BLCA	2.23879
TCGA-DK-AA76-01	Tumor	BLCA	2.92219
TCGA-H4-A2HQ-01	Tumor	BLCA	3.27944
TCGA-XF-AAME-01	Tumor	BLCA	3.20003
TCGA-DK-A2I2-01	Tumor	BLCA	2.61351
TCGA-FD-A5BY-01	Tumor	BLCA	2.16031
TCGA-XF-A9SX-01	Tumor	BLCA	2.6182
TCGA-ZF-AA5N-01	Tumor	BLCA	3.34059
TCGA-DK-AA6Q-01	Tumor	BLCA	2.93731
TCGA-E5-A2PC-01	Tumor	BLCA	2.99094
TCGA-FD-A5C1-01	Tumor	BLCA	1.46467
TCGA-XF-A8HH-01	Tumor	BLCA	2.83793
TCGA-XF-AAN5-01	Tumor	BLCA	3.22653
TCGA-ZF-AA58-01	Tumor	BLCA	3.51977
TCGA-E7-A97Q-01	Tumor	BLCA	2.89722
TCGA-FD-A62S-01	Tumor	BLCA	3.99458
TCGA-XF-A9SY-01	Tumor	BLCA	4.63289
TCGA-ZF-AA5H-01	Tumor	BLCA	3.85603
TCGA-2F-A9KR-01	Tumor	BLCA	2.31324
TCGA-BT-A20V-01	Tumor	BLCA	3.03914
TCGA-XF-AAMQ-01	Tumor	BLCA	2.72027
TCGA-CF-A47T-01	Tumor	BLCA	1.30451
TCGA-G2-A2EC-01	Tumor	BLCA	3.73122
TCGA-BL-A13I-01	Tumor	BLCA	3.61549
TCGA-XF-A8HI-01	Tumor	BLCA	2.9982
TCGA-G2-A2EJ-01	Tumor	BLCA	3.54718
TCGA-GV-A3QK-01	Tumor	BLCA	2.08748
TCGA-CF-A8HX-01	Tumor	BLCA	1.29868
TCGA-FD-A3B4-01	Tumor	BLCA	3.47765
TCGA-GD-A3OS-01	Tumor	BLCA	3.93261
TCGA-GD-A2C5-01	Tumor	BLCA	3.02325
TCGA-ZF-A9R3-01	Tumor	BLCA	3.23421
TCGA-HQ-A2OF-01	Tumor	BLCA	3.2234
TCGA-XF-A8HB-01	Tumor	BLCA	2.24487
TCGA-FD-A5BV-01	Tumor	BLCA	2.93166
TCGA-YF-AA3L-01	Tumor	BLCA	0.918387
TCGA-FD-A3N6-01	Tumor	BLCA	3.03211
GTEX-1117F-2826-SM-5GZXL	Normal	BRCA	3.86888
GTEX-111YS-1926-SM-5GICC	Normal	BRCA	4.43626
GTEX-117XS-1926-SM-5GICO	Normal	BRCA	4.74305
GTEX-117YX-1426-SM-5H12H	Normal	BRCA	4.79594
GTEX-1192X-2326-SM-5987X	Normal	BRCA	3.86199
GTEX-11DXW-0626-SM-5N9ER	Normal	BRCA	3.87578
GTEX-11DXZ-1926-SM-5GZZL	Normal	BRCA	5.24336
GTEX-11EI6-0626-SM-5985T	Normal	BRCA	3.72244
GTEX-11EM3-1326-SM-5N9C6	Normal	BRCA	4.08917
GTEX-11EQ9-1826-SM-5Q5AJ	Normal	BRCA	4.29429
GTEX-11GS4-2126-SM-5A5KR	Normal	BRCA	4.11017
GTEX-11GSO-1926-SM-5A5K3	Normal	BRCA	3.95609
GTEX-11I78-2226-SM-5PNYA	Normal	BRCA	4.25854
GTEX-11ILO-2226-SM-5A5L1	Normal	BRCA	3.8659
GTEX-11NSD-0926-SM-5N9DR	Normal	BRCA	4.13175
GTEX-11NV4-2026-SM-5N9DG	Normal	BRCA	4.14977
GTEX-11OF3-1926-SM-59889	Normal	BRCA	3.88165
GTEX-11ONC-2126-SM-5HL6E	Normal	BRCA	4.39784
GTEX-11P7K-0726-SM-5EGKX	Normal	BRCA	4.17791
GTEX-11P81-1926-SM-5BC53	Normal	BRCA	4.22037
GTEX-11P82-1326-SM-5HL62	Normal	BRCA	4.0934
GTEX-11PRG-0826-SM-5EQ6A	Normal	BRCA	3.82682
GTEX-11TT1-2126-SM-5GU5Y	Normal	BRCA	2.33341
GTEX-11WQC-1726-SM-5GU4W	Normal	BRCA	3.73548
GTEX-11WQK-2426-SM-5GU5C	Normal	BRCA	3.7071
GTEX-1211K-1926-SM-5EQLB	Normal	BRCA	4.64556
GTEX-1269C-2426-SM-5FQSN	Normal	BRCA	3.58133
GTEX-12KS4-0126-SM-5Q5A5	Normal	BRCA	4.61476
GTEX-12WSB-0626-SM-59HJO	Normal	BRCA	4.2304
GTEX-12WSK-2226-SM-5GCO5	Normal	BRCA	4.70927
GTEX-12WSM-1726-SM-5BC6J	Normal	BRCA	4.18424
GTEX-12WSN-1326-SM-5GCNT	Normal	BRCA	4.27579
GTEX-12ZZX-1126-SM-5EGKB	Normal	BRCA	4.07552
GTEX-13113-1726-SM-5GCOO	Normal	BRCA	4.49249
GTEX-1313W-0826-SM-5EQ4T	Normal	BRCA	4.02412
GTEX-131XW-0726-SM-5EGK3	Normal	BRCA	3.55825
GTEX-131YS-0626-SM-5EGKL	Normal	BRCA	3.61353
GTEX-132AR-0826-SM-5EGK6	Normal	BRCA	3.89918
GTEX-132Q8-1426-SM-5EGK7	Normal	BRCA	4.03736
GTEX-133LE-1726-SM-5K7VQ	Normal	BRCA	3.85398
GTEX-1399U-1826-SM-5PNZ1	Normal	BRCA	3.7803
GTEX-139T6-1626-SM-5PNYZ	Normal	BRCA	4.77878
GTEX-139T8-0826-SM-5L3DE	Normal	BRCA	4.13666
GTEX-139TU-0626-SM-5KM3X	Normal	BRCA	4.30378
GTEX-13CF2-2026-SM-5K7VI	Normal	BRCA	3.79802
GTEX-13CF3-2126-SM-5IFJP	Normal	BRCA	4.82169
GTEX-13D11-1026-SM-5IJFB	Normal	BRCA	3.29425
GTEX-13FHO-0826-SM-5L3E8	Normal	BRCA	4.10178
GTEX-13FTX-1126-SM-5N9EN	Normal	BRCA	4.37575
GTEX-13FTY-2226-SM-5J1ND	Normal	BRCA	3.9764
GTEX-13N11-1726-SM-5J1OJ	Normal	BRCA	4.54222
GTEX-13N1W-0626-SM-5MR4U	Normal	BRCA	4.98049
GTEX-13NZ9-1026-SM-5MR5K	Normal	BRCA	3.22653
GTEX-13NZB-2126-SM-5MR4Y	Normal	BRCA	3.16186
GTEX-13O3O-0826-SM-5K7WE	Normal	BRCA	3.0496
GTEX-13O3P-0826-SM-5L3DH	Normal	BRCA	4.33485
GTEX-13O61-1826-SM-5KM4I	Normal	BRCA	5.21416
GTEX-13OW8-0226-SM-5K7UP	Normal	BRCA	4.3111
GTEX-13PL6-2926-SM-5L3I2	Normal	BRCA	3.77502
GTEX-13PVQ-1026-SM-5KM3M	Normal	BRCA	3.82989
GTEX-13QIC-2326-SM-5LU5N	Normal	BRCA	3.94019
GTEX-13S86-1226-SM-5S2OA	Normal	BRCA	2.8258
GTEX-13W3W-1226-SM-5LU4H	Normal	BRCA	4.16346
GTEX-13W46-0826-SM-5LU3H	Normal	BRCA	3.92981
GTEX-144GL-2026-SM-5LU3O	Normal	BRCA	4.58312
GTEX-144GM-0926-SM-5O994	Normal	BRCA	4.61294
GTEX-145ME-1526-SM-5Q5F2	Normal	BRCA	5.12306
GTEX-145MN-1926-SM-5SIAI	Normal	BRCA	4.16667
GTEX-145MO-0826-SM-5NQBL	Normal	BRCA	3.30593
GTEX-146FH-0826-SM-5SI8T	Normal	BRCA	4.28537
GTEX-14753-2426-SM-5LU8U	Normal	BRCA	4.69322
GTEX-147F4-2826-SM-5NQBN	Normal	BRCA	4.51285
GTEX-14ABY-2126-SM-5QGQZ	Normal	BRCA	1.35616
GTEX-14AS3-1626-SM-5S2OY	Normal	BRCA	2.16668
GTEX-14E6E-1326-SM-5S2NR	Normal	BRCA	5.01924
GTEX-Q2AG-0326-SM-48U1O	Normal	BRCA	4.09001
GTEX-QDT8-0626-SM-48TYW	Normal	BRCA	3.94954
GTEX-QEG5-0726-SM-4R1JQ	Normal	BRCA	3.36034
GTEX-QEL4-2126-SM-447AE	Normal	BRCA	3.64497
GTEX-QMRM-1626-SM-4R1KV	Normal	BRCA	4.49956
GTEX-QVJO-1826-SM-447C9	Normal	BRCA	3.50079
GTEX-R53T-1526-SM-48FEK	Normal	BRCA	4.75807
GTEX-R55D-0826-SM-48FEA	Normal	BRCA	4.66045
GTEX-R55F-1726-SM-2TF4R	Normal	BRCA	4.57469
GTEX-REY6-2426-SM-48FF5	Normal	BRCA	4.80529
GTEX-RU1J-0626-SM-4WAWY	Normal	BRCA	3.65187
GTEX-RU72-0626-SM-46MUI	Normal	BRCA	3.96629
GTEX-S32W-2026-SM-4AD6E	Normal	BRCA	4.14977
GTEX-S33H-0326-SM-4AD6N	Normal	BRCA	3.60169
GTEX-S341-1526-SM-4AD6K	Normal	BRCA	4.35187
GTEX-S4UY-0726-SM-4AD6X	Normal	BRCA	4.59155
GTEX-S7SE-0826-SM-4AT4D	Normal	BRCA	3.42223
GTEX-SE5C-2126-SM-4BRUJ	Normal	BRCA	3.80629
GTEX-SIU7-1626-SM-4BRUK	Normal	BRCA	3.81251
GTEX-T2YK-2226-SM-32QPT	Normal	BRCA	3.50718
GTEX-T5JW-2026-SM-4DM63	Normal	BRCA	4.62934
GTEX-T6MN-0726-SM-32PML	Normal	BRCA	4.23419
GTEX-T6MO-0326-SM-32QOK	Normal	BRCA	4.64326
GTEX-TML8-1226-SM-32QON	Normal	BRCA	4.39441
GTEX-U3ZH-1426-SM-4DXSR	Normal	BRCA	4.13996
GTEX-U3ZN-1926-SM-4DXSG	Normal	BRCA	4.07985
GTEX-U412-1826-SM-4DXTJ	Normal	BRCA	4.20239
GTEX-U8XE-0826-SM-4E3J1	Normal	BRCA	3.41008
GTEX-UJHI-1426-SM-3DB9C	Normal	BRCA	4.00451
GTEX-UPK5-2326-SM-3P5Z8	Normal	BRCA	3.61115
GTEX-UTHO-1026-SM-3GAF7	Normal	BRCA	4.75759
GTEX-V955-2026-SM-3GAFA	Normal	BRCA	4.86638
GTEX-VJWN-0726-SM-3GIJ8	Normal	BRCA	3.97265
GTEX-VUSG-2226-SM-4KKZO	Normal	BRCA	3.3089
GTEX-WI4N-1426-SM-3LK7H	Normal	BRCA	4.35681
GTEX-WOFL-0826-SM-3MJG1	Normal	BRCA	4.10094
GTEX-WRHU-0326-SM-3MJFY	Normal	BRCA	4.27721
GTEX-WXYG-2226-SM-4E3IM	Normal	BRCA	4.69543
GTEX-WY7C-2726-SM-3NB3P	Normal	BRCA	4.35681
GTEX-WYBS-0926-SM-3NM94	Normal	BRCA	4.359
GTEX-WYJK-1326-SM-3NB2T	Normal	BRCA	4.53045
GTEX-WYVS-1726-SM-3NMAY	Normal	BRCA	3.96067
GTEX-X15G-1626-SM-3NMB3	Normal	BRCA	3.59573
GTEX-X261-0626-SM-3NMD9	Normal	BRCA	4.01521
GTEX-X4EP-2926-SM-3P5YQ	Normal	BRCA	3.6915
GTEX-X4XY-0926-SM-4E3JD	Normal	BRCA	3.77817
GTEX-XBED-1626-SM-47JYN	Normal	BRCA	4.06433
GTEX-XGQ4-0926-SM-4AT4U	Normal	BRCA	4.70543
GTEX-XMD1-0826-SM-4AT52	Normal	BRCA	3.81047
GTEX-XMD2-0926-SM-4WWEF	Normal	BRCA	3.40872
GTEX-XMK1-1126-SM-4IHJ8	Normal	BRCA	4.32696
GTEX-XQ3S-1326-SM-4BOPQ	Normal	BRCA	3.86097
GTEX-XQ8I-2426-SM-4WAXY	Normal	BRCA	3.92122
GTEX-XUJ4-1926-SM-4BOOV	Normal	BRCA	4.13666
GTEX-XUW1-2326-SM-4BOO5	Normal	BRCA	4.23343
GTEX-XUZC-1626-SM-4BRVP	Normal	BRCA	3.49441
GTEX-XV7Q-2326-SM-4BRVZ	Normal	BRCA	4.50396
GTEX-XYKS-1326-SM-4BRUN	Normal	BRCA	3.13914
GTEX-Y111-2026-SM-4SOJA	Normal	BRCA	3.47765
GTEX-Y114-2026-SM-4TT7L	Normal	BRCA	4.5097
GTEX-Y3I4-1526-SM-4TT7K	Normal	BRCA	4.14571
GTEX-Y3IK-2326-SM-4WWDT	Normal	BRCA	4.02506
GTEX-Y5LM-1726-SM-4VDSX	Normal	BRCA	3.8074
GTEX-Y5V5-2126-SM-4WWFO	Normal	BRCA	4.53667
GTEX-Y5V6-2126-SM-4WWFX	Normal	BRCA	4.43092
GTEX-Y8LW-1626-SM-5IFHX	Normal	BRCA	4.48217
GTEX-Y9LG-1426-SM-5IFJZ	Normal	BRCA	4.76867
GTEX-YB5E-1726-SM-5IFJ3	Normal	BRCA	3.91935
GTEX-YB5K-1626-SM-5IFIN	Normal	BRCA	4.56865
GTEX-YEC3-1026-SM-5IFI5	Normal	BRCA	5.07209
GTEX-YFC4-1426-SM-5IFJG	Normal	BRCA	4.211
GTEX-YJ8O-2226-SM-5IFHW	Normal	BRCA	4.7137
GTEX-ZA64-1526-SM-5CVMD	Normal	BRCA	4.50779
GTEX-ZAJG-0626-SM-5HL8X	Normal	BRCA	3.52105
GTEX-ZC5H-2626-SM-5J2MG	Normal	BRCA	3.73983
GTEX-ZDTT-2126-SM-5S2OJ	Normal	BRCA	4.57229
GTEX-ZDXO-0126-SM-5S2ND	Normal	BRCA	4.3806
GTEX-ZDYS-1126-SM-5K7UB	Normal	BRCA	5.1185
GTEX-ZEX8-2226-SM-57WC6	Normal	BRCA	3.86888
GTEX-ZF29-1926-SM-5S2P1	Normal	BRCA	4.60229
GTEX-ZF2S-2026-SM-5E461	Normal	BRCA	4.26233
GTEX-ZF3C-2326-SM-5S2MZ	Normal	BRCA	4.38546
GTEX-ZLFU-2126-SM-4WWEV	Normal	BRCA	4.87381
GTEX-ZLV1-1426-SM-4WWES	Normal	BRCA	3.76974
GTEX-ZPIC-1126-SM-5BC7F	Normal	BRCA	4.94535
GTEX-ZQG8-0726-SM-5P9H9	Normal	BRCA	4.4816
GTEX-ZT9W-2026-SM-51MRA	Normal	BRCA	3.92505
GTEX-ZTX8-1226-SM-4YCE9	Normal	BRCA	3.68486
GTEX-ZU9S-1926-SM-5NQBP	Normal	BRCA	3.82886
GTEX-ZUA1-1526-SM-59HLS	Normal	BRCA	4.20788
GTEX-ZV6S-1826-SM-5NQ8D	Normal	BRCA	4.94487
GTEX-ZV7C-1826-SM-5NQ83	Normal	BRCA	4.73333
GTEX-ZVE2-1226-SM-5NQ8R	Normal	BRCA	3.81047
GTEX-ZVT2-1826-SM-5NQ8W	Normal	BRCA	3.26903
GTEX-ZVT4-1026-SM-57WC4	Normal	BRCA	4.34692
GTEX-ZVTK-0326-SM-51MRR	Normal	BRCA	3.79904
GTEX-ZVZQ-0826-SM-51MRF	Normal	BRCA	3.63688
GTEX-ZWKS-2826-SM-5NQ74	Normal	BRCA	3.86497
GTEX-ZXES-0826-SM-5E43C	Normal	BRCA	4.20239
GTEX-ZY6K-1626-SM-5GZWV	Normal	BRCA	3.7463
GTEX-ZYFC-0826-SM-5E44K	Normal	BRCA	4.15383
GTEX-ZYT6-0126-SM-5E45J	Normal	BRCA	4.34692
GTEX-ZYW4-0826-SM-5GIDG	Normal	BRCA	3.70489
GTEX-ZYWO-2326-SM-5GZY4	Normal	BRCA	3.70046
TCGA-BH-A0DD-11	Normal	BRCA	5.65538
TCGA-AC-A23H-11	Normal	BRCA	4.45811
TCGA-BH-A1F8-11	Normal	BRCA	4.1243
TCGA-BH-A18N-11	Normal	BRCA	4.8379
TCGA-BH-A1FG-11	Normal	BRCA	3.48284
TCGA-AC-A2FM-11	Normal	BRCA	2.17953
TCGA-BH-A1EU-11	Normal	BRCA	5.16271
TCGA-BH-A0HK-11	Normal	BRCA	3.73659
TCGA-BH-A1F0-11	Normal	BRCA	4.54414
TCGA-BH-A204-11	Normal	BRCA	5.17389
TCGA-A7-A0CH-11	Normal	BRCA	3.75278
TCGA-A7-A13G-11	Normal	BRCA	5.51223
TCGA-BH-A18S-11	Normal	BRCA	4.41147
TCGA-BH-A0BV-11	Normal	BRCA	4.98001
TCGA-BH-A0DO-11	Normal	BRCA	4.22955
TCGA-BH-A1EN-11	Normal	BRCA	4.92746
TCGA-BH-A1FC-11	Normal	BRCA	4.1243
TCGA-BH-A203-11	Normal	BRCA	5.48925
TCGA-BH-A209-11	Normal	BRCA	4.84195
TCGA-E9-A1ND-11	Normal	BRCA	3.03036
TCGA-BH-A1FR-11	Normal	BRCA	3.8934
TCGA-BH-A18U-11	Normal	BRCA	4.57469
TCGA-BH-A0BW-11	Normal	BRCA	4.07467
TCGA-BH-A0H9-11	Normal	BRCA	3.75056
TCGA-BH-A1EO-11	Normal	BRCA	3.87382
TCGA-BH-A1FD-11	Normal	BRCA	5.13627
TCGA-E9-A1RF-11	Normal	BRCA	5.7361
TCGA-E9-A1RD-11	Normal	BRCA	5.44224
TCGA-BH-A1FJ-11	Normal	BRCA	4.6519
TCGA-E2-A15M-11	Normal	BRCA	4.58436
TCGA-AC-A2FB-11	Normal	BRCA	4.26527
TCGA-BH-A0H7-11	Normal	BRCA	3.21412
TCGA-BH-A0B8-11	Normal	BRCA	5.81375
TCGA-BH-A0DL-11	Normal	BRCA	4.8104
TCGA-E9-A1R7-11	Normal	BRCA	5.63637
TCGA-A7-A0DC-11	Normal	BRCA	5.34412
TCGA-BH-A0DH-11	Normal	BRCA	3.19851
TCGA-E2-A1BC-11	Normal	BRCA	5.06957
TCGA-E9-A1RH-11	Normal	BRCA	5.13171
TCGA-GI-A2C8-11	Normal	BRCA	5.54471
TCGA-A7-A13E-11	Normal	BRCA	4.98049
TCGA-BH-A0AY-11	Normal	BRCA	4.22415
TCGA-BH-A0C0-11	Normal	BRCA	4.62003
TCGA-E9-A1NG-11	Normal	BRCA	5.42055
TCGA-BH-A0BC-11	Normal	BRCA	4.15053
TCGA-BH-A0DP-11	Normal	BRCA	4.73121
TCGA-BH-A18P-11	Normal	BRCA	5.30122
TCGA-BH-A1FB-11	Normal	BRCA	4.218
TCGA-E9-A1NF-11	Normal	BRCA	5.69901
TCGA-BH-A0BZ-11	Normal	BRCA	4.72524
TCGA-E2-A1LH-11	Normal	BRCA	3.92505
TCGA-E2-A15K-11	Normal	BRCA	2.62523
TCGA-E9-A1N9-11	Normal	BRCA	4.51285
TCGA-E9-A1NA-11	Normal	BRCA	4.98872
TCGA-GI-A2C9-11	Normal	BRCA	4.22728
TCGA-A7-A0CE-11	Normal	BRCA	3.17635
TCGA-A7-A0DB-11	Normal	BRCA	5.17554
TCGA-BH-A0BT-11	Normal	BRCA	4.00901
TCGA-BH-A18J-11	Normal	BRCA	4.74199
TCGA-BH-A18Q-11	Normal	BRCA	4.99143
TCGA-E9-A1RC-11	Normal	BRCA	5.57652
TCGA-BH-A0BS-11	Normal	BRCA	3.73224
TCGA-BH-A1ET-11	Normal	BRCA	5.14735
TCGA-BH-A0BM-11	Normal	BRCA	4.16431
TCGA-BH-A0DV-11	Normal	BRCA	4.65363
TCGA-BH-A0B3-11	Normal	BRCA	4.60469
TCGA-BH-A1F2-11	Normal	BRCA	5.14074
TCGA-BH-A0E1-11	Normal	BRCA	3.58252
TCGA-E9-A1N6-11	Normal	BRCA	4.36947
TCGA-BH-A0BA-11	Normal	BRCA	4.92833
TCGA-BH-A1F6-11	Normal	BRCA	5.29538
TCGA-E2-A153-11	Normal	BRCA	4.13175
TCGA-BH-A18L-11	Normal	BRCA	4.81194
TCGA-BH-A18R-11	Normal	BRCA	4.98136
TCGA-BH-A0DK-11	Normal	BRCA	4.32478
TCGA-BH-A18V-11	Normal	BRCA	2.33341
TCGA-BH-A208-11	Normal	BRCA	4.5928
TCGA-BH-A0AZ-11	Normal	BRCA	5.12636
TCGA-BH-A0C3-11	Normal	BRCA	4.1309
TCGA-BH-A1FH-11	Normal	BRCA	3.89433
TCGA-BH-A18K-11	Normal	BRCA	5.4957
TCGA-E2-A1LS-11	Normal	BRCA	5.58798
TCGA-BH-A0AU-11	Normal	BRCA	4.4731
TCGA-BH-A0H5-11	Normal	BRCA	4.76867
TCGA-BH-A1EV-11	Normal	BRCA	4.9864
TCGA-E2-A1IG-11	Normal	BRCA	5.16232
TCGA-E9-A1N5-11	Normal	BRCA	4.90203
TCGA-A7-A13F-11	Normal	BRCA	4.56741
TCGA-BH-A1FM-11	Normal	BRCA	4.83896
TCGA-BH-A1FU-11	Normal	BRCA	5.2273
TCGA-E2-A15I-11	Normal	BRCA	5.79882
TCGA-BH-A0DZ-11	Normal	BRCA	2.74849
TCGA-E2-A158-11	Normal	BRCA	5.09674
TCGA-E9-A1RI-11	Normal	BRCA	6.34771
TCGA-BH-A0B7-11	Normal	BRCA	4.70648
TCGA-BH-A0DQ-11	Normal	BRCA	4.66506
TCGA-BH-A0BJ-11	Normal	BRCA	4.31034
TCGA-BH-A0DT-11	Normal	BRCA	4.58197
TCGA-E2-A1LB-11	Normal	BRCA	4.14401
TCGA-E9-A1N4-11	Normal	BRCA	4.26602
TCGA-AC-A2FF-11	Normal	BRCA	4.20003
TCGA-BH-A0B5-11	Normal	BRCA	5.2234
TCGA-E2-A1L7-11	Normal	BRCA	4.25399
TCGA-E9-A1RB-11	Normal	BRCA	5.19421
TCGA-BH-A0BQ-11	Normal	BRCA	4.81561
TCGA-BH-A18M-11	Normal	BRCA	5.09471
TCGA-BH-A0E0-11	Normal	BRCA	3.10099
TCGA-BH-A1EW-11	Normal	BRCA	5.17233
TCGA-A7-A0D9-11	Normal	BRCA	5.34412
TCGA-BH-A1FN-11	Normal	BRCA	3.4751
TCGA-BH-A0HA-11	Normal	BRCA	4.41747
TCGA-BH-A1FE-11	Normal	BRCA	4.90686
TCGA-BH-A0DG-11	Normal	BRCA	4.8186
TCGA-E2-A15K-06	Tumor	BRCA	3.04793
TCGA-AC-A6IX-06	Tumor	BRCA	3.4751
TCGA-BH-A18V-06	Tumor	BRCA	3.15058
TCGA-E2-A15A-06	Tumor	BRCA	3.8022
TCGA-E2-A15E-06	Tumor	BRCA	2.69596
TCGA-BH-A1ES-06	Tumor	BRCA	2.84395
TCGA-BH-A1FE-06	Tumor	BRCA	4.59213
TCGA-AO-A1KQ-01	Tumor	BRCA	2.55824
TCGA-E2-A14W-01	Tumor	BRCA	2.9241
TCGA-A1-A0SM-01	Tumor	BRCA	3.30449
TCGA-AR-A1AV-01	Tumor	BRCA	3.99008
TCGA-BH-A0B4-01	Tumor	BRCA	2.97635
TCGA-EW-A1PD-01	Tumor	BRCA	4.17555
TCGA-EW-A6SA-01	Tumor	BRCA	2.51602
TCGA-AC-A62V-01	Tumor	BRCA	1.40055
TCGA-BH-A0DD-01	Tumor	BRCA	4.71091
TCGA-AQ-A54O-01	Tumor	BRCA	1.23881
TCGA-D8-A1XS-01	Tumor	BRCA	3.99186
TCGA-A8-A085-01	Tumor	BRCA	4.15053
TCGA-A2-A25D-01	Tumor	BRCA	1.275
TCGA-AC-A23H-01	Tumor	BRCA	3.37985
TCGA-AC-A3W6-01	Tumor	BRCA	3.20788
TCGA-B6-A0IC-01	Tumor	BRCA	4.48217
TCGA-BH-A1F8-01	Tumor	BRCA	3.89144
TCGA-C8-A26Y-01	Tumor	BRCA	2.20477
TCGA-D8-A1JK-01	Tumor	BRCA	2.79493
TCGA-E2-A9RU-01	Tumor	BRCA	1.08407
TCGA-LL-A6FP-01	Tumor	BRCA	0.978174
TCGA-A8-A08A-01	Tumor	BRCA	3.23109
TCGA-A8-A08L-01	Tumor	BRCA	2.95794
TCGA-E2-A15O-01	Tumor	BRCA	3.729
TCGA-AN-A0FK-01	Tumor	BRCA	3.39369
TCGA-BH-A18N-01	Tumor	BRCA	4.17394
TCGA-BH-A1FG-01	Tumor	BRCA	2.64386
TCGA-D8-A73U-01	Tumor	BRCA	2.71366
TCGA-LL-A5YM-01	Tumor	BRCA	1.09761
TCGA-AC-A2FM-01	Tumor	BRCA	3.33626
TCGA-AC-A3HN-01	Tumor	BRCA	4.01793
TCGA-BH-A8FY-01	Tumor	BRCA	2.57046
TCGA-D8-A1XG-01	Tumor	BRCA	4.51285
TCGA-A2-A0CO-01	Tumor	BRCA	3.06174
TCGA-A2-A1G1-01	Tumor	BRCA	4.10433
TCGA-A8-A07Z-01	Tumor	BRCA	2.81147
TCGA-D8-A1XC-01	Tumor	BRCA	1.6369
TCGA-E9-A54X-01	Tumor	BRCA	2.55824
TCGA-A7-A56D-01	Tumor	BRCA	0.495692
TCGA-A8-A06Z-01	Tumor	BRCA	3.74205
TCGA-A8-A09I-01	Tumor	BRCA	2.38956
TCGA-A8-A0A1-01	Tumor	BRCA	4.59337
TCGA-AC-A2B8-01	Tumor	BRCA	4.45944
TCGA-AQ-A1H2-01	Tumor	BRCA	2.8053
TCGA-D8-A1XV-01	Tumor	BRCA	2.67805
TCGA-E2-A1LK-01	Tumor	BRCA	2.12765
TCGA-LL-A50Y-01	Tumor	BRCA	1.04965
TCGA-A8-A09Q-01	Tumor	BRCA	3.18747
TCGA-A8-A09Z-01	Tumor	BRCA	3.19851
TCGA-A8-A0AD-01	Tumor	BRCA	4.49574
TCGA-AR-A1AJ-01	Tumor	BRCA	3.37299
TCGA-BH-A1EU-01	Tumor	BRCA	4.91508
TCGA-A2-A0SW-01	Tumor	BRCA	2.23572
TCGA-A8-A09R-01	Tumor	BRCA	4.71149
TCGA-BH-A0H6-01	Tumor	BRCA	4.27721
TCGA-BH-A0WA-01	Tumor	BRCA	4.55218
TCGA-C8-A131-01	Tumor	BRCA	2.79288
TCGA-S3-AA12-01	Tumor	BRCA	3.07557
TCGA-A8-A07E-01	Tumor	BRCA	3.88463
TCGA-A8-A084-01	Tumor	BRCA	3.10939
TCGA-B6-A0IH-01	Tumor	BRCA	4.28907
TCGA-BH-A0HK-01	Tumor	BRCA	2.88364
TCGA-BH-A18G-01	Tumor	BRCA	2.37574
TCGA-D8-A1X5-01	Tumor	BRCA	4.27646
TCGA-D8-A1XZ-01	Tumor	BRCA	2.84395
TCGA-A2-A0EV-01	Tumor	BRCA	3.93738
TCGA-A8-A06U-01	Tumor	BRCA	3.68256
TCGA-A8-A07R-01	Tumor	BRCA	3.64727
TCGA-A8-A081-01	Tumor	BRCA	1.46467
TCGA-A8-A0A9-01	Tumor	BRCA	4.44895
TCGA-AR-A1AP-01	Tumor	BRCA	4.02853
TCGA-BH-A1F0-01	Tumor	BRCA	3.40872
TCGA-BH-A204-01	Tumor	BRCA	4.3827
TCGA-BH-A42U-01	Tumor	BRCA	1.91838
TCGA-C8-A12K-01	Tumor	BRCA	3.10267
TCGA-D8-A145-01	Tumor	BRCA	3.85398
TCGA-D8-A1JN-01	Tumor	BRCA	2.58253
TCGA-D8-A1X6-01	Tumor	BRCA	3.20636
TCGA-D8-A1Y1-01	Tumor	BRCA	3.95141
TCGA-E2-A1IH-01	Tumor	BRCA	3.26751
TCGA-EW-A1IW-01	Tumor	BRCA	4.01614
TCGA-OL-A66J-01	Tumor	BRCA	2.77817
TCGA-A2-A0EU-01	Tumor	BRCA	4.24641
TCGA-A7-A0CH-01	Tumor	BRCA	3.86292
TCGA-A7-A13G-01	Tumor	BRCA	3.87045
TCGA-A7-A3RF-01	Tumor	BRCA	1.65077
TCGA-A8-A09G-01	Tumor	BRCA	3.22805
TCGA-AC-A2FG-01	Tumor	BRCA	3.60527
TCGA-AC-A3EH-01	Tumor	BRCA	3.13754
TCGA-AC-A3QP-01	Tumor	BRCA	1.77399
TCGA-AC-A62Y-01	Tumor	BRCA	2.84395
TCGA-AN-A0AJ-01	Tumor	BRCA	2.75701
TCGA-BH-A0E7-01	Tumor	BRCA	4.80269
TCGA-BH-A18S-01	Tumor	BRCA	2.97818
TCGA-BH-A1EY-01	Tumor	BRCA	4.29572
TCGA-D8-A1JF-01	Tumor	BRCA	3.18907
TCGA-D8-A73W-01	Tumor	BRCA	3.35899
TCGA-E2-A105-01	Tumor	BRCA	3.87774
TCGA-E2-A14P-01	Tumor	BRCA	3.27056
TCGA-LD-A74U-01	Tumor	BRCA	3.40872
TCGA-A7-A0CG-01	Tumor	BRCA	3.48931
TCGA-AC-A2BK-01	Tumor	BRCA	3.84496
TCGA-AO-A1KT-01	Tumor	BRCA	3.02676
TCGA-BH-A0BV-01	Tumor	BRCA	3.23725
TCGA-BH-A0DO-01	Tumor	BRCA	4.37223
TCGA-BH-A0HI-01	Tumor	BRCA	3.41815
TCGA-BH-A1EN-01	Tumor	BRCA	3.35899
TCGA-BH-A1FC-01	Tumor	BRCA	2.06352
TCGA-BH-A203-01	Tumor	BRCA	3.12434
TCGA-C8-A12Q-01	Tumor	BRCA	3.59573
TCGA-E2-A1IL-01	Tumor	BRCA	4.24186
TCGA-E2-A2P5-01	Tumor	BRCA	1.95979
TCGA-E9-A3Q9-01	Tumor	BRCA	2.92601
TCGA-A2-A4S0-01	Tumor	BRCA	3.52105
TCGA-A8-A06X-01	Tumor	BRCA	3.51347
TCGA-AO-A1KP-01	Tumor	BRCA	2.83793
TCGA-BH-A0HF-01	Tumor	BRCA	3.3089
TCGA-BH-A0W5-01	Tumor	BRCA	3.98736
TCGA-BH-A209-01	Tumor	BRCA	3.00178
TCGA-D8-A1J8-01	Tumor	BRCA	4.41414
TCGA-D8-A1JS-01	Tumor	BRCA	2.25095
TCGA-E2-A2P6-01	Tumor	BRCA	1.77399
TCGA-EW-A1P5-01	Tumor	BRCA	4.46011
TCGA-LL-A6FQ-01	Tumor	BRCA	0.584968
TCGA-WT-AB44-01	Tumor	BRCA	1.18905
TCGA-A2-A0D1-01	Tumor	BRCA	2.53354
TCGA-A8-A07W-01	Tumor	BRCA	4.3827
TCGA-A8-A08Z-01	Tumor	BRCA	4.81098
TCGA-A8-A099-01	Tumor	BRCA	4.09086
TCGA-AC-A23G-01	Tumor	BRCA	4.10687
TCGA-AC-A2QI-01	Tumor	BRCA	3.70821
TCGA-AC-A5EH-01	Tumor	BRCA	2.76553
TCGA-AN-A0AK-01	Tumor	BRCA	2.28098
TCGA-B6-A40B-01	Tumor	BRCA	2.86196
TCGA-BH-A0BP-01	Tumor	BRCA	4.22879
TCGA-D8-A1XJ-01	Tumor	BRCA	2.71366
TCGA-E2-A14O-01	Tumor	BRCA	2.25395
TCGA-E2-A15G-01	Tumor	BRCA	3.45946
TCGA-A8-A06T-01	Tumor	BRCA	3.68486
TCGA-A8-A094-01	Tumor	BRCA	2.96902
TCGA-A8-A09M-01	Tumor	BRCA	2.99094
TCGA-AC-A3TN-01	Tumor	BRCA	1.48029
TCGA-AC-A8OR-01	Tumor	BRCA	2.66902
TCGA-AO-A12G-01	Tumor	BRCA	2.51099
TCGA-B6-A0IM-01	Tumor	BRCA	4.58801
TCGA-BH-A42T-01	Tumor	BRCA	2.21104
TCGA-D8-A27G-01	Tumor	BRCA	4.21724
TCGA-E9-A1ND-01	Tumor	BRCA	2.53851
TCGA-EW-A423-01	Tumor	BRCA	1.99277
TCGA-OL-A66P-01	Tumor	BRCA	0.59455
TCGA-V7-A7HQ-01	Tumor	BRCA	0.696007
TCGA-A2-A1FV-01	Tumor	BRCA	4.16912
TCGA-A8-A090-01	Tumor	BRCA	4.27058
TCGA-AC-A3YI-01	Tumor	BRCA	4.17073
TCGA-AC-A5XS-01	Tumor	BRCA	1.87579
TCGA-AC-A5XU-01	Tumor	BRCA	2.98735
TCGA-AN-A03X-01	Tumor	BRCA	3.72355
TCGA-B6-A0IP-01	Tumor	BRCA	3.64727
TCGA-C8-A1HM-01	Tumor	BRCA	2.8053
TCGA-D8-A142-01	Tumor	BRCA	3.70046
TCGA-D8-A1XY-01	Tumor	BRCA	4.32478
TCGA-E2-A14U-01	Tumor	BRCA	3.52232
TCGA-E2-A1B4-01	Tumor	BRCA	2.70265
TCGA-E2-A1IF-01	Tumor	BRCA	2.17633
TCGA-E9-A1RE-01	Tumor	BRCA	4.23722
TCGA-E9-A22A-01	Tumor	BRCA	3.38266
TCGA-OL-A66H-01	Tumor	BRCA	1.96716
TCGA-A2-A0CS-01	Tumor	BRCA	3.21876
TCGA-A2-A0CU-01	Tumor	BRCA	4.51792
TCGA-A2-A0EM-01	Tumor	BRCA	4.27646
TCGA-A8-A07S-01	Tumor	BRCA	2.37849
TCGA-A8-A096-01	Tumor	BRCA	4.10772
TCGA-A8-A09E-01	Tumor	BRCA	2.22344
TCGA-A8-A0A4-01	Tumor	BRCA	4.5607
TCGA-AC-A6IW-01	Tumor	BRCA	2.33911
TCGA-AR-A0U0-01	Tumor	BRCA	2.74415
TCGA-B6-A0I1-01	Tumor	BRCA	1.99637
TCGA-B6-A0RP-01	Tumor	BRCA	3.53484
TCGA-BH-A0BG-01	Tumor	BRCA	4.58197
TCGA-BH-A1FR-01	Tumor	BRCA	3.1473
TCGA-D8-A1JP-01	Tumor	BRCA	3.10267
TCGA-E2-A1LL-01	Tumor	BRCA	4.23419
TCGA-LD-A9QF-01	Tumor	BRCA	2.49822
TCGA-LQ-A4E4-01	Tumor	BRCA	3.10603
TCGA-UL-AAZ6-01	Tumor	BRCA	1.64614
TCGA-A7-A26H-01	Tumor	BRCA	4.41614
TCGA-AC-A62X-01	Tumor	BRCA	1.75705
TCGA-AC-A8OP-01	Tumor	BRCA	4.01793
TCGA-AC-A8OQ-01	Tumor	BRCA	3.0409
TCGA-AO-A125-01	Tumor	BRCA	2.84197
TCGA-BH-A0EA-01	Tumor	BRCA	3.86888
TCGA-BH-A18U-01	Tumor	BRCA	3.466
TCGA-D8-A1JL-01	Tumor	BRCA	4.44293
TCGA-D8-A27H-01	Tumor	BRCA	4.38194
TCGA-E2-A572-01	Tumor	BRCA	0.678058
TCGA-E9-A2JS-01	Tumor	BRCA	3.49569
TCGA-GM-A3NY-01	Tumor	BRCA	2.56564
TCGA-OL-A66K-01	Tumor	BRCA	3.1293
TCGA-PE-A5DC-01	Tumor	BRCA	2.20477
TCGA-A2-A0CT-01	Tumor	BRCA	2.94862
TCGA-A2-A1G4-01	Tumor	BRCA	4.06612
TCGA-A7-A3IY-01	Tumor	BRCA	1.43297
TCGA-A8-A08S-01	Tumor	BRCA	4.17876
TCGA-AC-A8OS-01	Tumor	BRCA	3.85901
TCGA-AN-A0FD-01	Tumor	BRCA	3.37985
TCGA-AO-A0J7-01	Tumor	BRCA	3.34059
TCGA-B6-A0RO-01	Tumor	BRCA	3.15058
TCGA-BH-A0BW-01	Tumor	BRCA	4.39232
TCGA-BH-A0DS-01	Tumor	BRCA	2.89332
TCGA-D8-A1Y2-01	Tumor	BRCA	2.89332
TCGA-E2-A1IK-01	Tumor	BRCA	2.07037
TCGA-E2-A1LE-01	Tumor	BRCA	2.26907
TCGA-E9-A1NH-01	Tumor	BRCA	4.31547
TCGA-E9-A22B-01	Tumor	BRCA	2.90302
TCGA-E9-A295-01	Tumor	BRCA	3.22805
TCGA-OL-A5D6-01	Tumor	BRCA	2.5993
TCGA-OL-A66L-01	Tumor	BRCA	1.16994
TCGA-S3-A6ZG-01	Tumor	BRCA	3.70932
TCGA-A1-A0SB-01	Tumor	BRCA	4.66842
TCGA-A2-A0EN-01	Tumor	BRCA	3.90301
TCGA-A2-A259-01	Tumor	BRCA	4.7186
TCGA-A7-A425-01	Tumor	BRCA	2.76127
TCGA-A8-A08P-01	Tumor	BRCA	3.39505
TCGA-A8-A09W-01	Tumor	BRCA	3.16834
TCGA-AN-A0AS-01	Tumor	BRCA	4.43826
TCGA-AQ-A0Y5-01	Tumor	BRCA	3.80526
TCGA-AR-A1AK-01	Tumor	BRCA	3.84998
TCGA-AR-A2LL-01	Tumor	BRCA	3.56072
TCGA-BH-A18T-01	Tumor	BRCA	3.43293
TCGA-C8-A12M-01	Tumor	BRCA	3.62061
TCGA-D8-A1JT-01	Tumor	BRCA	4.15543
TCGA-E9-A1N3-01	Tumor	BRCA	3.72133
TCGA-E9-A1R3-01	Tumor	BRCA	4.59213
TCGA-EW-A1J6-01	Tumor	BRCA	2.30454
TCGA-EW-A1PB-01	Tumor	BRCA	2.02857
TCGA-LL-A7T0-01	Tumor	BRCA	2.43293
TCGA-OL-A5D7-01	Tumor	BRCA	1.80321
TCGA-A8-A06R-01	Tumor	BRCA	3.55459
TCGA-A8-A079-01	Tumor	BRCA	3.0215
TCGA-A8-A07B-01	Tumor	BRCA	3.63688
TCGA-A8-A07I-01	Tumor	BRCA	4.09425
TCGA-A8-A09C-01	Tumor	BRCA	2.71807
TCGA-AN-A0XP-01	Tumor	BRCA	3.93261
TCGA-AO-A03O-01	Tumor	BRCA	3.94206
TCGA-AO-A12H-01	Tumor	BRCA	3.38953
TCGA-AO-A1KS-01	Tumor	BRCA	5.82633
TCGA-AR-A2LE-01	Tumor	BRCA	3.86395
TCGA-BH-A0E6-01	Tumor	BRCA	1.5656
TCGA-BH-A0EB-01	Tumor	BRCA	3.37714
TCGA-BH-A0H0-01	Tumor	BRCA	2.72681
TCGA-BH-A0H9-01	Tumor	BRCA	4.21724
TCGA-BH-A1FL-01	Tumor	BRCA	3.98089
TCGA-D8-A1XQ-01	Tumor	BRCA	2.88753
TCGA-E2-A56Z-01	Tumor	BRCA	2.10433
TCGA-E2-A576-01	Tumor	BRCA	1.55582
TCGA-E9-A24A-01	Tumor	BRCA	4.50081
TCGA-GM-A2D9-01	Tumor	BRCA	2.02148
TCGA-LL-A9Q3-01	Tumor	BRCA	1.5059
TCGA-A7-A6VX-01	Tumor	BRCA	3.73548
TCGA-A8-A07P-01	Tumor	BRCA	3.58857
TCGA-A8-A09K-01	Tumor	BRCA	3.61592
TCGA-A8-A09T-01	Tumor	BRCA	3.31762
TCGA-AC-A3OD-01	Tumor	BRCA	3.01506
TCGA-AN-A046-01	Tumor	BRCA	3.09428
TCGA-AN-A0XN-01	Tumor	BRCA	4.46202
TCGA-AO-A0JF-01	Tumor	BRCA	4.48676
TCGA-AR-A0TR-01	Tumor	BRCA	3.96161
TCGA-AR-A5QN-01	Tumor	BRCA	3.49058
TCGA-AR-A5QQ-01	Tumor	BRCA	2.78868
TCGA-B6-A0RQ-01	Tumor	BRCA	3.86292
TCGA-B6-A1KF-01	Tumor	BRCA	2.67586
TCGA-BH-A0EE-01	Tumor	BRCA	1.97819
TCGA-BH-A1EO-01	Tumor	BRCA	5.16348
TCGA-BH-A1FD-01	Tumor	BRCA	4.16827
TCGA-C8-A3M8-01	Tumor	BRCA	3.28985
TCGA-D8-A4Z1-01	Tumor	BRCA	3.71043
TCGA-E2-A154-01	Tumor	BRCA	3.93645
TCGA-E9-A1RF-01	Tumor	BRCA	3.14401
TCGA-EW-A1P1-01	Tumor	BRCA	3.9088
TCGA-XX-A89A-01	Tumor	BRCA	3.54352
TCGA-A1-A0SO-01	Tumor	BRCA	2.94488
TCGA-A2-A0CW-01	Tumor	BRCA	3.37299
TCGA-A2-A0YF-01	Tumor	BRCA	3.42631
TCGA-A2-A0YM-01	Tumor	BRCA	3.22805
TCGA-A2-A4RX-01	Tumor	BRCA	4.52978
TCGA-A8-A083-01	Tumor	BRCA	4.17952
TCGA-AN-A0FW-01	Tumor	BRCA	2.89142
TCGA-AN-A0XV-01	Tumor	BRCA	3.62759
TCGA-AO-A0J3-01	Tumor	BRCA	3.52479
TCGA-B6-A0WV-01	Tumor	BRCA	4.99182
TCGA-B6-A1KC-01	Tumor	BRCA	1.91838
TCGA-BH-A0GY-01	Tumor	BRCA	4.39441
TCGA-BH-A0HN-01	Tumor	BRCA	2.22651
TCGA-BH-A1EX-01	Tumor	BRCA	4.28091
TCGA-C8-A12L-01	Tumor	BRCA	3.34338
TCGA-E2-A10B-01	Tumor	BRCA	4.56252
TCGA-E9-A1RD-01	Tumor	BRCA	3.60527
TCGA-GM-A4E0-01	Tumor	BRCA	2.94114
TCGA-LL-A73Y-01	Tumor	BRCA	3.92318
TCGA-OL-A97C-01	Tumor	BRCA	4.91073
TCGA-S3-AA11-01	Tumor	BRCA	3.44228
TCGA-A2-A04N-01	Tumor	BRCA	3.54965
TCGA-A2-A0SU-01	Tumor	BRCA	3.33059
TCGA-A2-A0T2-01	Tumor	BRCA	2.72027
TCGA-A2-A25F-01	Tumor	BRCA	3.88948
TCGA-A2-A4S1-01	Tumor	BRCA	2.73335
TCGA-A7-A0CD-01	Tumor	BRCA	3.72244
TCGA-A8-A06N-01	Tumor	BRCA	3.56072
TCGA-A8-A06Y-01	Tumor	BRCA	3.78346
TCGA-A8-A076-01	Tumor	BRCA	3.79802
TCGA-A8-A07U-01	Tumor	BRCA	3.20636
TCGA-A8-A08H-01	Tumor	BRCA	3.93738
TCGA-A8-A0A2-01	Tumor	BRCA	3.91645
TCGA-AC-A3W7-01	Tumor	BRCA	4.0461
TCGA-AC-A3YJ-01	Tumor	BRCA	1.85996
TCGA-AN-A03Y-01	Tumor	BRCA	2.28098
TCGA-AR-A0TV-01	Tumor	BRCA	2.97451
TCGA-B6-A0IO-01	Tumor	BRCA	2.76767
TCGA-BH-A0B1-01	Tumor	BRCA	3.82477
TCGA-BH-A1FJ-01	Tumor	BRCA	4.08917
TCGA-D8-A1X9-01	Tumor	BRCA	4.74151
TCGA-D8-A27E-01	Tumor	BRCA	3.7538
TCGA-E2-A15M-01	Tumor	BRCA	4.48676
TCGA-E9-A1R4-01	Tumor	BRCA	4.86744
TCGA-EW-A1PC-01	Tumor	BRCA	3.07725
TCGA-OL-A5S0-01	Tumor	BRCA	1.48029
TCGA-W8-A86G-01	Tumor	BRCA	3.04265
TCGA-A7-A26I-01	Tumor	BRCA	4.46478
TCGA-A8-A07F-01	Tumor	BRCA	4.97865
TCGA-A8-A07G-01	Tumor	BRCA	4.14817
TCGA-A8-A08C-01	Tumor	BRCA	3.83184
TCGA-A8-A097-01	Tumor	BRCA	4.11101
TCGA-AC-A2FB-01	Tumor	BRCA	4.00536
TCGA-AC-A2FO-01	Tumor	BRCA	4.02506
TCGA-AC-A3W5-01	Tumor	BRCA	3.09595
TCGA-AR-A1AW-01	Tumor	BRCA	3.08404
TCGA-AR-A1AY-01	Tumor	BRCA	5.01973
TCGA-AR-A24H-01	Tumor	BRCA	3.1293
TCGA-AR-A2LN-01	Tumor	BRCA	4.32839
TCGA-BH-A0H7-01	Tumor	BRCA	3.52105
TCGA-BH-A0HP-01	Tumor	BRCA	3.78346
TCGA-C8-A133-01	Tumor	BRCA	2.66675
TCGA-D8-A1Y0-01	Tumor	BRCA	4.60411
TCGA-E2-A14S-01	Tumor	BRCA	3.95796
TCGA-E2-A15L-01	Tumor	BRCA	4.39165
TCGA-E2-A15T-01	Tumor	BRCA	4.36319
TCGA-E9-A5FL-01	Tumor	BRCA	1.49568
TCGA-GM-A5PX-01	Tumor	BRCA	2.2141
TCGA-S3-AA10-01	Tumor	BRCA	2.77612
TCGA-A2-A0EQ-01	Tumor	BRCA	2.25704
TCGA-A8-A08T-01	Tumor	BRCA	3.706
TCGA-A8-A0A6-01	Tumor	BRCA	3.41144
TCGA-AO-A0JC-01	Tumor	BRCA	2.13754
TCGA-AR-A0TX-01	Tumor	BRCA	3.87876
TCGA-AR-A1AX-01	Tumor	BRCA	3.54105
TCGA-B6-A0IB-01	Tumor	BRCA	3.18426
TCGA-BH-A0B8-01	Tumor	BRCA	3.87578
TCGA-BH-A0DL-01	Tumor	BRCA	2.20164
TCGA-BH-A201-01	Tumor	BRCA	3.65767
TCGA-C8-A135-01	Tumor	BRCA	2.79288
TCGA-D8-A1XA-01	Tumor	BRCA	4.50081
TCGA-D8-A27P-01	Tumor	BRCA	4.27873
TCGA-E2-A109-01	Tumor	BRCA	3.1293
TCGA-E2-A10E-01	Tumor	BRCA	4.02684
TCGA-E2-A14Z-01	Tumor	BRCA	2.81353
TCGA-E2-A15F-01	Tumor	BRCA	4.49765
TCGA-E2-A15R-01	Tumor	BRCA	4.87681
TCGA-E9-A1R7-01	Tumor	BRCA	4.96345
TCGA-EW-A1P6-01	Tumor	BRCA	3.38817
TCGA-LL-A5YL-01	Tumor	BRCA	0.871834
TCGA-PE-A5DD-01	Tumor	BRCA	2.95602
TCGA-S3-A6ZF-01	Tumor	BRCA	3.41951
TCGA-S3-AA17-01	Tumor	BRCA	2.54845
TCGA-5L-AAT1-01	Tumor	BRCA	2.46988
TCGA-A2-A0CY-01	Tumor	BRCA	1.94859
TCGA-A2-A0ER-01	Tumor	BRCA	4.34911
TCGA-A2-A0SV-01	Tumor	BRCA	2.7803
TCGA-A2-A0YD-01	Tumor	BRCA	4.75865
TCGA-A2-A0YG-01	Tumor	BRCA	2.51602
TCGA-A2-A1FZ-01	Tumor	BRCA	4.5975
TCGA-A7-A0DC-01	Tumor	BRCA	3.97362
TCGA-A7-A3J1-01	Tumor	BRCA	4.11601
TCGA-A8-A06P-01	Tumor	BRCA	4.29496
TCGA-A8-A06Q-01	Tumor	BRCA	2.75275
TCGA-AC-A4ZE-01	Tumor	BRCA	2.01078
TCGA-AN-A0FT-01	Tumor	BRCA	1.6135
TCGA-AN-A0XS-01	Tumor	BRCA	3.58976
TCGA-AO-A12B-01	Tumor	BRCA	2.42227
TCGA-B6-A0IK-01	Tumor	BRCA	2.61585
TCGA-B6-A1KI-01	Tumor	BRCA	3.58976
TCGA-BH-A0DH-01	Tumor	BRCA	3.29865
TCGA-BH-A0DI-01	Tumor	BRCA	3.83891
TCGA-BH-A18H-01	Tumor	BRCA	2.9241
TCGA-BH-A5J0-01	Tumor	BRCA	1.39509
TCGA-C8-A274-01	Tumor	BRCA	4.2555
TCGA-E2-A1AZ-01	Tumor	BRCA	4.43025
TCGA-E2-A1BC-01	Tumor	BRCA	5.10772
TCGA-E9-A1R5-01	Tumor	BRCA	4.12185
TCGA-E9-A1R6-01	Tumor	BRCA	3.85696
TCGA-E9-A1RH-01	Tumor	BRCA	4.61351
TCGA-E9-A2JT-01	Tumor	BRCA	3.31321
TCGA-E9-A54Y-01	Tumor	BRCA	0.286878
TCGA-E9-A5UP-01	Tumor	BRCA	3.22037
TCGA-EW-A1OY-01	Tumor	BRCA	2.91646
TCGA-GI-A2C8-01	Tumor	BRCA	3.3813
TCGA-GM-A3NW-01	Tumor	BRCA	2.55335
TCGA-GM-A5PV-01	Tumor	BRCA	2.38956
TCGA-OL-A5RU-01	Tumor	BRCA	2.59696
TCGA-S3-AA0Z-01	Tumor	BRCA	4.33124
TCGA-UU-A93S-01	Tumor	BRCA	1.46991
TCGA-3C-AALJ-01	Tumor	BRCA	3.4751
TCGA-A2-A04T-01	Tumor	BRCA	2.19538
TCGA-A2-A0CQ-01	Tumor	BRCA	2.22651
TCGA-A2-A0EY-01	Tumor	BRCA	2.67586
TCGA-A2-A0ST-01	Tumor	BRCA	2.6064
TCGA-A2-A0SY-01	Tumor	BRCA	3.42894
TCGA-A2-A0T4-01	Tumor	BRCA	3.35899
TCGA-A2-A0YI-01	Tumor	BRCA	3.98736
TCGA-A2-A1FW-01	Tumor	BRCA	4.5141
TCGA-A2-A3XS-01	Tumor	BRCA	2.53851
TCGA-A2-A4S2-01	Tumor	BRCA	3.87084
TCGA-A7-A0DA-01	Tumor	BRCA	3.05312
TCGA-A7-A3IZ-01	Tumor	BRCA	4.20239
TCGA-A7-A3J0-01	Tumor	BRCA	2.09758
TCGA-A7-A4SC-01	Tumor	BRCA	3.65878
TCGA-A7-A5ZV-01	Tumor	BRCA	1.84802
TCGA-A8-A09X-01	Tumor	BRCA	2.72681
TCGA-AC-A23C-01	Tumor	BRCA	4.11186
TCGA-AC-A2FE-01	Tumor	BRCA	3.41815
TCGA-AN-A049-01	Tumor	BRCA	3.85994
TCGA-AN-A0AT-01	Tumor	BRCA	3.08915
TCGA-AN-A0FL-01	Tumor	BRCA	1.4489
TCGA-AR-A1AT-01	Tumor	BRCA	2.54845
TCGA-AR-A255-01	Tumor	BRCA	4.66957
TCGA-AR-A2LK-01	Tumor	BRCA	4.57172
TCGA-AR-A5QM-01	Tumor	BRCA	3.03036
TCGA-B6-A0I9-01	Tumor	BRCA	3.26151
TCGA-B6-A0X4-01	Tumor	BRCA	2.49057
TCGA-B6-A0X7-01	Tumor	BRCA	3.58014
TCGA-B6-A2IU-01	Tumor	BRCA	2.75062
TCGA-BH-A0C0-01	Tumor	BRCA	3.07892
TCGA-BH-A0DE-01	Tumor	BRCA	3.86292
TCGA-BH-A0DX-01	Tumor	BRCA	3.57656
TCGA-BH-A0GZ-01	Tumor	BRCA	3.25246
TCGA-BH-A0HW-01	Tumor	BRCA	3.25398
TCGA-BH-A1F5-01	Tumor	BRCA	4.66679
TCGA-C8-A12X-01	Tumor	BRCA	1.40055
TCGA-D8-A140-01	Tumor	BRCA	3.67804
TCGA-D8-A1JE-01	Tumor	BRCA	4.43425
TCGA-D8-A1JG-01	Tumor	BRCA	3.30305
TCGA-D8-A1X8-01	Tumor	BRCA	3.32194
TCGA-D8-A1XB-01	Tumor	BRCA	4.89478
TCGA-D8-A27V-01	Tumor	BRCA	4.08663
TCGA-E2-A14R-01	Tumor	BRCA	2.1635
TCGA-E9-A1NG-01	Tumor	BRCA	4.55275
TCGA-E9-A1RG-01	Tumor	BRCA	1.69596
TCGA-EW-A6SB-01	Tumor	BRCA	1.29868
TCGA-GM-A2DB-01	Tumor	BRCA	2.0738
TCGA-LL-A441-01	Tumor	BRCA	2.90692
TCGA-A1-A0SG-01	Tumor	BRCA	4.19615
TCGA-A2-A0YK-01	Tumor	BRCA	4.02328
TCGA-A2-A1FX-01	Tumor	BRCA	3.10435
TCGA-A7-A13H-01	Tumor	BRCA	3.39641
TCGA-A8-A091-01	Tumor	BRCA	3.96629
TCGA-A8-A093-01	Tumor	BRCA	4.5928
TCGA-AN-A0FN-01	Tumor	BRCA	3.94019
TCGA-AN-A0XL-01	Tumor	BRCA	4.65248
TCGA-AO-A0J6-01	Tumor	BRCA	3.31906
TCGA-AO-A0J8-01	Tumor	BRCA	3.59334
TCGA-AO-A0J9-01	Tumor	BRCA	2.4803
TCGA-AO-A128-01	Tumor	BRCA	3.27056
TCGA-AQ-A04H-01	Tumor	BRCA	3.05831
TCGA-AR-A24S-01	Tumor	BRCA	4.12845
TCGA-B6-A0RE-01	Tumor	BRCA	3.61941
TCGA-B6-A0WT-01	Tumor	BRCA	4.65075
TCGA-B6-A0X5-01	Tumor	BRCA	4.21876
TCGA-BH-A0C1-01	Tumor	BRCA	4.1276
TCGA-BH-A6R9-01	Tumor	BRCA	4.48284
TCGA-C8-A278-01	Tumor	BRCA	2.6182
TCGA-D8-A1XT-01	Tumor	BRCA	4.57229
TCGA-D8-A1Y3-01	Tumor	BRCA	0.516027
TCGA-E2-A156-01	Tumor	BRCA	4.63289
TCGA-E2-A15C-01	Tumor	BRCA	4.37642
TCGA-E2-A15P-01	Tumor	BRCA	4.24262
TCGA-E2-A1IE-01	Tumor	BRCA	4.11686
TCGA-E9-A1NC-01	Tumor	BRCA	2.16031
TCGA-E9-A1QZ-01	Tumor	BRCA	3.35475
TCGA-EW-A1J3-01	Tumor	BRCA	3.77613
TCGA-EW-A3U0-01	Tumor	BRCA	3.20475
TCGA-LL-A440-01	Tumor	BRCA	4.11356
TCGA-LL-A740-01	Tumor	BRCA	2.78449
TCGA-LL-A8F5-01	Tumor	BRCA	1.18271
TCGA-OL-A5DA-01	Tumor	BRCA	3.20475
TCGA-Z7-A8R5-01	Tumor	BRCA	1.3505
TCGA-A2-A0CK-01	Tumor	BRCA	2.57529
TCGA-A2-A0CP-01	Tumor	BRCA	2.89332
TCGA-A2-A0D0-01	Tumor	BRCA	2.80735
TCGA-A8-A06O-01	Tumor	BRCA	3.40736
TCGA-AR-A1AL-01	Tumor	BRCA	4.31613
TCGA-B6-A0RL-01	Tumor	BRCA	1.52607
TCGA-B6-A0RN-01	Tumor	BRCA	3.49058
TCGA-BH-A0BC-01	Tumor	BRCA	3.23109
TCGA-BH-A0DP-01	Tumor	BRCA	4.25854
TCGA-BH-A0HY-01	Tumor	BRCA	3.34771
TCGA-BH-A18P-01	Tumor	BRCA	3.87578
TCGA-BH-A1FB-01	Tumor	BRCA	4.31034
TCGA-BH-A202-01	Tumor	BRCA	3.53849
TCGA-C8-A3M7-01	Tumor	BRCA	3.17795
TCGA-D8-A1JA-01	Tumor	BRCA	4.17715
TCGA-E2-A1IN-01	Tumor	BRCA	3.65878
TCGA-E2-A1IU-01	Tumor	BRCA	3.37154
TCGA-E9-A1NF-01	Tumor	BRCA	4.02506
TCGA-E9-A5FK-01	Tumor	BRCA	1.24487
TCGA-EW-A3E8-01	Tumor	BRCA	2.70485
TCGA-EW-A6SC-01	Tumor	BRCA	4.1342
TCGA-A1-A0SD-01	Tumor	BRCA	4.13751
TCGA-A2-A0T0-01	Tumor	BRCA	2.81353
TCGA-A2-A0YC-01	Tumor	BRCA	4.1611
TCGA-A2-A4S3-01	Tumor	BRCA	2.4803
TCGA-A8-A086-01	Tumor	BRCA	4.60526
TCGA-A8-A08F-01	Tumor	BRCA	3.65878
TCGA-AN-A0FJ-01	Tumor	BRCA	3.9088
TCGA-AN-A0XO-01	Tumor	BRCA	3.88557
TCGA-AO-A03N-01	Tumor	BRCA	1.73549
TCGA-AO-A0JD-01	Tumor	BRCA	3.09428
TCGA-AO-A0JL-01	Tumor	BRCA	1.93357
TCGA-AR-A0U3-01	Tumor	BRCA	3.86097
TCGA-AR-A2LQ-01	Tumor	BRCA	4.54471
TCGA-BH-A0BR-01	Tumor	BRCA	3.99092
TCGA-BH-A0BZ-01	Tumor	BRCA	3.65878
TCGA-BH-A0RX-01	Tumor	BRCA	2.96902
TCGA-C8-A1HE-01	Tumor	BRCA	3.77817
TCGA-C8-A26Z-01	Tumor	BRCA	4.38613
TCGA-C8-A8HP-01	Tumor	BRCA	2.15054
TCGA-D8-A1JC-01	Tumor	BRCA	4.21336
TCGA-D8-A1JM-01	Tumor	BRCA	4.01877
TCGA-D8-A27M-01	Tumor	BRCA	3.97818
TCGA-E2-A1LA-01	Tumor	BRCA	2.71586
TCGA-E2-A1LH-01	Tumor	BRCA	1.56071
TCGA-E9-A247-01	Tumor	BRCA	3.65878
TCGA-EW-A1J5-01	Tumor	BRCA	4.3806
TCGA-EW-A1P7-01	Tumor	BRCA	3.89433
TCGA-EW-A1PA-01	Tumor	BRCA	4.06612
TCGA-EW-A2FR-01	Tumor	BRCA	4.62061
TCGA-OK-A5Q2-01	Tumor	BRCA	2.78449
TCGA-OL-A66N-01	Tumor	BRCA	1.61822
TCGA-A2-A0ET-01	Tumor	BRCA	3.3813
TCGA-A8-A07L-01	Tumor	BRCA	4.00723
TCGA-A8-A082-01	Tumor	BRCA	4.04703
TCGA-A8-A09B-01	Tumor	BRCA	3.61353
TCGA-AC-A2QH-01	Tumor	BRCA	3.56169
TCGA-AN-A04D-01	Tumor	BRCA	3.37985
TCGA-AN-A0FV-01	Tumor	BRCA	3.52479
TCGA-AR-A250-01	Tumor	BRCA	4.34198
TCGA-B6-A0WS-01	Tumor	BRCA	3.75917
TCGA-B6-A0WW-01	Tumor	BRCA	3.6656
TCGA-BH-A0W3-01	Tumor	BRCA	4.1359
TCGA-BH-A8FZ-01	Tumor	BRCA	2.89332
TCGA-C8-A12N-01	Tumor	BRCA	3.37714
TCGA-C8-A26W-01	Tumor	BRCA	3.79496
TCGA-C8-A26X-01	Tumor	BRCA	1.93734
TCGA-D8-A27I-01	Tumor	BRCA	4.26906
TCGA-E2-A155-01	Tumor	BRCA	4.41213
TCGA-E2-A15K-01	Tumor	BRCA	3.09595
TCGA-E9-A1N9-01	Tumor	BRCA	3.92794
TCGA-E9-A1NA-01	Tumor	BRCA	3.63228
TCGA-E9-A1R0-01	Tumor	BRCA	4.27276
TCGA-E9-A228-01	Tumor	BRCA	2.54596
TCGA-EW-A1OW-01	Tumor	BRCA	4.24186
TCGA-EW-A1P8-01	Tumor	BRCA	2.92601
TCGA-GI-A2C9-01	Tumor	BRCA	2.9616
TCGA-GM-A2DH-01	Tumor	BRCA	4.46336
TCGA-GM-A2DK-01	Tumor	BRCA	2.87577
TCGA-GM-A2DN-01	Tumor	BRCA	2.7803
TCGA-A2-A3Y0-01	Tumor	BRCA	1.17634
TCGA-A7-A0CE-01	Tumor	BRCA	4.99909
TCGA-A7-A0CJ-01	Tumor	BRCA	3.797
TCGA-A8-A07C-01	Tumor	BRCA	4.12346
TCGA-A8-A09N-01	Tumor	BRCA	3.40601
TCGA-A8-A0A7-01	Tumor	BRCA	3.4303
TCGA-AO-A03R-01	Tumor	BRCA	1.51096
TCGA-AR-A24Z-01	Tumor	BRCA	4.11186
TCGA-B6-A0RM-01	Tumor	BRCA	4.45353
TCGA-B6-A1KN-01	Tumor	BRCA	3.90693
TCGA-D8-A146-01	Tumor	BRCA	4.4067
TCGA-D8-A1XM-01	Tumor	BRCA	4.87826
TCGA-E2-A1IJ-01	Tumor	BRCA	3.49314
TCGA-E2-A1LI-01	Tumor	BRCA	2.20477
TCGA-GM-A2DC-01	Tumor	BRCA	2.84197
TCGA-GM-A2DM-01	Tumor	BRCA	3.55459
TCGA-OL-A5RZ-01	Tumor	BRCA	1.92597
TCGA-A1-A0SE-01	Tumor	BRCA	4.42758
TCGA-A2-A0EP-01	Tumor	BRCA	2.89142
TCGA-A2-A0YT-01	Tumor	BRCA	3.44492
TCGA-A7-A4SB-01	Tumor	BRCA	1.93734
TCGA-AC-A7VC-01	Tumor	BRCA	3.82682
TCGA-AN-A0AM-01	Tumor	BRCA	2.73556
TCGA-AN-A0G0-01	Tumor	BRCA	3.88557
TCGA-AO-A0JI-01	Tumor	BRCA	3.92505
TCGA-BH-A0AW-01	Tumor	BRCA	2.31908
TCGA-BH-A0B0-01	Tumor	BRCA	3.59692
TCGA-BH-A0BF-01	Tumor	BRCA	3.36738
TCGA-BH-A0BT-01	Tumor	BRCA	2.35052
TCGA-BH-A0HL-01	Tumor	BRCA	3.92028
TCGA-BH-A0HQ-01	Tumor	BRCA	3.69713
TCGA-BH-A18J-01	Tumor	BRCA	3.90301
TCGA-BH-A18Q-01	Tumor	BRCA	3.87774
TCGA-C8-A132-01	Tumor	BRCA	3.94019
TCGA-C8-A1HN-01	Tumor	BRCA	3.05655
TCGA-C8-A275-01	Tumor	BRCA	2.25095
TCGA-D8-A1JH-01	Tumor	BRCA	4.51218
TCGA-D8-A1XO-01	Tumor	BRCA	4.63577
TCGA-D8-A1XR-01	Tumor	BRCA	3.56319
TCGA-D8-A1XU-01	Tumor	BRCA	4.12845
TCGA-D8-A3Z6-01	Tumor	BRCA	3.10099
TCGA-E2-A152-01	Tumor	BRCA	3.94486
TCGA-E9-A1RC-01	Tumor	BRCA	3.76344
TCGA-E9-A22E-01	Tumor	BRCA	4.0259
TCGA-EW-A1OV-01	Tumor	BRCA	3.18587
TCGA-EW-A1OZ-01	Tumor	BRCA	2.77398
TCGA-EW-A1PE-01	Tumor	BRCA	4.39232
TCGA-HN-A2NL-01	Tumor	BRCA	2.75488
TCGA-LL-A442-01	Tumor	BRCA	4.20324
TCGA-3C-AAAU-01	Tumor	BRCA	3.59811
TCGA-A2-A0T1-01	Tumor	BRCA	2.77185
TCGA-A2-A3KC-01	Tumor	BRCA	4.02853
TCGA-A7-A26F-01	Tumor	BRCA	3.65674
TCGA-AN-A0AR-01	Tumor	BRCA	2.25095
TCGA-AN-A0FS-01	Tumor	BRCA	3.68034
TCGA-AN-A0FY-01	Tumor	BRCA	4.17952
TCGA-AN-A0XR-01	Tumor	BRCA	3.32626
TCGA-AQ-A7U7-01	Tumor	BRCA	3.52105
TCGA-AR-A24W-01	Tumor	BRCA	4.41347
TCGA-AR-A2LH-01	Tumor	BRCA	2.92219
TCGA-B6-A408-01	Tumor	BRCA	2.7698
TCGA-BH-A0BS-01	Tumor	BRCA	4.00723
TCGA-BH-A0HB-01	Tumor	BRCA	2.17633
TCGA-BH-A1ET-01	Tumor	BRCA	3.40736
TCGA-C8-A12P-01	Tumor	BRCA	3.51475
TCGA-C8-A12V-01	Tumor	BRCA	2.57287
TCGA-D8-A1XK-01	Tumor	BRCA	3.706
TCGA-D8-A27W-01	Tumor	BRCA	2.89142
TCGA-E2-A14X-01	Tumor	BRCA	2.55824
TCGA-EW-A1P0-01	Tumor	BRCA	2.97085
TCGA-LL-A73Z-01	Tumor	BRCA	2.61117
TCGA-WT-AB41-01	Tumor	BRCA	0.356135
TCGA-A1-A0SF-01	Tumor	BRCA	3.34203
TCGA-A1-A0SK-01	Tumor	BRCA	3.65988
TCGA-A2-A0CR-01	Tumor	BRCA	1.26902
TCGA-A2-A0EO-01	Tumor	BRCA	3.94673
TCGA-A7-A4SE-01	Tumor	BRCA	3.5729
TCGA-A7-A4SF-01	Tumor	BRCA	3.17955
TCGA-A8-A0AB-01	Tumor	BRCA	4.14647
TCGA-AC-A3QQ-01	Tumor	BRCA	3.18192
TCGA-AN-A0XT-01	Tumor	BRCA	2.87776
TCGA-AN-A0XU-01	Tumor	BRCA	4.04093
TCGA-AO-A03P-01	Tumor	BRCA	2.86394
TCGA-AO-A0JJ-01	Tumor	BRCA	3.49824
TCGA-AR-A0TY-01	Tumor	BRCA	1.69596
TCGA-AR-A0U4-01	Tumor	BRCA	3.46992
TCGA-AR-A1AS-01	Tumor	BRCA	3.27504
TCGA-AR-A24N-01	Tumor	BRCA	3.9837
TCGA-AR-A5QP-01	Tumor	BRCA	3.08915
TCGA-B6-A0X0-01	Tumor	BRCA	3.12097
TCGA-BH-A0BM-01	Tumor	BRCA	3.32626
TCGA-BH-A0BO-01	Tumor	BRCA	4.97362
TCGA-BH-A0DV-01	Tumor	BRCA	3.74741
TCGA-BH-A0HX-01	Tumor	BRCA	3.62529
TCGA-BH-A8G0-01	Tumor	BRCA	3.36179
TCGA-C8-A138-01	Tumor	BRCA	2.38681
TCGA-D8-A1JB-01	Tumor	BRCA	3.85603
TCGA-D8-A1JI-01	Tumor	BRCA	3.95328
TCGA-D8-A1JJ-01	Tumor	BRCA	4.31755
TCGA-D8-A3Z5-01	Tumor	BRCA	3.05136
TCGA-E2-A107-01	Tumor	BRCA	2.68261
TCGA-E2-A10C-01	Tumor	BRCA	2.06352
TCGA-E9-A244-01	Tumor	BRCA	3.17955
TCGA-GM-A2DO-01	Tumor	BRCA	1.97088
TCGA-LD-A7W6-01	Tumor	BRCA	3.64157
TCGA-PL-A8LV-01	Tumor	BRCA	2.45939
TCGA-A2-A04Y-01	Tumor	BRCA	2.47767
TCGA-A2-A0EW-01	Tumor	BRCA	4.46985
TCGA-A2-A0YH-01	Tumor	BRCA	3.65767
TCGA-A7-A2KD-01	Tumor	BRCA	4.18745
TCGA-A8-A08I-01	Tumor	BRCA	4.00901
TCGA-AO-A0JE-01	Tumor	BRCA	3.0409
TCGA-AR-A0TT-01	Tumor	BRCA	2.9241
TCGA-BH-A0B3-01	Tumor	BRCA	3.41815
TCGA-BH-A0E9-01	Tumor	BRCA	4.18745
TCGA-BH-A18I-01	Tumor	BRCA	4.61764
TCGA-BH-A1F2-01	Tumor	BRCA	4.27058
TCGA-BH-AB28-01	Tumor	BRCA	3.58133
TCGA-C8-A1HJ-01	Tumor	BRCA	3.31906
TCGA-C8-A1HK-01	Tumor	BRCA	3.65077
TCGA-C8-A8HQ-01	Tumor	BRCA	3.45019
TCGA-D8-A1XW-01	Tumor	BRCA	3.73011
TCGA-D8-A27T-01	Tumor	BRCA	4.15789
TCGA-D8-A73X-01	Tumor	BRCA	3.63108
TCGA-E2-A14V-01	Tumor	BRCA	4.10772
TCGA-E2-A1BD-01	Tumor	BRCA	2.66902
TCGA-EW-A1IZ-01	Tumor	BRCA	1.6369
TCGA-EW-A1PG-01	Tumor	BRCA	4.41147
TCGA-GM-A2DD-01	Tumor	BRCA	2.19851
TCGA-GM-A2DF-01	Tumor	BRCA	1.89528
TCGA-3C-AALK-01	Tumor	BRCA	3.56805
TCGA-5T-A9QA-01	Tumor	BRCA	1.62761
TCGA-A1-A0SI-01	Tumor	BRCA	4.43158
TCGA-A2-A0CX-01	Tumor	BRCA	3.25398
TCGA-A2-A0ES-01	Tumor	BRCA	4.48026
TCGA-A7-A4SD-01	Tumor	BRCA	3.90301
TCGA-A8-A08B-01	Tumor	BRCA	2.53602
TCGA-A8-A08J-01	Tumor	BRCA	2.99636
TCGA-A8-A08R-01	Tumor	BRCA	3.77817
TCGA-AN-A0FX-01	Tumor	BRCA	3.9486
TCGA-AR-A1AM-01	Tumor	BRCA	3.46209
TCGA-AR-A24V-01	Tumor	BRCA	4.765
TCGA-AR-A24X-01	Tumor	BRCA	4.19142
TCGA-BH-A0AV-01	Tumor	BRCA	4.25247
TCGA-BH-A0E1-01	Tumor	BRCA	3.81557
TCGA-BH-A0HU-01	Tumor	BRCA	2.50843
TCGA-C8-A130-01	Tumor	BRCA	2.37291
TCGA-C8-A134-01	Tumor	BRCA	3.52735
TCGA-D8-A13Y-01	Tumor	BRCA	4.01258
TCGA-E2-A14T-01	Tumor	BRCA	3.22492
TCGA-E2-A1L8-01	Tumor	BRCA	3.22957
TCGA-E9-A1N6-01	Tumor	BRCA	4.08324
TCGA-E9-A243-01	Tumor	BRCA	3.93738
TCGA-EW-A1PH-01	Tumor	BRCA	3.18747
TCGA-EW-A2FW-01	Tumor	BRCA	3.08915
TCGA-GM-A2DI-01	Tumor	BRCA	4.1763
TCGA-LD-A7W5-01	Tumor	BRCA	2.64613
TCGA-OL-A5RY-01	Tumor	BRCA	2.42764
TCGA-A2-A0T7-01	Tumor	BRCA	4.31613
TCGA-A7-A6VV-01	Tumor	BRCA	4.36947
TCGA-A8-A07O-01	Tumor	BRCA	2.77185
TCGA-A8-A09V-01	Tumor	BRCA	4.61121
TCGA-AC-A7VB-01	Tumor	BRCA	3.89237
TCGA-AN-A04C-01	Tumor	BRCA	1.47509
TCGA-AO-A12E-01	Tumor	BRCA	3.80322
TCGA-AO-A1KR-01	Tumor	BRCA	1.275
TCGA-AQ-A54N-01	Tumor	BRCA	1.23264
TCGA-AR-A1AH-01	Tumor	BRCA	3.71921
TCGA-AR-A251-01	Tumor	BRCA	4.5185
TCGA-B6-A0IA-01	Tumor	BRCA	1.73549
TCGA-B6-A0RH-01	Tumor	BRCA	2.65303
TCGA-B6-A40C-01	Tumor	BRCA	2.48539
TCGA-BH-A0BA-01	Tumor	BRCA	3.60995
TCGA-BH-A0EI-01	Tumor	BRCA	4.82169
TCGA-BH-A1F6-01	Tumor	BRCA	3.60995
TCGA-BH-A5IZ-01	Tumor	BRCA	4.0951
TCGA-D8-A13Z-01	Tumor	BRCA	3.80526
TCGA-D8-A143-01	Tumor	BRCA	2.99461
TCGA-D8-A1JU-01	Tumor	BRCA	4.45944
TCGA-E2-A153-01	Tumor	BRCA	3.84095
TCGA-E2-A15J-01	Tumor	BRCA	3.24638
TCGA-E2-A1II-01	Tumor	BRCA	3.22653
TCGA-E9-A1NI-01	Tumor	BRCA	3.44628
TCGA-E9-A1R2-01	Tumor	BRCA	3.96807
TCGA-E9-A248-01	Tumor	BRCA	3.49569
TCGA-EW-A424-01	Tumor	BRCA	2.78244
TCGA-OL-A5RX-01	Tumor	BRCA	3.25551
TCGA-S3-AA15-01	Tumor	BRCA	2.76553
TCGA-3C-AALI-01	Tumor	BRCA	2.89142
TCGA-4H-AAAK-01	Tumor	BRCA	4.10857
TCGA-A1-A0SN-01	Tumor	BRCA	4.28831
TCGA-A2-A04W-01	Tumor	BRCA	2.9542
TCGA-A2-A0T6-01	Tumor	BRCA	4.87478
TCGA-A2-A1G6-01	Tumor	BRCA	4.20239
TCGA-A2-A25C-01	Tumor	BRCA	4.39508
TCGA-A7-A26G-01	Tumor	BRCA	4.93684
TCGA-A7-A426-01	Tumor	BRCA	2.87776
TCGA-AC-A23E-01	Tumor	BRCA	4.36243
TCGA-AC-A3TM-01	Tumor	BRCA	0.948623
TCGA-AO-A0JB-01	Tumor	BRCA	0.782421
TCGA-AR-A0TW-01	Tumor	BRCA	3.08748
TCGA-AR-A1AR-01	Tumor	BRCA	4.20164
TCGA-AR-A252-01	Tumor	BRCA	4.14571
TCGA-AR-A254-01	Tumor	BRCA	4.07637
TCGA-B6-A0IG-01	Tumor	BRCA	2.65303
TCGA-B6-A0WZ-01	Tumor	BRCA	2.97818
TCGA-B6-A3ZX-01	Tumor	BRCA	3.34482
TCGA-BH-A18F-01	Tumor	BRCA	4.98504
TCGA-BH-A18L-01	Tumor	BRCA	3.73011
TCGA-BH-A18R-01	Tumor	BRCA	2.54845
TCGA-BH-A28O-01	Tumor	BRCA	3.81047
TCGA-C8-A12O-01	Tumor	BRCA	4.49823
TCGA-C8-A1HG-01	Tumor	BRCA	2.36461
TCGA-E2-A14Q-01	Tumor	BRCA	4.0321
TCGA-E2-A159-01	Tumor	BRCA	3.43693
TCGA-E2-A1B0-01	Tumor	BRCA	3.36594
TCGA-E2-A1LG-01	Tumor	BRCA	3.91262
TCGA-EW-A1J2-01	Tumor	BRCA	4.53361
TCGA-EW-A1PF-01	Tumor	BRCA	4.00986
TCGA-GM-A2DL-01	Tumor	BRCA	3.43693
TCGA-LL-A5YO-01	Tumor	BRCA	1.35616
TCGA-LL-A6FR-01	Tumor	BRCA	0.790754
TCGA-A2-A1G0-01	Tumor	BRCA	4.0951
TCGA-A2-A3XX-01	Tumor	BRCA	2.58012
TCGA-A2-A3XY-01	Tumor	BRCA	3.30593
TCGA-A2-A4RW-01	Tumor	BRCA	3.75278
TCGA-AC-A6IX-01	Tumor	BRCA	3.32338
TCGA-AO-A0JG-01	Tumor	BRCA	2.87378
TCGA-AQ-A1H3-01	Tumor	BRCA	4.05483
TCGA-AR-A1AQ-01	Tumor	BRCA	3.31177
TCGA-AR-A24Q-01	Tumor	BRCA	3.68366
TCGA-AR-A2LM-01	Tumor	BRCA	4.97497
TCGA-AR-A2LR-01	Tumor	BRCA	4.61821
TCGA-B6-A0I5-01	Tumor	BRCA	1.57044
TCGA-B6-A0I6-01	Tumor	BRCA	3.73446
TCGA-BH-A0DK-01	Tumor	BRCA	2.9982
TCGA-BH-A0E2-01	Tumor	BRCA	3.7463
TCGA-BH-A0W7-01	Tumor	BRCA	3.29425
TCGA-C8-A12W-01	Tumor	BRCA	3.87382
TCGA-C8-A8HR-01	Tumor	BRCA	3.49952
TCGA-D8-A27L-01	Tumor	BRCA	4.77714
TCGA-E9-A3HO-01	Tumor	BRCA	1.99997
TCGA-GM-A3XL-01	Tumor	BRCA	1.43827
TCGA-JL-A3YW-01	Tumor	BRCA	2.84602
TCGA-LL-A5YP-01	Tumor	BRCA	2.82168
TCGA-LL-A7SZ-01	Tumor	BRCA	0.678058
TCGA-OL-A6VQ-01	Tumor	BRCA	4.13835
TCGA-A2-A04Q-01	Tumor	BRCA	2.25095
TCGA-A2-A0SX-01	Tumor	BRCA	4.18585
TCGA-A2-A0YE-01	Tumor	BRCA	4.75431
TCGA-A2-A0YL-01	Tumor	BRCA	4.64268
TCGA-A7-A5ZX-01	Tumor	BRCA	3.21876
TCGA-A7-A6VW-01	Tumor	BRCA	1.59457
TCGA-A7-A6VY-01	Tumor	BRCA	2.74415
TCGA-A8-A092-01	Tumor	BRCA	4.20164
TCGA-AC-A2QJ-01	Tumor	BRCA	0.887511
TCGA-AO-A0J5-01	Tumor	BRCA	4.18188
TCGA-AQ-A04L-01	Tumor	BRCA	3.1473
TCGA-B6-A0X1-01	Tumor	BRCA	2.49057
TCGA-BH-A0C7-01	Tumor	BRCA	4.62176
TCGA-BH-A0HO-01	Tumor	BRCA	3.67352
TCGA-BH-A18V-01	Tumor	BRCA	4.23267
TCGA-BH-A208-01	Tumor	BRCA	4.43158
TCGA-C8-A27A-01	Tumor	BRCA	3.92411
TCGA-C8-A27B-01	Tumor	BRCA	3.10099
TCGA-D8-A1J9-01	Tumor	BRCA	3.42631
TCGA-E2-A150-01	Tumor	BRCA	4.1326
TCGA-E2-A573-01	Tumor	BRCA	1.96351
TCGA-E9-A1N8-01	Tumor	BRCA	4.52548
TCGA-E9-A1RA-01	Tumor	BRCA	3.89144
TCGA-E9-A3X8-01	Tumor	BRCA	0.807361
TCGA-EW-A1IX-01	Tumor	BRCA	4.47119
TCGA-EW-A1P3-01	Tumor	BRCA	2.79913
TCGA-OL-A6VR-01	Tumor	BRCA	3.42631
TCGA-A2-A04U-01	Tumor	BRCA	1.37293
TCGA-A2-A3KD-01	Tumor	BRCA	4.218
TCGA-A7-A5ZW-01	Tumor	BRCA	3.47383
TCGA-A8-A09D-01	Tumor	BRCA	4.88753
TCGA-AC-A6IV-01	Tumor	BRCA	3.74741
TCGA-AO-A12A-01	Tumor	BRCA	4.22728
TCGA-AR-A0U2-01	Tumor	BRCA	4.696
TCGA-AR-A1AI-01	Tumor	BRCA	3.80016
TCGA-AR-A1AO-01	Tumor	BRCA	3.211
TCGA-AR-A24P-01	Tumor	BRCA	4.71149
TCGA-AR-A24U-01	Tumor	BRCA	3.57409
TCGA-B6-A401-01	Tumor	BRCA	3.0687
TCGA-B6-A402-01	Tumor	BRCA	1.541
TCGA-BH-A0AZ-01	Tumor	BRCA	4.08747
TCGA-BH-A0B6-01	Tumor	BRCA	2.39782
TCGA-BH-A0BD-01	Tumor	BRCA	3.53484
TCGA-BH-A0C3-01	Tumor	BRCA	4.68649
TCGA-BH-A1FH-01	Tumor	BRCA	4.60344
TCGA-C8-A26V-01	Tumor	BRCA	4.11855
TCGA-D8-A27K-01	Tumor	BRCA	4.07637
TCGA-E2-A10F-01	Tumor	BRCA	4.43225
TCGA-E2-A15D-01	Tumor	BRCA	3.75593
TCGA-E2-A570-01	Tumor	BRCA	3.01615
TCGA-E9-A22G-01	Tumor	BRCA	2.58978
TCGA-E9-A245-01	Tumor	BRCA	3.07381
TCGA-S3-AA14-01	Tumor	BRCA	3.86888
TCGA-A2-A0CZ-01	Tumor	BRCA	3.60646
TCGA-A2-A0EX-01	Tumor	BRCA	3.57171
TCGA-A2-A3XV-01	Tumor	BRCA	0.238793
TCGA-A2-A3XZ-01	Tumor	BRCA	1.83187
TCGA-A2-A4RY-01	Tumor	BRCA	4.25399
TCGA-AC-A3BB-01	Tumor	BRCA	3.06526
TCGA-AO-A1KO-01	Tumor	BRCA	4.13505
TCGA-AR-A0TS-01	Tumor	BRCA	5.0652
TCGA-AR-A1AN-01	Tumor	BRCA	3.83389
TCGA-AR-A24K-01	Tumor	BRCA	3.70267
TCGA-AR-A24T-01	Tumor	BRCA	4.25778
TCGA-AR-A2LO-01	Tumor	BRCA	3.63458
TCGA-B6-A0I8-01	Tumor	BRCA	3.99008
TCGA-BH-A0H3-01	Tumor	BRCA	4.2555
TCGA-BH-A0W4-01	Tumor	BRCA	4.70379
TCGA-BH-A18K-01	Tumor	BRCA	3.17955
TCGA-BH-A28Q-01	Tumor	BRCA	4.39784
TCGA-BH-A6R8-01	Tumor	BRCA	2.49822
TCGA-C8-A12U-01	Tumor	BRCA	1.73549
TCGA-E2-A1B5-01	Tumor	BRCA	2.3363
TCGA-E2-A1LS-01	Tumor	BRCA	1.20791
TCGA-GM-A2DA-01	Tumor	BRCA	2.37291
TCGA-GM-A3XG-01	Tumor	BRCA	2.72248
TCGA-JL-A3YX-01	Tumor	BRCA	2.30159
TCGA-LL-A5YN-01	Tumor	BRCA	0.941119
TCGA-XX-A899-01	Tumor	BRCA	3.84095
TCGA-Z7-A8R6-01	Tumor	BRCA	3.53603
TCGA-A1-A0SQ-01	Tumor	BRCA	4.01521
TCGA-A2-A0D2-01	Tumor	BRCA	3.52479
TCGA-A2-A3XT-01	Tumor	BRCA	2.30159
TCGA-A8-A08O-01	Tumor	BRCA	4.92649
TCGA-A8-A095-01	Tumor	BRCA	4.05568
TCGA-AC-A2FK-01	Tumor	BRCA	4.58733
TCGA-AN-A0FZ-01	Tumor	BRCA	3.71043
TCGA-AQ-A04J-01	Tumor	BRCA	3.70378
TCGA-AR-A24R-01	Tumor	BRCA	4.42691
TCGA-AR-A256-01	Tumor	BRCA	4.4189
TCGA-B6-A0I2-01	Tumor	BRCA	1.99277
TCGA-B6-A0IN-01	Tumor	BRCA	1.74418
TCGA-BH-A0AU-01	Tumor	BRCA	4.68091
TCGA-BH-A0H5-01	Tumor	BRCA	3.07725
TCGA-BH-A1EV-01	Tumor	BRCA	3.36034
TCGA-BH-A2L8-01	Tumor	BRCA	3.31618
TCGA-C8-A12Z-01	Tumor	BRCA	2.87378
TCGA-D8-A147-01	Tumor	BRCA	4.3205
TCGA-D8-A1XF-01	Tumor	BRCA	3.23109
TCGA-E2-A15A-01	Tumor	BRCA	4.15298
TCGA-E2-A1B1-01	Tumor	BRCA	4.21412
TCGA-E2-A1IG-01	Tumor	BRCA	3.75491
TCGA-E9-A1N5-01	Tumor	BRCA	3.92122
TCGA-E9-A226-01	Tumor	BRCA	4.99725
TCGA-E9-A249-01	Tumor	BRCA	3.80944
TCGA-E9-A6HE-01	Tumor	BRCA	1.80735
TCGA-HN-A2OB-01	Tumor	BRCA	4.28537
TCGA-A2-A25A-01	Tumor	BRCA	4.1243
TCGA-A7-A13F-01	Tumor	BRCA	3.45282
TCGA-B6-A0RI-01	Tumor	BRCA	4.48284
TCGA-B6-A409-01	Tumor	BRCA	2.38131
TCGA-BH-A0B9-01	Tumor	BRCA	2.91265
TCGA-BH-A1FM-01	Tumor	BRCA	4.20239
TCGA-BH-A1FU-01	Tumor	BRCA	4.35615
TCGA-C8-A12Y-01	Tumor	BRCA	2.30454
TCGA-E2-A15I-01	Tumor	BRCA	4.31176
TCGA-E2-A1B6-01	Tumor	BRCA	1.74418
TCGA-E2-A1L6-01	Tumor	BRCA	4.36595
TCGA-E2-A574-01	Tumor	BRCA	0.910726
TCGA-GM-A3XN-01	Tumor	BRCA	3.22653
TCGA-LD-A66U-01	Tumor	BRCA	1.82375
TCGA-MS-A51U-01	Tumor	BRCA	4.09594
TCGA-A8-A08X-01	Tumor	BRCA	2.56073
TCGA-AC-A6NO-01	Tumor	BRCA	2.96718
TCGA-AO-A12D-01	Tumor	BRCA	2.95045
TCGA-AR-A0TP-01	Tumor	BRCA	3.39641
TCGA-AR-A0TZ-01	Tumor	BRCA	4.78765
TCGA-AR-A24O-01	Tumor	BRCA	4.59635
TCGA-B6-A400-01	Tumor	BRCA	2.95602
TCGA-BH-A0DZ-01	Tumor	BRCA	3.18266
TCGA-C8-A12T-01	Tumor	BRCA	3.22957
TCGA-E2-A158-01	Tumor	BRCA	3.36738
TCGA-E2-A3DX-01	Tumor	BRCA	4.16912
TCGA-E9-A1RI-01	Tumor	BRCA	4.37784
TCGA-EW-A1OX-01	Tumor	BRCA	2.98368
TCGA-EW-A1P4-01	Tumor	BRCA	4.46928
TCGA-OL-A5RV-01	Tumor	BRCA	4.01877
TCGA-OL-A6VO-01	Tumor	BRCA	3.23725
TCGA-5L-AAT0-01	Tumor	BRCA	3.22037
TCGA-A2-A0D3-01	Tumor	BRCA	3.82375
TCGA-A2-A3XW-01	Tumor	BRCA	1.94859
TCGA-A8-A075-01	Tumor	BRCA	3.46855
TCGA-AO-A03T-01	Tumor	BRCA	1.57529
TCGA-AO-A12C-01	Tumor	BRCA	3.85398
TCGA-B6-A0IJ-01	Tumor	BRCA	2.00718
TCGA-B6-A0RV-01	Tumor	BRCA	4.00901
TCGA-BH-A0B7-01	Tumor	BRCA	3.86991
TCGA-BH-A0DQ-01	Tumor	BRCA	4.0934
TCGA-E9-A227-01	Tumor	BRCA	3.29425
TCGA-E9-A22H-01	Tumor	BRCA	3.76974
TCGA-A2-A0CV-01	Tumor	BRCA	3.15377
TCGA-A8-A08G-01	Tumor	BRCA	4.91556
TCGA-AC-A2BM-01	Tumor	BRCA	4.15298
TCGA-AN-A0AL-01	Tumor	BRCA	3.0179
TCGA-AO-A03V-01	Tumor	BRCA	4.1276
TCGA-AO-A0J2-01	Tumor	BRCA	1.55582
TCGA-AO-A0J4-01	Tumor	BRCA	3.45682
TCGA-BH-A0BJ-01	Tumor	BRCA	4.79131
TCGA-BH-A0DT-01	Tumor	BRCA	3.90786
TCGA-BH-A42V-01	Tumor	BRCA	3.06007
TCGA-D8-A1JD-01	Tumor	BRCA	4.86242
TCGA-D8-A27R-01	Tumor	BRCA	2.33053
TCGA-E2-A10A-01	Tumor	BRCA	4.42825
TCGA-E2-A1LB-01	Tumor	BRCA	2.88943
TCGA-E9-A1N4-01	Tumor	BRCA	3.82069
TCGA-E9-A5UO-01	Tumor	BRCA	2.73768
TCGA-EW-A2FS-01	Tumor	BRCA	2.0566
TCGA-PE-A5DE-01	Tumor	BRCA	3.0635
TCGA-A1-A0SP-01	Tumor	BRCA	4.03388
TCGA-A2-A0CM-01	Tumor	BRCA	3.41416
TCGA-A7-A4SA-01	Tumor	BRCA	3.37154
TCGA-A8-A09A-01	Tumor	BRCA	4.40327
TCGA-AC-A2FF-01	Tumor	BRCA	4.36595
TCGA-AO-A0JM-01	Tumor	BRCA	3.07892
TCGA-AR-A2LJ-01	Tumor	BRCA	1.81966
TCGA-B6-A0IQ-01	Tumor	BRCA	3.18426
TCGA-B6-A0RU-01	Tumor	BRCA	4.1342
TCGA-B6-A0WX-01	Tumor	BRCA	3.00362
TCGA-B6-A0WY-01	Tumor	BRCA	4.38403
TCGA-BH-A0B5-01	Tumor	BRCA	4.32478
TCGA-C8-A1HI-01	Tumor	BRCA	2.73122
TCGA-D8-A141-01	Tumor	BRCA	4.08832
TCGA-D8-A1X7-01	Tumor	BRCA	3.585
TCGA-D8-A27F-01	Tumor	BRCA	3.87382
TCGA-E2-A15E-01	Tumor	BRCA	4.1194
TCGA-E2-A1L7-01	Tumor	BRCA	3.27199
TCGA-E2-A1L9-01	Tumor	BRCA	3.89825
TCGA-E9-A1RB-01	Tumor	BRCA	4.08239
TCGA-OL-A5D8-01	Tumor	BRCA	2.92601
TCGA-OL-A5RW-01	Tumor	BRCA	1.80321
TCGA-A1-A0SH-01	Tumor	BRCA	4.42891
TCGA-A1-A0SJ-01	Tumor	BRCA	4.51534
TCGA-A2-A04V-01	Tumor	BRCA	2.95602
TCGA-A2-A0T5-01	Tumor	BRCA	3.27199
TCGA-A2-A0YJ-01	Tumor	BRCA	3.58619
TCGA-A2-A25B-01	Tumor	BRCA	4.49631
TCGA-AO-A126-01	Tumor	BRCA	2.68033
TCGA-AR-A1AU-01	Tumor	BRCA	4.63404
TCGA-B6-A0RT-01	Tumor	BRCA	2.92792
TCGA-BH-A0BQ-01	Tumor	BRCA	3.33059
TCGA-BH-A18M-01	Tumor	BRCA	4.61351
TCGA-EW-A2FV-01	Tumor	BRCA	3.23109
TCGA-OL-A66O-01	Tumor	BRCA	1.51096
TCGA-AO-A124-01	Tumor	BRCA	3.54965
TCGA-AR-A24M-01	Tumor	BRCA	4.04356
TCGA-B6-A0IE-01	Tumor	BRCA	1.68257
TCGA-B6-A0RS-01	Tumor	BRCA	1.852
TCGA-BH-A0E0-01	Tumor	BRCA	2.95602
TCGA-BH-A1EW-01	Tumor	BRCA	4.49058
TCGA-C8-A1HL-01	Tumor	BRCA	3.25551
TCGA-E2-A15H-01	Tumor	BRCA	2.88753
TCGA-E9-A22D-01	Tumor	BRCA	2.2898
TCGA-EW-A1IY-01	Tumor	BRCA	4.66448
TCGA-EW-A1J1-01	Tumor	BRCA	3.73011
TCGA-A2-A0CL-01	Tumor	BRCA	3.89825
TCGA-A2-A0D4-01	Tumor	BRCA	3.92794
TCGA-A2-A0T3-01	Tumor	BRCA	3.3757
TCGA-A7-A0D9-01	Tumor	BRCA	4.81407
TCGA-E2-A14N-01	Tumor	BRCA	2.58495
TCGA-E2-A1IO-01	Tumor	BRCA	4.99047
TCGA-E9-A229-01	Tumor	BRCA	4.84494
TCGA-A2-A04P-01	Tumor	BRCA	1.75275
TCGA-A2-A04R-01	Tumor	BRCA	3.76232
TCGA-AN-A04A-01	Tumor	BRCA	3.48029
TCGA-AN-A0XW-01	Tumor	BRCA	4.06264
TCGA-AO-A0JA-01	Tumor	BRCA	4.37366
TCGA-AO-A12F-01	Tumor	BRCA	3.61115
TCGA-D8-A1XD-01	Tumor	BRCA	5.45289
TCGA-D8-A27N-01	Tumor	BRCA	3.26455
TCGA-OL-A66I-01	Tumor	BRCA	2.88753
TCGA-A2-A3XU-01	Tumor	BRCA	1.16994
TCGA-A8-A07J-01	Tumor	BRCA	4.83693
TCGA-AR-A0TU-01	Tumor	BRCA	3.10939
TCGA-BH-A0BL-01	Tumor	BRCA	4.58436
TCGA-BH-A1ES-01	Tumor	BRCA	4.67861
TCGA-E2-A14Y-01	Tumor	BRCA	3.34203
TCGA-PL-A8LX-01	Tumor	BRCA	2.38956
TCGA-A2-A04X-01	Tumor	BRCA	2.13097
[truncated: 16,104 more rows]

## Sheet: Sheet7
Table 7-The differential expression of TEAD1 was verified based on multiple cancer datasets in other databases
Cancer	Type	Source	Samples	PMID or Link
BRCA	BRCA	GEO Dataset	GSE93601	26385458
GBM	GBM	GEO Dataset	GSE16011	19920198
KIRC	KIRC	GEO Dataset	GSE6344	20502531
LIHC	LIHC	GEO Dataset	GSE36736	22743648
LUAD	LUAD	GEO Dataset	GSE19804	25889623
PRAD	PRAD	ArrayExpress	E-MEXP-1327

## Sheet: Sheet8
Table 8-Copy number variation of TEAD1 in pan-cancer
	TCGA	n	r	p	sigmark	logP
1	GBM	147	0.2799	0.0005949	No	3.22556
2	OV	415	0.3582	5.188e-14	No	13.285
3	LUAD	510	0.4648	1.082e-28	No	27.9658
4	LUSC	495	0.4674	3.167e-28	No	27.4994
5	PRAD	489	0.3097	2.485e-12	No	11.6047
6	UCEC	180	0.3657	4.469e-07	No	6.34979
7	BLCA	403	0.4469	3.487e-21	No	20.4575
8	TGCT	148	0.202	0.01382	No	1.85949
9	ESCA	180	0.568	9.178e-17	Positive	16.0373
10	PAAD	177	0.0609	0.4207	No	0.376027
11	KIRP	286	0.2194	0.0001838	No	3.73565
12	LIHC	362	0.1947	0.0001941	No	3.71197
13	CESC	292	0.361	2.051e-10	No	9.68803
14	SARC	254	0.5174	8.549e-19	Positive	18.0681
15	BRCA	1074	0.3101	2.281e-25	No	24.6419
16	THYM	118	0.08043	0.3866	No	0.412738
17	MESO	87	0.2221	0.03866	No	1.41274
18	COAD	286	0.4953	4.155e-19	No	18.3814
19	STAD	412	0.3583	6.357e-14	No	13.1967
20	SKCM	365	0.4245	2.107e-17	No	16.6763
21	CHOL	36	0.2742	0.1056	No	0.976336
22	KIRC	522	0.1964	6.165e-06	No	5.21007
23	THCA	496	0.1063	0.01787	No	1.74788
24	HNSC	512	0.4981	1.871e-33	No	32.7279
25	LAML	165	0.09643	0.2179	No	0.661743
26	READ	91	0.5138	1.902e-07	Positive	6.72079
27	LGG	506	0.2181	7.275e-07	No	6.13817
28	DLBC	47	0.3824	0.007978	No	2.09811
29	KICH	66	0.00928	0.941	No	0.0264104
30	UCS	56	0.4431	0.0006257	No	3.20363
31	ACC	75	0.2368	0.04079	No	1.38945
32	PCPG	161	0.1648	0.0367	No	1.43533
33	UVM	79	0.172	0.1297	No	0.88706

## Sheet: Sheet9
Table 9-Differential methylation of TEAD1 in tumor samples and normal samples in pan-cance
cancertype	symbol	gene_tag	fc	trend	pval	fdr	entrez
BRCA	TEAD1	cg18555698_TEAD1	0.184909	Up	8.34615e-54	5.58857e-53	7003
COAD	TEAD1	cg27240158_TEAD1	0.0841425	Up	7.77717e-08	1.45765e-07	7003
ESCA	TEAD1	cg27240158_TEAD1	0.168048	Up	1.77759e-07	2.10876e-06	7003
KIRC	TEAD1	cg18555698_TEAD1	0.190535	Up	3.19996e-40	1.57861e-39	7003
KIRP	TEAD1	cg23231515_TEAD1	0.0234845	Up	3.1656e-11	7.81275e-11	7003
LUAD	TEAD1	cg27240158_TEAD1	0.0866197	Up	9.9224e-12	2.24709e-11	7003
LUSC	TEAD1	cg27240158_TEAD1	0.166153	Up	3.4177e-21	9.24137e-21	7003
PRAD	TEAD1	cg12399536_TEAD1	0.267277	Up	3.23909e-22	2.33632e-21	7003
THCA	TEAD1	cg23352146_TEAD1	-0.0257572	Down	0.000120478	0.000194953	7003
UCEC	TEAD1	cg26770464_TEAD1	0.340694	Up	2.18109e-18	6.49247e-18	7003

## Sheet: Sheet10
Table 10-The relationship between methylation of TEAD1 and prognosis
cancertype	symbol	tag	sur_type	log_rank_p	cox_p	HR	higher_risk_of_death	entrez
ACC	TEAD1	cg23231515	OS	0.811204	0.811298	0.914922	Lower meth.	7003
ACC	TEAD1	cg23231515	PFS	0.274732	0.279679	0.720498	Lower meth.	7003
ACC	TEAD1	cg23231515	DSS	0.854512	0.854555	0.931703	Lower meth.	7003
ACC	TEAD1	cg23231515	DFI	0.0806246	0.0970169	0.324221	Lower meth.	7003
BLCA	TEAD1	cg18555698	OS	0.275716	0.276639	0.850109	Lower meth.	7003
BLCA	TEAD1	cg18555698	PFS	0.924199	0.924154	0.987568	Lower meth.	7003
BLCA	TEAD1	cg18555698	DSS	0.442137	0.442809	0.870666	Lower meth.	7003
BLCA	TEAD1	cg18555698	DFI	0.205781	0.209887	1.59526	Higher meth.	7003
BRCA	TEAD1	cg18555698	OS	0.852049	0.852351	1.03942	Higher meth.	7003
BRCA	TEAD1	cg18555698	PFS	0.584668	0.584596	0.909126	Lower meth.	7003
BRCA	TEAD1	cg18555698	DSS	0.432134	0.43273	0.808953	Lower meth.	7003
BRCA	TEAD1	cg18555698	DFI	0.118283	0.120762	0.669079	Lower meth.	7003
CESC	TEAD1	cg27240158	OS	0.892381	0.892731	1.03238	Higher meth.	7003
CESC	TEAD1	cg27240158	PFS	0.920751	0.921219	0.978979	Lower meth.	7003
CESC	TEAD1	cg27240158	DSS	0.910008	0.909562	0.969406	Lower meth.	7003
CESC	TEAD1	cg27240158	DFI	0.608637	0.608441	1.22346	Higher meth.	7003
CHOL	TEAD1	cg24517989	OS	0.33895	0.34275	1.57529	Higher meth.	7003
CHOL	TEAD1	cg24517989	PFS	0.461789	0.463626	0.726174	Lower meth.	7003
CHOL	TEAD1	cg24517989	DSS	0.617543	0.618422	1.28993	Higher meth.	7003
CHOL	TEAD1	cg24517989	DFI	0.495345	0.498542	0.649114	Lower meth.	7003
COAD	TEAD1	cg27240158	OS	0.654931	0.655099	1.11429	Higher meth.	7003
COAD	TEAD1	cg27240158	PFS	0.0661093	0.0676317	1.43773	Higher meth.	7003
COAD	TEAD1	cg27240158	DSS	0.973994	0.974008	0.988928	Lower meth.	7003
COAD	TEAD1	cg27240158	DFI	0.570561	0.571768	1.31645	Higher meth.	7003
DLBC	TEAD1	cg27075187	OS	0.631686	0.633353	0.703688	Lower meth.	7003
DLBC	TEAD1	cg27075187	PFS	0.522514	0.524418	0.713547	Lower meth.	7003
DLBC	TEAD1	cg27075187	DSS	0.475384	0.486662	0.443868	Lower meth.	7003
DLBC	TEAD1	cg27075187	DFI	0.502026	0.513183	0.448018	Lower meth.	7003
ESCA	TEAD1	cg27240158	OS	0.161099	0.162946	0.717548	Lower meth.	7003
ESCA	TEAD1	cg27240158	PFS	0.738831	0.740121	0.938608	Lower meth.	7003
ESCA	TEAD1	cg27240158	DSS	0.176299	0.17896	0.66474	Lower meth.	7003
ESCA	TEAD1	cg27240158	DFI	0.281691	0.285749	1.61187	Higher meth.	7003
GBM	TEAD1	cg15716680	OS	0.0231528	0.0241147	0.619152	Lower meth.	7003
GBM	TEAD1	cg15716680	PFS	0.101728	0.102799	0.73038	Lower meth.	7003
GBM	TEAD1	cg15716680	DSS	0.0466052	0.0478275	0.641689	Lower meth.	7003
HNSC	TEAD1	cg27240158	OS	0.936252	0.935951	1.01087	Higher meth.	7003
HNSC	TEAD1	cg27240158	PFS	0.828828	0.828839	0.974189	Lower meth.	7003
HNSC	TEAD1	cg27240158	DSS	0.72264	0.722377	0.939325	Lower meth.	7003
HNSC	TEAD1	cg27240158	DFI	0.935843	0.935845	1.03171	Higher meth.	7003
KICH	TEAD1	cg24506086	OS	0.401956	0.408607	1.79418	Higher meth.	7003
KICH	TEAD1	cg24506086	PFS	0.304674	0.312349	1.85706	Higher meth.	7003
KICH	TEAD1	cg24506086	DSS	0.806224	0.806499	1.20591	Higher meth.	7003
KICH	TEAD1	cg24506086	DFI	0.295522	0.324247	3.35401	Higher meth.	7003
KIRC	TEAD1	cg18555698	OS	0.00879809	0.00958642	1.68804	Higher meth.	7003
KIRC	TEAD1	cg18555698	PFS	0.0154532	0.0162344	1.51252	Higher meth.	7003
KIRC	TEAD1	cg18555698	DSS	0.00754096	0.00871225	1.94597	Higher meth.	7003
KIRC	TEAD1	cg18555698	DFI	0.370153	0.375745	0.586761	Lower meth.	7003
KIRP	TEAD1	cg23231515	OS	0.981831	0.981831	1.00726	Higher meth.	7003
KIRP	TEAD1	cg23231515	PFS	0.154559	0.156608	1.4186	Higher meth.	7003
KIRP	TEAD1	cg23231515	DSS	0.563999	0.564803	1.25009	Higher meth.	7003
KIRP	TEAD1	cg23231515	DFI	0.0341332	0.0410426	2.56918	Higher meth.	7003
LAML	TEAD1	cg24442572	OS	0.743868	0.750125	0.942942	Lower meth.	7003
LGG	TEAD1	cg12399536	OS	0.0196511	0.0204889	1.5243	Higher meth.	7003
LGG	TEAD1	cg12399536	PFS	0.0131914	0.0136754	1.41985	Higher meth.	7003
LGG	TEAD1	cg12399536	DSS	0.024105	0.0250888	1.53367	Higher meth.	7003
LGG	TEAD1	cg12399536	DFI	0.909389	0.909399	0.95027	Lower meth.	7003
LIHC	TEAD1	cg27240158	OS	0.619036	0.618914	1.09072	Higher meth.	7003
LIHC	TEAD1	cg27240158	PFS	0.553496	0.55346	0.924724	Lower meth.	7003
LIHC	TEAD1	cg27240158	DSS	0.593452	0.593075	1.12716	Higher meth.	7003
LIHC	TEAD1	cg27240158	DFI	0.32328	0.323405	0.848879	Lower meth.	7003
LUAD	TEAD1	cg27240158	OS	0.921146	0.920936	0.984437	Lower meth.	7003
LUAD	TEAD1	cg27240158	PFS	0.803988	0.804582	0.96781	Lower meth.	7003
LUAD	TEAD1	cg27240158	DSS	0.867421	0.867477	0.967102	Lower meth.	7003
LUAD	TEAD1	cg27240158	DFI	0.813266	0.812836	1.05612	Higher meth.	7003
LUSC	TEAD1	cg27240158	OS	0.0213945	0.0221058	0.689234	Lower meth.	7003
LUSC	TEAD1	cg27240158	PFS	0.0607974	0.0616895	0.761196	Lower meth.	7003
LUSC	TEAD1	cg27240158	DSS	0.0312456	0.0332006	0.583036	Lower meth.	7003
LUSC	TEAD1	cg27240158	DFI	0.777656	0.778214	0.925167	Lower meth.	7003
MESO	TEAD1	cg08537660	OS	0.187886	0.189173	0.73151	Lower meth.	7003
MESO	TEAD1	cg08537660	PFS	0.64718	0.64765	0.900595	Lower meth.	7003
MESO	TEAD1	cg08537660	DSS	0.269351	0.271712	0.713305	Lower meth.	7003
MESO	TEAD1	cg08537660	DFI	0.138869	0.176911	0.204782	Lower meth.	7003
OV	TEAD1	cg12399536	OS	0.724682	0.725764	0.723561	Lower meth.	7003
OV	TEAD1	cg12399536	PFS	0.356163	0.368162	0.458095	Lower meth.	7003
OV	TEAD1	cg12399536	DSS	0.724682	0.725764	0.723561	Lower meth.	7003
OV	TEAD1	cg12399536	DFI	0.507917	0.518724	0.452934	Lower meth.	7003
PAAD	TEAD1	cg12399536	OS	0.255345	0.255795	1.25785	Higher meth.	7003
PAAD	TEAD1	cg12399536	PFS	0.0274392	0.028211	1.48139	Higher meth.	7003
PAAD	TEAD1	cg12399536	DSS	0.625133	0.623831	1.11878	Higher meth.	7003
PAAD	TEAD1	cg12399536	DFI	0.291623	0.295374	1.55128	Higher meth.	7003
PCPG	TEAD1	cg27240158	OS	0.91886	0.918883	0.919987	Lower meth.	7003
PCPG	TEAD1	cg27240158	PFS	0.718242	0.718508	1.16719	Higher meth.	7003
PCPG	TEAD1	cg27240158	DSS	0.385783	0.403764	2.62823	Higher meth.	7003
PCPG	TEAD1	cg27240158	DFI	0.295001	0.321118	0.317873	Lower meth.	7003
PRAD	TEAD1	cg12399536	OS	0.734059	0.734547	1.2479	Higher meth.	7003
PRAD	TEAD1	cg12399536	PFS	0.106767	0.108301	1.39292	Higher meth.	7003
PRAD	TEAD1	cg12399536	DSS	0.709985	0.711278	1.40382	Higher meth.	7003
PRAD	TEAD1	cg12399536	DFI	0.0442629	0.0495281	2.14062	Higher meth.	7003
READ	TEAD1	cg12399536	OS	0.612148	0.613016	1.28095	Higher meth.	7003
READ	TEAD1	cg12399536	PFS	0.337669	0.339478	0.689198	Lower meth.	7003
READ	TEAD1	cg12399536	DSS	0.721445	0.722373	1.33716	Higher meth.	7003
READ	TEAD1	cg12399536	DFI	0.541038	0.548438	0.509642	Lower meth.	7003
SARC	TEAD1	cg27240158	OS	0.609401	0.608782	0.901808	Lower meth.	7003
SARC	TEAD1	cg27240158	PFS	0.984946	0.985134	1.003	Higher meth.	7003
SARC	TEAD1	cg27240158	DSS	0.594885	0.594233	0.887621	Lower meth.	7003
SARC	TEAD1	cg27240158	DFI	0.840917	0.840184	0.951746	Lower meth.	7003
SKCM	TEAD1	cg27240158	OS	0.0361104	0.0367315	0.753765	Lower meth.	7003
SKCM	TEAD1	cg27240158	PFS	0.644989	0.645191	0.94966	Lower meth.	7003
SKCM	TEAD1	cg27240158	DSS	0.0388235	0.0395855	0.739182	Lower meth.	7003
STAD	TEAD1	cg27240158	OS	0.655351	0.655458	1.07579	Higher meth.	7003
STAD	TEAD1	cg27240158	PFS	0.781778	0.781872	1.0414	Higher meth.	7003
STAD	TEAD1	cg27240158	DSS	0.234677	0.235598	1.27227	Higher meth.	7003
STAD	TEAD1	cg27240158	DFI	0.992929	0.993433	1.00245	Higher meth.	7003
TGCT	TEAD1	cg06829681	OS	0.970043	0.970045	0.963135	Lower meth.	7003
TGCT	TEAD1	cg06829681	PFS	0.499366	0.500255	0.797672	Lower meth.	7003
TGCT	TEAD1	cg06829681	DSS	0.54442	0.553159	0.483608	Lower meth.	7003
TGCT	TEAD1	cg06829681	DFI	0.797057	0.797138	0.905586	Lower meth.	7003
THCA	TEAD1	cg23352146	OS	0.91544	0.91545	1.05544	Higher meth.	7003
THCA	TEAD1	cg23352146	PFS	0.00336359	0.00428254	0.447348	Lower meth.	7003
THCA	TEAD1	cg23352146	DSS	0.942021	0.942028	0.9456	Lower meth.	7003
THCA	TEAD1	cg23352146	DFI	0.327045	0.330045	0.679137	Lower meth.	7003
THYM	TEAD1	cg00553886	OS	0.0416122	0.0624	0.222907	Lower meth.	7003
THYM	TEAD1	cg00553886	PFS	0.747953	0.748119	1.13898	Higher meth.	7003
THYM	TEAD1	cg00553886	DSS	0.151174	0.189526	0.216955	Lower meth.	7003
UCEC	TEAD1	cg26770464	OS	0.113804	0.115765	0.688586	Lower meth.	7003
UCEC	TEAD1	cg26770464	PFS	0.904425	0.904523	0.978319	Lower meth.	7003
UCEC	TEAD1	cg26770464	DSS	0.0539417	0.0570211	0.572871	Lower meth.	7003
UCEC	TEAD1	cg26770464	DFI	0.705758	0.705394	1.12145	Higher meth.	7003
UCS	TEAD1	cg22694703	OS	0.492056	0.493272	0.791949	Lower meth.	7003
UCS	TEAD1	cg22694703	PFS	0.475304	0.476279	0.799552	Lower meth.	7003
UCS	TEAD1	cg22694703	DSS	0.378674	0.381067	0.723309	Lower meth.	7003
UCS	TEAD1	cg22694703	DFI	0.914014	0.914033	1.07527	Higher meth.	7003
UVM	TEAD1	cg14381919	OS	0.0342537	0.0404478	2.47081	Higher meth.	7003
UVM	TEAD1	cg14381919	PFS	0.0935856	0.098566	1.83062	Higher meth.	7003
UVM	TEAD1	cg14381919	DSS	0.0536051	0.0612862	2.38187	Higher meth.	7003

[truncated: 14 more sheets: Sheet11, Sheet12, Sheet13, Sheet14, Sheet15, Sheet16, Sheet17, Sheet18, Sheet19, Sheet20, Sheet21, Sheet22, Sheet23, Sheet24]
